# Supplementary material for: E3 ligase AREL1 controls perinuclear localization of lysosomes and supports Purkinje cell survival
Source: EMBO J. 2025 Dec 2;45(3):655–91. doi: 10.1038/s44318-025-00654-3 (PMC12864862; doi:10.1038/s44318-025-00654-3)
Supplement: Supplementary file 2 — Dataset EV1 [file 44318_2025_654_MOESM2_ESM.xlsx]

## Sheet: Sheet 1
Accession	Gene Symbol	Sum PEP Score	Coverage [%]	# Peptides	# PSMs	# Unique Peptides	Score Sequest HT: Sequest HT	# Peptides (by Search Engine): Sequest HT	Abundance: Tb(C)-EGFP-Sec61β Replicate 1	Abundance: Tb(C)-EGFP-Sec61β Replicate 2	Abundance: Tb(C)-EGFP-Sec61β Replicate 3	Abundance: LAMP1-mCherry-Tb(N) Replicate 1	Abundance: LAMP1-mCherry-Tb(N) Replicate 2	Abundance: LAMP1-mCherry-Tb(N) Replicate 3	Abundance: Tb(C)-EGFP-Sec61β+LAMP1-mCherry-Tb(N) Replicate 1	Abundance: Tb(C)-EGFP-Sec61β+LAMP1-mCherry-Tb(N) Replicate 2	Abundance: Tb(C)-EGFP-Sec61β+LAMP1-mCherry-Tb(N) Replicate 3	Abundance average: Tb(C)-EGFP-Sec61β	Abundance average: LAMP1-mCherry-Tb(N)	Abundance average: Tb(C)-EGFP-Sec61β+LAMP1-mCherry-Tb(N)	Fold change: [Tb(C)-EGFP-Sec61β+LAMP1-mCherry-Tb(N)]/Tb(C)-EGFP-Sec61β	Fold change: [Tb(C)-EGFP-Sec61β+LAMP1-mCherry-Tb(N)]/LAMP1-mCherry-Tb(N)	Subcelluar location	Function, simplified	Function, detailed	Cytosolic AA
P11279	LAMP1	134.319	48	18	249	18	462.04	18	1.48761e+06	2.24493e+06	3.34721e+06	2.76392e+07	2.17487e+07	3.63815e+07	6.17795e+09	5.7702e+09	5.88321e+09	2.35992e+06	2.85898e+07	5.94378e+09	2518.64	207.899	lysosome		Input protein for Split TurboID
P60468	SEC61B	10.827	22	2	28	2	31.87	2	3.88974e+07	31770421	4.00235e+07	1.80336e+06	2.197e+06	1.93129e+06	8.94711e+08	8.2144e+08	8.9204e+08	3.68971e+07	1.97722e+06	8.69397e+08	23.5628	439.707	ER		Input protein for Split TurboID	2-70
Q15758	SLC1A5	19.071	14	6	13	6	14.07	6	340235	221854	304930	200184	379030	190016	1.32505e+08	1.17652e+08	1.14195e+08	289006	256410	1.21451e+08	420.235	473.658	plasma membrane
Q9Y5M8	SRPRB	56.121	45	10	29	10	59.72	10	719239	302426	389442			307758	8.41929e+07	8.38244e+07	6.13804e+07	470369	307758	7.64659e+07	162.566	248.461	ER	targeting nascent secretory proteins to ER	Component of the signal recognition particle (SRP) complex receptor (SR),Ensures, in conjunction with the SRP complex, the correct targeting of the nascent secretory proteins to the endoplasmic reticulum membrane system	not reported
Q86UE4	MTDH	99.799	40	19	57	19	98.84	19	1.00683e+06	3.01602e+06	4.38106e+06	782127	1.09121e+06	1.32931e+06	6.99469e+07	7.7225e+07	7.87832e+07	2.8013e+06	1.06755e+06	7.53184e+07	26.8869	70.5527	Cell junction, tight junction ,Nucleus membrane,ER
Q07065	CKAP4	158.029	51	23	72	23	158.44	23		219579	321626	274278	444943	318716	7.44556e+07	6.68076e+07	84470480	270602	345979	7.52445e+07	278.063	217.483	PM,cytoskeleton,ER
P51572	BCAP31	59.37	45	12	39	12	71.16	12	794287	206298	83419.4	315703	167591	813015	6.12769e+07	6.12536e+07	4.38405e+07	361335	432103	5.5457e+07	153.478	128.342	ER	export of secreted proteins in the ER	Functions as a chaperone protein,Is one of the most abundant endoplasmic reticulum (ER) proteins ,Plays a role in the export of secreted proteins in the ER	28-43,124-246
Q9P2E9	RRBP1	122.602	25	29	72	29	106.56	29	182092	172780	180971			96726.5	5.04032e+07	3.92955e+07	4.56629e+07	178614	96726.5	4.51206e+07	252.614	466.475	ER	Acts as a ribosome receptor	Acts as a ribosome receptor	29-1410
O75396	SEC22B	34.435	36	7	19	7	43.54	7	133034						4.54527e+07	5.1098e+07	3.54688e+07	133034	#DIV/0!	4.40065e+07	330.792	#DIV/0!	Golgi ,Melanosome
Q15904	ATP6AP1	44.56	23	8	23	8	42.48	8		605162	541694	145188	232343		2.70961e+07	2.47275e+07	24202473	573428	188765	2.5342e+07	44.1939	134.251	lysosome,ER	Accessory subunit of V-ATPase	Accessory subunit of the proton-transporting vacuolar (V)-ATPase protein pump
P84157	MXRA7	11.858	17	5	12	5	18.14	5	227564	174637	270889	167648		287348	2.4396e+07	1.62823e+07	1.41122e+07	224363	227498	1.82635e+07	81.4015	80.28	ER	no intra-cellular function reported	Monocyte-to-macrophage differentiation,Acute Promyelocytic Leukemia,Wound healing	1-27
Q96AG4	LRRC59	44.554	34	8	22	8	36.8	8	280699	789482	733647	132393	518847	374911	2.08563e+07	1.9372e+07	1.36176e+07	601276	342050	1.79486e+07	29.8509	52.4737	Microsome membrane ,Nucleus envelope,ER
O75787	ATP6AP2	32.58	25	8	22	8	34.66	8					416537		2.03888e+07	18482618	1.40614e+07	#DIV/0!	416537	1.76443e+07	#DIV/0!	42.3594	lysosome,ER	V-ATPase assembly	involved in the assembly of the lysosomal proton-transporting V-type ATPase (V-ATPase)
Q9P0L0	VAPA	27.609	25	6	16	5	28.99	6			116414		77593.5		2.02395e+07	1.8608e+07	1.3216e+07	116414	77593.5	1.73545e+07	149.076	223.66	ER	ER-endosome membrane contact	Endoplasmic reticulum (ER)-anchored protein that mediates the formation of contact sites between the ER and endosomes	2-227
Q14739	LBR	30.268	11	6	15	6	34.09	6	158020						1.75033e+07	1.70042e+07	1.54189e+07	158020	#DIV/0!	1.66421e+07	105.316	#DIV/0!	Nucleus inner membrane
Q3ZAQ7	VMA21	6.832	22	2	6	2	11.29	2							1.31261e+07	11721170	10371106	#DIV/0!	#DIV/0!	1.17394e+07	#DIV/0!	#DIV/0!	ER	V-ATPase V0 assembly	assembly of the V0 complex of the vacuolar ATPase (V-ATPase) in the endoplasmic reticulum	1-25,87-101
P42167	TMPO	33.987	23	8	19	8	38.76	8							1.32116e+07	1.16056e+07	9.69475e+06	#DIV/0!	#DIV/0!	1.1504e+07	#DIV/0!	#DIV/0!	Nucleus inner membrane
Q96HY6	DDRGK1	46.897	35	7	17	7	31.57	7							1.17251e+07	1.12378e+07	8.13574e+06	#DIV/0!	#DIV/0!	1.03662e+07	#DIV/0!	#DIV/0!	Ribosome,ER	ribosome recycling
Q9UBM7	DHCR7	22.563	13	5	14	5	23.54	5	194292	216150			132138	202916	1.18139e+07	1.02979e+07	7317761	205221	167527	9.80985e+06	47.8014	58.5567	ER	cholesterol synthesis	Oxidoreductase that catalyzes the last step of the cholesterol synthesis pathway	not reported
P50402	EMD	11.216	15	3	5	3	9.11	3	284919	234921	305649		368902	269335	1.03578e+07	9.88747e+06	7.62573e+06	275163	319119	9.29033e+06	33.763	29.1124	Nucleus inner membrane
Q13190	STX5	35.251	34	9	16	9	30.48	9							1.09636e+07	7.75308e+06	6.93709e+06	#DIV/0!	#DIV/0!	8.55125e+06	#DIV/0!	#DIV/0!	Golgi apparatus membrane
Q86XL3	ANKLE2	42.476	17	12	21	12	34.88	12		362666	402207		316053		1.10701e+07	8.76762e+06	5.30259e+06	382437	316053	8.38012e+06	21.9124	26.5149	ER	control of BAF/BANF1 dephosphorylation	control of BAF/BANF1 dephosphorylation	33-938
Q9P0I2	EMC3	17.75	18	4	9	4	14.16	4							5.56276e+06	6.94718e+06	6.30493e+06	#DIV/0!	#DIV/0!	6.27162e+06	#DIV/0!	#DIV/0!	ER	EMC complex	EMC complex	39-114,188-261
Q5VV42	CDKAL1	20.548	12	6	13	6	21.93	6							4.75575e+06	5.50945e+06	6.88255e+06	#DIV/0!	#DIV/0!	5.71592e+06	#DIV/0!	#DIV/0!	ER	N6-threonylcarbamoyladenosine methylthiolation	Catalyzes the methylthiolation of N6-threonylcarbamoyladenosine	1-555?
Q9BVC6	TMEM109	7.78	9	2	5	2	8.78	2	156882			186500	219099	120374	5.16612e+06	5.60265e+06	4523223	156882	175324	5.09733e+06	32.4914	29.0738	Nucleus outer membrane ,ER
O95210	STBD1	12.607	15	4	9	4	8.57	4							5.52275e+06	4.91689e+06	2.71927e+06	#DIV/0!	#DIV/0!	4.3863e+06	#DIV/0!	#DIV/0!	Internal muscle membranes
Q9BSJ8	ESYT1	22.773	7	6	13	6	21.55	6				119368			2.16526e+06	5.3916e+06	4.70441e+06	#DIV/0!	119368	4.08709e+06	#DIV/0!	34.2395	ER	ER-PM membrane contact	Binds calcium (via the C2 domains) and translocates to sites of contact between the endoplasmic reticulum and the cell membrane in response to increased cytosolic calcium levels. Helps tether the endoplasmic reticulum to the cell membrane and promotes the formation of appositions between the endoplasmic reticulum and the cell membrane	1-38,84-1104
Q9NPA0	EMC7	25.42	30	5	16	5	15.23	5							3.95245e+06	4.43797e+06	3.68378e+06	#DIV/0!	#DIV/0!	4024732	#DIV/0!	#DIV/0!	ER	EMC complex	EMC complex	181-242
P49069	CAMLG	10.477	10	3	5	3	8.31	3							3.94203e+06	3.90169e+06	3.59139e+06	#DIV/0!	#DIV/0!	3.8117e+06	#DIV/0!	#DIV/0!	ER	post-translational delivery of tail-anchored (TA) proteins to ER	Required for the post-translational delivery of tail-anchored (TA) proteins to the endoplasmic reticulum	1-189
P61619	SEC61A1	4.874	4	2	3	2	0	2							4.59663e+06	4.00889e+06	2.62914e+06	#DIV/0!	#DIV/0!	3.74489e+06	#DIV/0!	#DIV/0!	ER	Component of SEC61 channel-forming translocon complex	Component of SEC61 channel-forming translocon complex	1-33,97-117,166-172,262-288,376-420,463-476
Q9NVV0	TMEM38B	10.884	13	3	4	3	4.73	3							3.50156e+06	4.25282e+06	3.44826e+06	#DIV/0!	#DIV/0!	3.73421e+06	#DIV/0!	#DIV/0!	ER	cation channel,maintenance of rapid intracellular calcium release	Intracellular monovalent cation channel required for maintenance of rapid intracellular calcium release	34-50,100-104,157-179, 228-291
Q96S66	CLCC1	22.695	12	5	9	5	16.14	5							3.86222e+06	3.00581e+06	3.73735e+06	#DIV/0!	#DIV/0!	3.53513e+06	#DIV/0!	#DIV/0!	ER	Anion-selective channel	Anion-selective channel with Ca2+-dependent and voltage-independent gating	206-216,351-551
Q6NUQ4	TMEM214	21.248	12	7	17	7	15.21	7							3.54505e+06	2.61913e+06	4.201e+06	#DIV/0!	#DIV/0!	3.45506e+06	#DIV/0!	#DIV/0!	ER	Required or the activation of CASP4 following ER stress	Critical mediator, in cooperation with CASP4, of endoplasmic reticulum-stress induced apoptosis. Required or the activation of CASP4 following endoplasmic reticulum stress	1-479,637-689?
Q9P2W9	STX18	8.502	9	3	6	3	9.59	3							4.8431e+06	3.66849e+06	1.55013e+06	#DIV/0!	#DIV/0!	3.35391e+06	#DIV/0!	#DIV/0!	Golgi,ER
Q9NUM4	TMEM106B	5.209	8	2	5	2	1.64	2							3.76879e+06	3.72801e+06	2218278	#DIV/0!	#DIV/0!	3.23836e+06	#DIV/0!	#DIV/0!	lysosome	In neurons, involved in the transport of late endosomes/lysosomes	In neurons, involved in the transport of late endosomes/lysosomes
Q9NZ43	USE1	10.236	17	4	8	4	10.23	4							3.68623e+06	3.18746e+06	2.7065e+06	#DIV/0!	#DIV/0!	3.19339e+06	#DIV/0!	#DIV/0!	ER	SNARE ,vesicle fusion	SNARE ,vesicle fusion	1-231
Q5JTV8	TOR1AIP1	13.974	8	4	6	4	7.47	4							3.3293e+06	3.31255e+06	2.66458e+06	#DIV/0!	#DIV/0!	3.10214e+06	#DIV/0!	#DIV/0!	Nucleus inner membrane
Q8NFQ8	TOR1AIP2	4.318	5	2	5	2	2.02	2					94111		2.09504e+06	1.92078e+06	2.68866e+06	#DIV/0!	94111	2.23483e+06	#DIV/0!	23.7467	Nucleus membrane,ER
Q96N66	MBOAT7	11.738	9	3	8	3	7.95	3							2.50348e+06	2.32767e+06	1.55238e+06	#DIV/0!	#DIV/0!	2.12784e+06	#DIV/0!	#DIV/0!	ER	Acyltransferase, production of a phosphatidylinositol	Acyltransferase,catalyzes the transfer of an acyl group from an acyl-CoA to a lysophosphatidylinositol (1-acylglycerophosphatidylinositol or LPI) leading to the production of a phosphatidylinositol	58-73,213-231,448-472
Q16891	IMMT	10.859	3	2	6	2	10.52	2							590923	3.24766e+06	2.09319e+06	#DIV/0!	#DIV/0!	1.97726e+06	#DIV/0!	#DIV/0!	Mitochondrion inner membrane
Q9Y6C9	MTCH2	19.428	22	5	12	5	18.08	5							4.53253e+06	771099	619838	#DIV/0!	#DIV/0!	1.97449e+06	#DIV/0!	#DIV/0!	Mitochondrion outer membrane
Q9UJS0	SLC25A13	18.813	11	6	10	6	12.95	6							1.66274e+06	2.63071e+06	1.57682e+06	#DIV/0!	#DIV/0!	1.95676e+06	#DIV/0!	#DIV/0!	Mitochondrion inner membrane
Q9Y385	UBE2J1	11.437	18	4	8	4	10.86	4							2.11582e+06	1.87658e+06	1.6612e+06	#DIV/0!	#DIV/0!	1.88454e+06	#DIV/0!	#DIV/0!	ER	E2, Catalyzes the covalent attachment of ubiquitin to other proteins.	Catalyzes the covalent attachment of ubiquitin to other proteins.	1-282
Q9HCU5	PREB	7.897	12	3	5	3	8.54	3							1.4647e+06	1.58548e+06		#DIV/0!	#DIV/0!	1525092	#DIV/0!	#DIV/0!	ER	GEF that regulates the assembly of COPII	Guanine nucleotide exchange factor (GEF) that regulates the assembly of the coat protein complex II/COPII in endoplasmic reticulum (ER) to Golgi vesicle-mediated transport	1-388
P51648	ALDH3A2	10.367	8	3	5	3	10.96	3							1699857	1.25072e+06		#DIV/0!	#DIV/0!	1.47529e+06	#DIV/0!	#DIV/0!	ER	lipid metabolism, aliphatic aldehydes oxidation	Catalyzes the oxidation of medium and long chain aliphatic aldehydes to fatty acids	1-463
Q86Y82	STX12	6.966	15	3	4	3	7.45	3							1.73427e+06	1.66577e+06	912604	#DIV/0!	#DIV/0!	1.43755e+06	#DIV/0!	#DIV/0!	Early endosome,golgi,ERC
O15033	AREL1	7.432	2	2	5	2	10.84	2							879583	1.62523e+06	1778498	#DIV/0!	#DIV/0!	1.42777e+06	#DIV/0!	#DIV/0!	Cytoplasm?	E3 ubiquin ligase for K33 ubiquitination (preference)	E3 ubiquitin-protein ligase that catalyzes 'Lys-11'- or 'Lys-33'-linked polyubiquitin chains, with some preference for 'Lys-33' linkages	26-832
Q8WVX9	FAR1	6.381	5	2	3	2	5.59	2							744274	2.0667e+06		#DIV/0!	#DIV/0!	1.40549e+06	#DIV/0!	#DIV/0!	Peroxisome membrane
P57088	TMEM33	4.947	5	1	3	1	8.04	1							1.4313e+06	1329686	1.37661e+06	#DIV/0!	#DIV/0!	1.3792e+06	#DIV/0!	#DIV/0!	Melanosome,Nucleus envelope,ER
Q96A33	CCDC47	5.767	6	2	5	2	4.64	2							1.46516e+06	1.06061e+06	1.35008e+06	#DIV/0!	#DIV/0!	1.29195e+06	#DIV/0!	#DIV/0!	ER	MPT complex, membrane proteins insertion into the lipid bilayer	Component of the multi-pass translocon (MPT) complex that mediates insertion of multi-pass membrane proteins into the lipid bilayer of membranes	21-135
Q9H3N1	TMX1	9.477	9	2	3	2	7.41	2							1.49157e+06	1.24941e+06	1.10886e+06	#DIV/0!	#DIV/0!	1.28328e+06	#DIV/0!	#DIV/0!	ER,Mitochondiron	regulator of ER-mitochondria contact sites, via regulating redox signals	Thiredoxin domain-containing protein that participates in various redox reaction,Acts as a regulator of endoplasmic reticulum-mitochondria contact sites via its ability to regulate redox signals
Q02978	SLC25A11	6.394	11	3	6	3	7.21	3							1.59979e+06	778582	1.22213e+06	#DIV/0!	#DIV/0!	1.20017e+06	#DIV/0!	#DIV/0!	Mitochondrion inner membrane
O00124	UBXN8	8.875	6	1	3	1	9.59	1							1.1479e+06			#DIV/0!	#DIV/0!	1.1479e+06	#DIV/0!	#DIV/0!	ER	ERAD for misfolded lumenal proteins	Involved in endoplasmic reticulum-associated degradation (ERAD) for misfolded lumenal proteins, possibly by tethering VCP to the endoplasmic reticulum membrane.	55-270
Q6NTF9	RHBDD2	2.814	4	1	1	1	1.86	1							971635	1.17663e+06		#DIV/0!	#DIV/0!	1.07413e+06	#DIV/0!	#DIV/0!	Golgi apparatus membrane
Q5JPE7	NOMO2	2.793	1	2	2	2	1.62	2							1.0341e+06			#DIV/0!	#DIV/0!	1.0341e+06	#DIV/0!	#DIV/0!	ER	MPT complex, membrane proteins insertion into the lipid bilayer	Component of the multi-pass translocon (MPT) complex that mediates insertion of multi-pass membrane proteins into the lipid bilayer of membranes	1177-1267
O00767	SCD	7.065	7	2	4	2	7.57	2							1.02099e+06	1.22701e+06	730735	#DIV/0!	#DIV/0!	992911	#DIV/0!	#DIV/0!	ER	membrane phospholipids, cholesterol esters and triglycerides biosynthesis	Contributes to the biosynthesis of membrane phospholipids, cholesterol esters and triglycerides	1-72,119-217,264-359
Q8NHP6	MOSPD2	12.829	8	4	7	4	10.48	4							951980	520283	1.45743e+06	#DIV/0!	#DIV/0!	976563	#DIV/0!	#DIV/0!	ER	Binds to FFAT, membrane contact sites, ER-endosome, mitochondria ,golgi	Endoplasmic reticulum-anchored protein that mediates the formation of contact sites between the endoplasmic (ER) and endosomes, mitochondria or Golgi through interaction with conventional- and phosphorylated-FFAT-containing organelle-bound proteins	1-496
Q15005	SPCS2	5.938	9	2	3	2	2.15	2							1.06117e+06	1.04803e+06	716970	#DIV/0!	#DIV/0!	942055	#DIV/0!	#DIV/0!	ER	signal peptidase complex, cleavage of N-terminal signal sequences	Component of the signal peptidase complex (SPC) which catalyzes the cleavage of N-terminal signal sequences from nascent proteins as they are translocated into the lumen of the endoplasmic reticulum	2-86,133-226
O14828	SCAMP3	3.955	5	1	3	1	6.67	1							1.04427e+06	1.21077e+06	508981	#DIV/0!	#DIV/0!	921343	#DIV/0!	#DIV/0!	Early endosome,golgi,ERC
Q8N5K1	CISD2	4.185	9	1	3	1	5.53	1							746740	1.31934e+06	684905	#DIV/0!	#DIV/0!	916995	#DIV/0!	#DIV/0!	Mitochondrion outer membrane
Q8N4V1	MMGT1	5.682	34	2	3	2	0	2								858726		#DIV/0!	#DIV/0!	858726	#DIV/0!	#DIV/0!	Golgi,early endosome,ER	Part of the EMC that enables the energy-independent insertion into endoplasmic reticulum membranes of newly synthesized membrane proteins
P05023	ATP1A1	5.088	2	2	3	2	1.61	2							888901	954556	708521	#DIV/0!	#DIV/0!	850659	#DIV/0!	#DIV/0!	plasma membrane
Q14126	DSG2	14.489	5	4	6	4	8.33	4							1.56961e+06	484730	452272	#DIV/0!	#DIV/0!	835538	#DIV/0!	#DIV/0!	plasma membrane
Q5J8M3	EMC4	4.802	14	2	4	2	5.61	2							1.02632e+06		617595	#DIV/0!	#DIV/0!	821956	#DIV/0!	#DIV/0!	ER	EMC complex	EMC complex	2-66,121-127
Q86Y07	VRK2	3.28	3	1	3	1	3.76	1							733089	831263		#DIV/0!	#DIV/0!	782176	#DIV/0!	#DIV/0!	Mitochondrion membrane ,Nucleus envelope,Cytoplasm ,ER
Q86SK9	SCD5	3.643	5	1	2	1	0	1							804228	823003	675556	#DIV/0!	#DIV/0!	767596	#DIV/0!	#DIV/0!	ER	Fatty acid metabolism	Stearoyl-CoA desaturase that utilizes O2 and electrons from reduced cytochrome b5 to introduce the first double bond into saturated fatty acyl-CoA substrates. Catalyzes the insertion of a cis double bond at the delta-9 position into fatty acyl-CoA substrates including palmitoyl-CoA and stearoyl-CoA	1-49,94-193,239-330
P53801	PTTG1IP	2.524	10	1	2	1	3.98	1							846033	534958	911834	#DIV/0!	#DIV/0!	764275	#DIV/0!	#DIV/0!	Cytoplasm ,nucleus
Q9Y277	VDAC3	8.639	12	3	5	2	5.54	3							932318	582673		#DIV/0!	#DIV/0!	757496	#DIV/0!	#DIV/0!	Mitochondrion outer membrane
Q5T4F4	ZFYVE27	5.042	5	2	3	2	1.72	2							893682	916136	455885	#DIV/0!	#DIV/0!	755234	#DIV/0!	#DIV/0!	ER	With VAPA, membrane contact	Involved in nerve growth factor-induced neurite formation in VAPA-dependent manner	1-66,110-187,209-411
Q9UGP8	SEC63	5.461	3	2	4	2	7.02	2							781536	749057	722746	#DIV/0!	#DIV/0!	751113	#DIV/0!	#DIV/0!	ER	transport of certain precursor polypeptides across ER	Mediates cotranslational and post-translational transport of certain precursor polypeptides across endoplasmic reticulum (ER)	36-69,210-760
O00264	PGRMC1	1.271	4	1	1	1	1.74	1							830690	589679		#DIV/0!	#DIV/0!	710184	#DIV/0!	#DIV/0!	Secreted ,Smooth endoplasmic reticulum membrane
P35610	SOAT1	1.407	2	1	1	1	1.89	1							647541	707261		#DIV/0!	#DIV/0!	677401	#DIV/0!	#DIV/0!	ER	fatty acid-cholesterol esters formation	Catalyzes the formation of fatty acid-cholesterol esters	1-138, 207-218, 277-319
Q9NRP0	OSTC	5.15	8	1	3	1	6.35	1							704570	643671	614693	#DIV/0!	#DIV/0!	654311	#DIV/0!	#DIV/0!	ER	N-glycosylation	Specific component of the STT3A-containing form of the oligosaccharyl transferase (OST) complex that catalyzes the initial transfer of a defined glycan (Glc3Man9GlcNAc2 in eukaryotes) from the lipid carrier dolichol-pyrophosphate to an asparagine residue within an Asn-X-Ser/Thr consensus motif in nascent polypeptide chains, the first step in protein N-glycosylation	1-32,105-117
Q8N5Y8	PARP16	1.671	3	1	1	1	0	1							627560			#DIV/0!	#DIV/0!	627560	#DIV/0!	#DIV/0!	ER	mono-ADP-ribosyltransferase	mono-ADP-ribosyltransferase	1-287
Q14318	FKBP8	6.474	6	2	3	2	4.46	2							580136	688831	600605	#DIV/0!	#DIV/0!	623191	#DIV/0!	#DIV/0!	Mitochondrion membrane
P78310	CXADR	2.238	2	1	1	1	1.68	1							875823	604221	370454	#DIV/0!	#DIV/0!	616833	#DIV/0!	#DIV/0!	plasma membrane
Q9P035	HACD3	6.667	12	3	5	3	5.14	3							1.00175e+06	366806	219065	#DIV/0!	#DIV/0!	529206	#DIV/0!	#DIV/0!	ER	Fatty acid synthesis	Catalyzes the third of the four reactions of the long-chain fatty acids elongation cycle.	1-149,208-217, 257-279, 344-362
P43121	MCAM	2.126	2	1	1	1	1.71	1							555088		433906	#DIV/0!	#DIV/0!	494497	#DIV/0!	#DIV/0!	plasma membrane
Q92643	PIGK	2.258	3	1	1	1	1.97	1							469648			#DIV/0!	#DIV/0!	469648	#DIV/0!	#DIV/0!	ER	GPI to proteins by GPI transamidase complex	Component of the GPI transamidase complex, necessary for transfer of GPI to proteins	389-395
A0FGR8	ESYT2	4.59	3	2	2	2	3.59	2							544856	480550	347787	#DIV/0!	#DIV/0!	457731	#DIV/0!	#DIV/0!	ER	ER-PM membrane contact	Tethers the endoplasmic reticulum to the cell membrane and promotes the formation of appositions between the endoplasmic reticulum and the cell membrane.	1-103,149-921
P04844	RPN2	10.573	7	3	3	3	1.76	3							213912	250527	833331	#DIV/0!	#DIV/0!	432590	#DIV/0!	#DIV/0!	ER	N-glycosylation	Subunit of the oligosaccharyl transferase (OST) complex that catalyzes the initial transfer of a defined glycan (Glc3Man9GlcNAc2 in eukaryotes) from the lipid carrier dolichol-pyrophosphate to an asparagine residue within an Asn-X-Ser/Thr consensus motif in nascent polypeptide chains, the first step in protein N-glycosylation	562-571,618-631
Q9Y2U8	LEMD3	4.435	1	1	2	1	0	1							394461			#DIV/0!	#DIV/0!	394461	#DIV/0!	#DIV/0!	Nucleus inner membrane
Q9NXW2	DNAJB12	3.284	3	1	2	1	1.98	1							380584	361842		#DIV/0!	#DIV/0!	371213	#DIV/0!	#DIV/0!	Nucleus membrane,ER
Q5SNT2	TMEM201	5.454	2	1	2	1	4.94	1							364868		339302	#DIV/0!	#DIV/0!	352085	#DIV/0!	#DIV/0!	Nucleus inner membrane
Q9P0T7	TMEM9	1.683	10	1	1	1	0	1							286553	393172	232962	#DIV/0!	#DIV/0!	304229	#DIV/0!	#DIV/0!	lysosome	V-ATPase assembly	Transmembrane protein that binds to and facilitates the assembly of lysosomal proton-transporting V-type ATPase (v-ATPase), resulting in enhanced lysosomal acidification and trafficking
Raw MS data were filtered using the following criteria: 1) Fold change [Tb(C)-EGFP-Sec61β+LAMP1-mCherry-Tb(N)]/Tb(C)-EGFP-Sec61β >20; and 2) Fold change [Tb(C)-EGFP-Sec61β+LAMP1-mCherry-Tb(N)]/LAMP1-mCherry-Tb(N) >20; and 3) harbor transmembrane domain(s)
Tb-fused proteins
Proteins reported to localize in the membranes other than ER or lysosome
Proteins involved in fundamental ER functions such as protein biosynthesis, folding and secretion, as well as protein translocation across ER
Proteins with well-characterized enzymatic functions or other functions
Dataset EV1 – Mass spectrometry result of the split-Turbo ID-based in proximity labeling assay to identify proteins at ER–lysosome MCSs.
