# Supplementary material for: E3 ligase AREL1 controls perinuclear localization of lysosomes and supports Purkinje cell survival
Source: EMBO J. 2025 Dec 2;45(3):655–91. doi: 10.1038/s44318-025-00654-3 (PMC12864862; doi:10.1038/s44318-025-00654-3)
Supplement: Supplementary file 3 — Dataset EV2 [file 44318_2025_654_MOESM3_ESM.xlsx]

## Sheet: Sheet 1
Accession	Description	log2(-biotin)_1	log2(-biotin)_2	log2(-biotin)_3	log2(-biotin)_4	log2(+biotin)_1	log2(+biotin)_2	log2(+biotin)_3	log2(+biotin)_4	Subcellular localization
O15033	Apoptosis-resistant E3 ubiquitin protein ligase 1 OS=Homo sapiens GN=AREL1 PE=1 SV=3	22.5192	22.6593	22.5014	22.2972	27.3355	27.1527	27.2322	26.2588	AREL1
P11279	Lysosome-associated membrane glycoprotein 1 OS=Homo sapiens GN=LAMP1 PE=1 SV=3	26.2351	26.6581	26.7034	26.408	34.2629	33.5009	34.2993	33.4581	LAMP1
Q658P3	Metalloreductase STEAP3 OS=Homo sapiens GN=STEAP3 PE=1 SV=2	21.2414	20.1757	21.2032	20.5583	22.2779	22.639	22.5742	21.9908	endo/lysosome
Q9Y5W7	Sorting nexin-14 OS=Homo sapiens GN=SNX14 PE=1 SV=3	16.3527	17.0826	16.6972	17.399	18.5683	18.9606	19.1811	18.3724	endo/lysosome
Q8IWF6	Protein DENND6A OS=Homo sapiens GN=DENND6A PE=1 SV=1	16.3638	16.7103	15.3882	16.9865	17.906	19.458	18.2307	17.7311	endo/lysosome
P02787	Serotransferrin OS=Homo sapiens GN=TF PE=1 SV=3	16.9129	17.4284	16.5744	18.454	19.6136	20.8115	18.7146	18.1093	endo/lysosome
P61026	Ras-related protein Rab-10 OS=Homo sapiens GN=RAB10 PE=1 SV=1	19.439	21.9121	20.1177	20.1396	22.5452	22.5364	22.7229	22.6269	endo/lysosome
Q9UK41	Vacuolar protein sorting-associated protein 28 homolog OS=Homo sapiens GN=VPS28 PE=1 SV=1	17.7294	16.9186	16.1461	16.811	19.5558	19.3006	18.887	18.7232	endo/lysosome
Q6IAA8	Ragulator complex protein LAMTOR1 OS=Homo sapiens GN=LAMTOR1 PE=1 SV=2	20.7491	20.4788	19.4131	21.6414	23.2417	23.7235	23.5398	24.0589	endo/lysosome
P61421	V-type proton ATPase subunit d 1 OS=Homo sapiens GN=ATP6V0D1 PE=1 SV=1	17.4423	16.3424	17.1235	17.6712	18.5807	19.8541	20.96	21.5152	endo/lysosome
Q9UHA4	Ragulator complex protein LAMTOR3 OS=Homo sapiens GN=LAMTOR3 PE=1 SV=1	17.7227	17.8367	17.2322	17.8296	21.3211	21.4217	21.7332	19.9073	endo/lysosome
Q14677	Clathrin interactor 1 OS=Homo sapiens GN=CLINT1 PE=1 SV=1	20.2677	21.1908	21.1553	20.5082	24.5212	24.2744	24.3133	23.907	endo/lysosome
Q9UL25	Ras-related protein Rab-21 OS=Homo sapiens GN=RAB21 PE=1 SV=3	16.8318	17.0246	16.4636	18.2962	20.3461	19.6512	21.8922	20.9708	endo/lysosome
Q99816	Tumor susceptibility gene 101 protein OS=Homo sapiens GN=TSG101 PE=1 SV=2	19.0769	16.7168	18.9874	16.78	22.1512	22.2706	21.6327	21.3888	endo/lysosome
O60493	Sorting nexin-3 OS=Homo sapiens GN=SNX3 PE=1 SV=3	15.2336	20.0962	19.9184	19.3235	22.472	22.0784	23.0403	23.5654	endo/lysosome
O60749	Sorting nexin-2 OS=Homo sapiens GN=SNX2 PE=1 SV=2	15.8308	17.0479	16.8511	16.029	21.911	21.0328	21.7111	19.3781	endo/lysosome
O15126	Secretory carrier-associated membrane protein 1 OS=Homo sapiens GN=SCAMP1 PE=1 SV=2	17.2302	20.1881	16.5007	18.8262	22.6649	22.4672	22.8795	23.5658	endo/lysosome
P62330	ADP-ribosylation factor 6 OS=Homo sapiens GN=ARF6 PE=1 SV=2	17.4268	15.1431	18.124	15.9919	21.2798	21.591	21.2253	22.9367	endo/lysosome
P27449	V-type proton ATPase 16 kDa proteolipid subunit OS=Homo sapiens GN=ATP6V0C PE=1 SV=1	18.5387	17.0425	18.9162	15.838	22.95	21.6789	22.9972	24.9285	endo/lysosome
P38606	V-type proton ATPase catalytic subunit A OS=Homo sapiens GN=ATP6V1A PE=1 SV=2	20.0976	18.6042	19.8451	18.9152	25.2869	24.1761	25.1973	25.2581	endo/lysosome
P21281	V-type proton ATPase subunit B, brain isoform OS=Homo sapiens GN=ATP6V1B2 PE=1 SV=3	17.5946	17.8312	17.2341	17.2414	23.8721	23.5903	24.5555	25.1538	endo/lysosome
P62491	Ras-related protein Rab-11A OS=Homo sapiens GN=RAB11A PE=1 SV=3	16.2918	16.8522	16.5065	15.4038	22.8171	22.8619	23.4763	24.2542	endo/lysosome
Q9H4M9	EH domain-containing protein 1 OS=Homo sapiens GN=EHD1 PE=1 SV=2	16.7742	17.3205	15.8015	18.6405	24.5147	24.4691	23.8273	24.1126	endo/lysosome
Q15904	V-type proton ATPase subunit S1 OS=Homo sapiens GN=ATP6AP1 PE=1 SV=2	17.0111	17.7521	19.5296	16.6914	25.8244	26.2103	25.7542	24.8888	endo/lysosome
O75787	Renin receptor OS=Homo sapiens GN=ATP6AP2 PE=1 SV=2	18.2891	17.3401	16.4905	15.8789	24.9736	25.2192	25.4011	26.1304	endo/lysosome
P27797	Calreticulin OS=Homo sapiens GN=CALR PE=1 SV=1	22.2214	22.933	22.4817	22.2958	24.3899	23.4791	23.7982	22.7037	ER
P61009	Signal peptidase complex subunit 3 OS=Homo sapiens GN=SPCS3 PE=1 SV=1	20.332	20.0447	19.5036	19.7161	20.8014	20.8778	21.4813	22.5813	ER
Q6NUQ1	RAD50-interacting protein 1 OS=Homo sapiens GN=RINT1 PE=1 SV=1	23.4133	23.1506	23.5666	23.7696	25.2326	24.7467	25.1795	24.9878	ER
P27824	Calnexin OS=Homo sapiens GN=CANX PE=1 SV=2	25.6676	25.7647	26.1216	25.908	27.9561	27.6707	27.8791	26.2477	ER
Q9H920	RING finger protein 121 OS=Homo sapiens GN=RNF121 PE=1 SV=1	25.0551	24.7927	25.2376	25.5368	25.7039	26.5318	27.1242	27.7651	ER
P04843	Dolichyl-diphosphooligosaccharide--protein glycosyltransferase subunit 1 OS=Homo sapiens GN=RPN1 PE=1 SV=1	23.488	24.1457	24.0989	23.8453	26.4023	25.8305	25.7533	24.1784	ER
Q5BJH7	Protein YIF1B OS=Homo sapiens GN=YIF1B PE=1 SV=1	16.5225	17.5937	17.051	15.2887	18.5712	18.9743	17.6564	17.9298	ER
Q32P28	Prolyl 3-hydroxylase 1 OS=Homo sapiens GN=P3H1 PE=1 SV=2	16.8659	15.8394	16.7315	16.2883	17.4515	18.0717	18.7539	18.7637	ER
P04844	Dolichyl-diphosphooligosaccharide--protein glycosyltransferase subunit 2 OS=Homo sapiens GN=RPN2 PE=1 SV=3	18.7465	19.1692	19.1549	18.2278	21.4339	21.0619	21.0752	19.136	ER
P08240	Signal recognition particle receptor subunit alpha OS=Homo sapiens GN=SRPRA PE=1 SV=2	25.7839	26.5988	25.4856	25.4499	28.8306	28.3106	27.6865	26.3501	ER
Q8TCT9	Minor histocompatibility antigen H13 OS=Homo sapiens GN=HM13 PE=1 SV=1	19.6721	19.7532	18.3313	19.0873	20.7093	21.3829	21.1063	21.5698	ER
Q9UGP8	Translocation protein SEC63 homolog OS=Homo sapiens GN=SEC63 PE=1 SV=2	14.6889	15.6234	18.4492	16.8508	18.968	18.6043	18.4933	17.9073	ER
Q13162	Peroxiredoxin-4 OS=Homo sapiens GN=PRDX4 PE=1 SV=1	21.7438	23.4365	22.3801	22.5497	24.3925	24.2502	24.9798	25.2311	ER
P30101	Protein disulfide-isomerase A3 OS=Homo sapiens GN=PDIA3 PE=1 SV=4	23.3483	24.138	23.3259	23.1129	25.8899	24.6161	26.3918	26.5132	ER
Q9P246	Stromal interaction molecule 2 OS=Homo sapiens GN=STIM2 PE=1 SV=2	21.9123	19.2521	22.4408	22.5491	24.1395	24.0173	23.517	24.0474	ER
Q96S52	GPI transamidase component PIG-S OS=Homo sapiens GN=PIGS PE=1 SV=3	16.5025	17.0983	15.0559	17.214	18.3834	18.7971	18.5792	19.7784	ER
O43402	ER membrane protein complex subunit 8 OS=Homo sapiens GN=EMC8 PE=1 SV=1	18.6889	17.5374	16.4338	17.0834	18.2438	20.0837	20.5816	20.6049	ER
P60468	Protein transport protein Sec61 subunit beta OS=Homo sapiens GN=SEC61B PE=1 SV=2	16.4322	15.6451	16.3173	17.5798	19.5717	19.2679	19.2082	17.7392	ER
Q86SQ9	Dehydrodolichyl diphosphate synthase complex subunit DHDDS OS=Homo sapiens GN=DHDDS PE=1 SV=3	15.7781	16.1992	15.2424	18.821	19.2218	19.6319	17.2254	20.1751	ER
P39656	Dolichyl-diphosphooligosaccharide--protein glycosyltransferase 48 kDa subunit OS=Homo sapiens GN=DDOST PE=1 SV=4	21.6541	21.7727	21.1047	21.0649	23.9103	24.2014	24.1489	24.2791	ER
Q6NTF9	Rhomboid domain-containing protein 2 OS=Homo sapiens GN=RHBDD2 PE=2 SV=2	16.6489	16.07	16.8915	15.9522	16.8424	20.6122	17.9944	21.6658	ER
Q9UBS4	DnaJ homolog subfamily B member 11 OS=Homo sapiens GN=DNAJB11 PE=1 SV=1	21.055	21.8236	21.7324	21.3349	23.7091	24.039	25.3867	24.4607	ER
Q9BT22	Chitobiosyldiphosphodolichol beta-mannosyltransferase OS=Homo sapiens GN=ALG1 PE=1 SV=2	14.4876	15.5671	18.0224	15.6512	18.7234	17.9883	19.2436	19.4913	ER
Q96A33	Coiled-coil domain-containing protein 47 OS=Homo sapiens GN=CCDC47 PE=1 SV=1	21.7882	22.6059	21.7462	21.8801	25.3288	24.9191	24.8383	24.871	ER
Q07065	Cytoskeleton-associated protein 4 OS=Homo sapiens GN=CKAP4 PE=1 SV=2	22.7904	23.9942	23.6507	23.1663	26.8083	26.5388	26.5588	25.6589	ER
Q8N5Y8	Mono [ADP-ribose] polymerase PARP16 OS=Homo sapiens GN=PARP16 PE=1 SV=2	17.8464	17.6118	16.8783	16.6121	20.2357	18.3853	21.4331	21.2429	ER
P33947	ER lumen protein-retaining receptor 2 OS=Homo sapiens GN=KDELR2 PE=1 SV=1	17.1206	18.8287	18.2688	18.3665	21.0373	21.0829	21.367	21.5419	ER
O60762	Dolichol-phosphate mannosyltransferase subunit 1 OS=Homo sapiens GN=DPM1 PE=1 SV=1	16.564	17.7822	17.6449	16.2115	19.1263	18.6408	19.9672	23.4106	ER
Q9HDC5	Junctophilin-1 OS=Homo sapiens GN=JPH1 PE=1 SV=2	20.9579	21.2456	21.4812	22.0827	24.4103	26.6157	24.9122	22.8233	ER
P43307	Translocon-associated protein subunit alpha OS=Homo sapiens GN=SSR1 PE=1 SV=3	20.4403	20.0076	20.1095	20.4995	22.8692	23.2667	23.4358	24.5035	ER
Q9UM00	Calcium load-activated calcium channel OS=Homo sapiens GN=TMCO1 PE=1 SV=1	17.2239	17.4576	16.4275	15.6708	19.6293	18.7815	20.4571	21.2011	ER
Q92643	GPI-anchor transamidase OS=Homo sapiens GN=PIGK PE=1 SV=2	16.334	19.1583	15.9921	16.5489	20.1732	20.43	20.1901	20.9291	ER
P49257	Protein ERGIC-53 OS=Homo sapiens GN=LMAN1 PE=1 SV=2	17.6216	22.0791	17.7859	17.8602	21.349	21.1942	23.2201	23.6832	ER
Q5VV42	Threonylcarbamoyladenosine tRNA methylthiotransferase OS=Homo sapiens GN=CDKAL1 PE=1 SV=1	16.7875	17.0739	15.0235	17.9312	20.2516	22.4614	20.5076	18.7425	ER
O14681	Etoposide-induced protein 2.4 homolog OS=Homo sapiens GN=EI24 PE=1 SV=4	16.4828	16.7976	17.5241	17.2943	20.304	20.353	20.4484	22.6674	ER
O15269	Serine palmitoyltransferase 1 OS=Homo sapiens GN=SPTLC1 PE=1 SV=1	18.7707	17.3494	17.9149	15.8032	20.8285	21.6261	21.8931	21.1948	ER
P67812	Signal peptidase complex catalytic subunit SEC11A OS=Homo sapiens GN=SEC11A PE=1 SV=1	16.6624	18.9014	16.8988	16.4907	20.6577	20.6761	21.9904	21.3928	ER
Q53GQ0	Very-long-chain 3-oxoacyl-CoA reductase OS=Homo sapiens GN=HSD17B12 PE=1 SV=2	16.6938	17.8045	17.5074	17.1368	20.8237	19.0026	22.0947	23.0284	ER
Q12981	Vesicle transport protein SEC20 OS=Homo sapiens GN=BNIP1 PE=1 SV=3	19.2569	19.9118	20.993	14.3581	22.1951	21.3744	23.3154	23.7626	ER
Q15738	Sterol-4-alpha-carboxylate 3-dehydrogenase, decarboxylating OS=Homo sapiens GN=NSDHL PE=1 SV=2	15.9097	16.1248	17.2837	17.3074	19.6767	20.2172	20.4708	22.6148	ER
Q9P003	Protein cornichon homolog 4 OS=Homo sapiens GN=CNIH4 PE=1 SV=1	16.5351	17.0321	17.9698	17.2245	21.364	20.4835	21.9247	21.6672	ER
Q99720	Sigma non-opioid intracellular receptor 1 OS=Homo sapiens GN=SIGMAR1 PE=1 SV=1	19.4387	20.4184	17.4198	18.4084	22.6884	23.1531	23.3306	23.3259	ER
O75396	Vesicle-trafficking protein SEC22b OS=Homo sapiens GN=SEC22B PE=1 SV=4	24.4861	20.824	24.4554	24.8746	27.4347	27.4182	28.0642	28.7765	ER
Q92575	UBX domain-containing protein 4 OS=Homo sapiens GN=UBXN4 PE=1 SV=2	16.7744	17.9722	15.4343	16.6706	21.4355	22.3207	22.0503	18.2243	ER
Q9Y679	Ancient ubiquitous protein 1 OS=Homo sapiens GN=AUP1 PE=1 SV=1	21.6267	20.9134	21.3681	20.9819	25.0747	25.6382	25.4953	25.9539	ER
P57088	Transmembrane protein 33 OS=Homo sapiens GN=TMEM33 PE=1 SV=2	16.9652	19.8308	19.1377	16.8708	20.2897	23.0799	23.3096	23.632	ER
Q9NPA0	ER membrane protein complex subunit 7 OS=Homo sapiens GN=EMC7 PE=1 SV=1	17.3535	17.7884	18.607	19.9037	22.5084	22.2347	23.3386	23.4451	ER
Q9NRP0	Oligosaccharyltransferase complex subunit OSTC OS=Homo sapiens GN=OSTC PE=1 SV=1	16.1397	18.6923	16.9721	15.8358	20.9863	21.0918	21.5528	22.1698	ER
P51572	B-cell receptor-associated protein 31 OS=Homo sapiens GN=BCAP31 PE=1 SV=3	22.615	22.9339	21.0804	22.4703	26.3736	26.1245	27.2825	27.7502	ER
Q9HCU5	Prolactin regulatory element-binding protein OS=Homo sapiens GN=PREB PE=1 SV=2	16.6935	17.8007	17.1829	17.4512	21.8385	22.2429	22.212	21.4923	ER
Q86XL3	Ankyrin repeat and LEM domain-containing protein 2 OS=Homo sapiens GN=ANKLE2 PE=1 SV=4	17.3479	16.4504	17.2566	15.7214	21.8454	21.6882	21.6297	21.37	ER
Q9BSJ8	Extended synaptotagmin-1 OS=Homo sapiens GN=ESYT1 PE=1 SV=1	17.6685	18.5087	16.665	16.2438	23.7148	23.0208	23.4039	19.383	ER
Q6NUQ4	Transmembrane protein 214 OS=Homo sapiens GN=TMEM214 PE=1 SV=2	15.9288	14.2021	15.9642	16.1706	21.8582	21.0443	21.6178	18.3993	ER
P60604	Ubiquitin-conjugating enzyme E2 G2 OS=Homo sapiens GN=UBE2G2 PE=1 SV=1	17.8099	17.4397	15.9843	17.7184	22.2625	22.254	22.2663	22.9701	ER
Q9P0L0	Vesicle-associated membrane protein-associated protein A OS=Homo sapiens GN=VAPA PE=1 SV=3	18.2703	17.3773	18.0084	19.4782	21.2644	23.3403	24.5539	24.8872	ER
Q9Y6I9	Testis-expressed protein 264 OS=Homo sapiens GN=TEX264 PE=1 SV=1	20.6453	20.0358	21.6814	20.7528	26.0554	26.1203	25.9635	25.9939	ER
Q96S66	Chloride channel CLIC-like protein 1 OS=Homo sapiens GN=CLCC1 PE=1 SV=1	17.4272	19.9554	18.907	19.5186	24.9046	24.8561	25.3125	23.1253	ER
Q9NQC3	Reticulon-4 OS=Homo sapiens GN=RTN4 PE=1 SV=2	19.6922	20.1963	16.7049	20.0099	25.0301	25.217	24.6653	24.3211	ER
Q9P2W9	Syntaxin-18 OS=Homo sapiens GN=STX18 PE=1 SV=1	17.6153	18.6808	19.47	15.4904	22.563	23.7934	24.1553	24.5619	ER
P49069	Calcium signal-modulating cyclophilin ligand OS=Homo sapiens GN=CAMLG PE=1 SV=1	19.5776	19.9463	16.0719	16.1102	23.0021	23.4891	24.4993	24.568	ER
O95197	Reticulon-3 OS=Homo sapiens GN=RTN3 PE=1 SV=2	19.3812	18.2605	15.3804	17.3564	23.4055	23.2495	23.8329	24.4388	ER
Q9P0I2	ER membrane protein complex subunit 3 OS=Homo sapiens GN=EMC3 PE=1 SV=3	17.6036	16.4616	18.0815	17.592	22.864	23.5373	24.1047	23.9399	ER
Q9NR31	GTP-binding protein SAR1a OS=Homo sapiens GN=SAR1A PE=1 SV=1	17.1077	16.5782	15.9112	16.3693	22.7224	22.4281	23.3274	23.9617	ER
Q9UBM7	7-dehydrocholesterol reductase OS=Homo sapiens GN=DHCR7 PE=1 SV=1	17.1425	15.8103	16.2198	16.43	22.6167	24.0096	23.8343	23.5059	ER
Q96CS3	FAS-associated factor 2 OS=Homo sapiens GN=FAF2 PE=1 SV=2	18.4322	16.0568	15.6507	16.0415	23.2953	23.2292	23.5154	24.7935	ER
Q13586	Stromal interaction molecule 1 OS=Homo sapiens GN=STIM1 PE=1 SV=3	20.6087	20.9545	21.583	21.1816	28.9902	28.8444	28.7197	26.9849	ER
O95292	Vesicle-associated membrane protein-associated protein B/C OS=Homo sapiens GN=VAPB PE=1 SV=3	16.7752	17.8739	19.5527	17.6895	25.1884	25.1143	25.5815	26.1171	ER
Q15006	ER membrane protein complex subunit 2 OS=Homo sapiens GN=EMC2 PE=1 SV=1	17.0182	17.3962	16.9447	16.7196	24.0991	24.0926	25.0232	25.3148	ER
Q9Y5M8	Signal recognition particle receptor subunit beta OS=Homo sapiens GN=SRPRB PE=1 SV=3	20.2085	21.2568	21.0051	20.3393	27.9772	28.0111	28.6128	29.0028	ER
Q8N4V1	Membrane magnesium transporter 1 OS=Homo sapiens GN=MMGT1 PE=1 SV=1	19.7097	20.0488	17.1971	14.3767	21.6961	20.9991	22.1074	23.0226	ER
P18031	Tyrosine-protein phosphatase non-receptor type 1 OS=Homo sapiens GN=PTPN1 PE=1 SV=1	20.6204	21.2291	19.3474	20.6068	26.0249	26.3097	25.9602	25.9624	ER
O14653	Golgi SNAP receptor complex member 2 OS=Homo sapiens GN=GOSR2 PE=1 SV=2	17.6735	16.5212	17.8633	17.4785	17.7235	19.0728	19.0357	19.45	ER, endo/lysosome
Q3ZAQ7	Vacuolar ATPase assembly integral membrane protein VMA21 OS=Homo sapiens GN=VMA21 PE=1 SV=1	16.601	16.6809	15.9834	17.0246	25.4509	25.7625	26.6955	26.9173	ER, endo/lysosome
Q9BRJ2	39S ribosomal protein L45, mitochondrial OS=Homo sapiens GN=MRPL45 PE=1 SV=2	24.1454	24.126	23.9516	24.3235	24.4842	25.4526	25.1732	25.441	mito
Q92552	28S ribosomal protein S27, mitochondrial OS=Homo sapiens GN=MRPS27 PE=1 SV=3	26.4617	26.1213	25.8115	26.3322	26.871	27.0748	27.3208	27.6657	mito
Q9Y3D9	28S ribosomal protein S23, mitochondrial OS=Homo sapiens GN=MRPS23 PE=1 SV=2	26.4057	27.3507	26.6579	27.0125	27.627	27.3644	27.9667	28.6999	mito
Q9BYD1	39S ribosomal protein L13, mitochondrial OS=Homo sapiens GN=MRPL13 PE=1 SV=1	23.9666	24.4487	24.272	24.2723	25.229	25.116	25.2176	25.6513	mito
Q04837	Single-stranded DNA-binding protein, mitochondrial OS=Homo sapiens GN=SSBP1 PE=1 SV=1	22.6646	22.7784	22.7784	22.3801	23.3587	23.8978	23.5832	24.0508	mito
Q9Y2Q9	28S ribosomal protein S28, mitochondrial OS=Homo sapiens GN=MRPS28 PE=1 SV=1	22.7745	23.5042	22.7534	22.9941	23.9275	23.8106	24.2904	24.4121	mito
O95831	Apoptosis-inducing factor 1, mitochondrial OS=Homo sapiens GN=AIFM1 PE=1 SV=1	23.4928	24.2578	24.3144	24.1685	25.7293	25.4809	25.2316	24.2308	mito
Q96DV4	39S ribosomal protein L38, mitochondrial OS=Homo sapiens GN=MRPL38 PE=1 SV=2	24.4719	23.9494	23.9718	24.2675	25.042	25.0929	25.3347	25.657	mito
Q9Y3D3	28S ribosomal protein S16, mitochondrial OS=Homo sapiens GN=MRPS16 PE=1 SV=1	22.4914	23.1115	23.0064	22.4092	23.3126	23.6539	23.6792	24.8862	mito
P82664	28S ribosomal protein S10, mitochondrial OS=Homo sapiens GN=MRPS10 PE=1 SV=2	20.7049	22.3682	21.0512	20.9266	22.2497	22.0928	22.2175	23.0203	mito
Q9Y2R9	28S ribosomal protein S7, mitochondrial OS=Homo sapiens GN=MRPS7 PE=1 SV=2	23.5157	24.5296	23.9097	24.5541	24.7064	24.8965	25.4332	26.0103	mito
Q9BZE1	39S ribosomal protein L37, mitochondrial OS=Homo sapiens GN=MRPL37 PE=1 SV=2	25.0327	24.6388	24.3579	24.9238	25.3689	26.4534	25.4549	26.2261	mito
Q8WVM0	Dimethyladenosine transferase 1, mitochondrial OS=Homo sapiens GN=TFB1M PE=1 SV=1	23.0479	22.7601	22.0266	22.6019	23.847	22.8468	24.0324	24.2737	mito
P82650	28S ribosomal protein S22, mitochondrial OS=Homo sapiens GN=MRPS22 PE=1 SV=1	26.4441	25.8788	25.8272	26.2952	26.7097	27.3464	27.3536	27.6023	mito
Q99497	Protein DJ-1 OS=Homo sapiens GN=PARK7 PE=1 SV=2	21.0651	20.1012	20.8993	20.9195	21.4841	21.8883	21.4767	22.8624	mito
Q7Z7F7	39S ribosomal protein L55, mitochondrial OS=Homo sapiens GN=MRPL55 PE=1 SV=1	19.8191	19.4995	19.9422	19.2328	20.7208	20.716	20.6815	21.141	mito
Q7Z2W9	39S ribosomal protein L21, mitochondrial OS=Homo sapiens GN=MRPL21 PE=1 SV=2	21.4238	22.9996	21.9186	21.829	22.9265	22.905	23.08	24.0663	mito
Q9NWU5	39S ribosomal protein L22, mitochondrial OS=Homo sapiens GN=MRPL22 PE=1 SV=1	22.2717	24.0528	23.493	23.2353	24.1468	24.1561	24.4625	25.1418	mito
P49411	Elongation factor Tu, mitochondrial OS=Homo sapiens GN=TUFM PE=1 SV=2	26.0763	25.3503	25.1849	25.5415	26.3896	26.6407	26.8749	27.1273	mito
Q8N983	39S ribosomal protein L43, mitochondrial OS=Homo sapiens GN=MRPL43 PE=1 SV=1	22.9766	24.0364	23.41	23.4294	24.379	24.1444	24.8804	25.4055	mito
Q9NRX2	39S ribosomal protein L17, mitochondrial OS=Homo sapiens GN=MRPL17 PE=1 SV=1	21.6572	23.3923	22.5655	22.3967	23.6401	23.6014	23.6336	24.1058	mito
O43615	Mitochondrial import inner membrane translocase subunit TIM44 OS=Homo sapiens GN=TIMM44 PE=1 SV=2	17.6852	17.8485	17.2597	17.3999	19.1346	18.5231	19.1494	18.4182	mito
P10809	60 kDa heat shock protein, mitochondrial OS=Homo sapiens GN=HSPD1 PE=1 SV=2	26.4627	26.8792	26.619	26.3169	28.0464	28.2277	27.5425	27.5306	mito
Q9BQC6	Ribosomal protein 63, mitochondrial OS=Homo sapiens GN=MRPL57 PE=1 SV=1	21.4826	22.0952	21.4499	21.6743	22.425	23.0643	23.2712	23.1087	mito
P24539	ATP synthase F(0) complex subunit B1, mitochondrial OS=Homo sapiens GN=ATP5F1 PE=1 SV=2	22.198	21.3326	21.6699	22.0334	22.1913	22.5826	23.6601	23.9936	mito
Q9NVS2	39S ribosomal protein S18a, mitochondrial OS=Homo sapiens GN=MRPS18A PE=1 SV=1	21.467	22.965	22.2314	22.1253	23.7524	23.2629	23.3131	23.7789	mito
Q9BWD1	Acetyl-CoA acetyltransferase, cytosolic OS=Homo sapiens GN=ACAT2 PE=1 SV=2	16.1155	18.0407	16.4482	17.3345	18.211	19.0653	17.6131	18.4896	mito
P82932	28S ribosomal protein S6, mitochondrial OS=Homo sapiens GN=MRPS6 PE=1 SV=3	21.1624	21.4622	20.918	21.1728	22.2792	21.396	23.1472	23.4458	mito
Q9NYK5	39S ribosomal protein L39, mitochondrial OS=Homo sapiens GN=MRPL39 PE=1 SV=3	25.7801	25.9991	25.607	25.816	26.7864	27.1598	27.1486	27.6786	mito
Q9Y277	Voltage-dependent anion-selective channel protein 3 OS=Homo sapiens GN=VDAC3 PE=1 SV=1	21.2432	20.979	20.6306	20.7317	22.2831	22.055	22.2986	22.6577	mito
P40926	Malate dehydrogenase, mitochondrial OS=Homo sapiens GN=MDH2 PE=1 SV=3	19.5822	21.1021	19.6675	20.7697	21.0279	21.3289	21.9644	22.8296	mito
Q9HD33	39S ribosomal protein L47, mitochondrial OS=Homo sapiens GN=MRPL47 PE=1 SV=2	22.19	23.5424	22.3981	22.3541	24.0022	23.9476	24.2985	24.3354	mito
Q6P1L8	39S ribosomal protein L14, mitochondrial OS=Homo sapiens GN=MRPL14 PE=1 SV=1	27.6814	28.0882	27.594	27.3396	29.0999	29.205	29.1136	29.4792	mito
P35232	Prohibitin OS=Homo sapiens GN=PHB PE=1 SV=1	25.6157	26.133	25.9376	25.965	26.9482	27.0657	27.8494	27.9841	mito
Q8IXM3	39S ribosomal protein L41, mitochondrial OS=Homo sapiens GN=MRPL41 PE=1 SV=1	21.9261	21.4148	21.9669	21.7396	24.4763	22.274	22.7047	23.9323	mito
P11177	Pyruvate dehydrogenase E1 component subunit beta, mitochondrial OS=Homo sapiens GN=PDHB PE=1 SV=3	21.2887	21.5304	21.4836	21.6994	21.9671	23.6051	23.1413	23.964	mito
Q9Y291	28S ribosomal protein S33, mitochondrial OS=Homo sapiens GN=MRPS33 PE=1 SV=1	22.6427	22.7924	22.1726	22.1976	23.7496	23.9607	23.92	24.8611	mito
Q5T653	39S ribosomal protein L2, mitochondrial OS=Homo sapiens GN=MRPL2 PE=1 SV=2	21.5327	22.4328	22.1067	23.3565	23.6871	23.8598	23.9622	24.6446	mito
Q5SRD1	Putative mitochondrial import inner membrane translocase subunit Tim23B OS=Homo sapiens GN=TIMM23B PE=5 SV=2	17.2052	16.7866	16.2595	15.9212	18.2437	17.7257	18.2184	18.7283	mito
P55084	Trifunctional enzyme subunit beta, mitochondrial OS=Homo sapiens GN=HADHB PE=1 SV=3	15.724	16.7737	17.2755	16.619	17.8112	18.5698	17.3801	19.438	mito
Q9UJZ1	Stomatin-like protein 2, mitochondrial OS=Homo sapiens GN=STOML2 PE=1 SV=1	20.6896	19.3628	18.8027	20.3238	20.4408	21.3957	21.6106	22.5782	mito
Q9Y241	HIG1 domain family member 1A, mitochondrial OS=Homo sapiens GN=HIGD1A PE=1 SV=1	16.2461	16.1976	16.2101	16.649	16.7027	19.0291	19.0711	17.4392	mito
Q9P2R7	Succinate--CoA ligase [ADP-forming] subunit beta, mitochondrial OS=Homo sapiens GN=SUCLA2 PE=1 SV=3	22.2921	21.5733	21.7094	22.2006	23.2253	23.2457	24.1418	24.3194	mito
P12236	ADP/ATP translocase 3 OS=Homo sapiens GN=SLC25A6 PE=1 SV=4	18.5294	19.7669	19.2353	18.8211	20.4107	20.1712	21.2678	21.6615	mito
Q9NVI7	ATPase family AAA domain-containing protein 3A OS=Homo sapiens GN=ATAD3A PE=1 SV=2	23.9247	24.1694	24.5215	23.9524	26.2081	26.093	26.0204	25.4473	mito
Q9NQ50	39S ribosomal protein L40, mitochondrial OS=Homo sapiens GN=MRPL40 PE=1 SV=1	17.7608	19.5613	19.4076	18.4751	20.4677	19.5595	20.8383	21.5412	mito
Q9P0M9	39S ribosomal protein L27, mitochondrial OS=Homo sapiens GN=MRPL27 PE=1 SV=1	21.275	21.8586	21.587	21.3246	22.7897	23.3443	23.5305	23.6799	mito
Q8N5N7	39S ribosomal protein L50, mitochondrial OS=Homo sapiens GN=MRPL50 PE=1 SV=2	19.1521	20.2398	17.6587	19.4898	20.8393	21.5545	20.5426	21.0112	mito
Q9NZE8	39S ribosomal protein L35, mitochondrial OS=Homo sapiens GN=MRPL35 PE=1 SV=3	20.383	21.1947	20.8443	19.614	21.9528	21.9574	22.6388	22.9555	mito
Q16540	39S ribosomal protein L23, mitochondrial OS=Homo sapiens GN=MRPL23 PE=1 SV=1	21.425	22.9284	21.5539	21.853	23.5911	23.3422	23.569	24.7756	mito
Q9H6R3	Acyl-CoA synthetase short-chain family member 3, mitochondrial OS=Homo sapiens GN=ACSS3 PE=1 SV=1	21.0318	22.6059	21.4506	21.4648	22.9738	23.4299	23.4691	24.2791	mito
P05141	ADP/ATP translocase 2 OS=Homo sapiens GN=SLC25A5 PE=1 SV=7	25.5148	25.9635	26.0005	25.9717	27.6188	27.4708	27.7186	28.3868	mito
Q99536	Synaptic vesicle membrane protein VAT-1 homolog OS=Homo sapiens GN=VAT1 PE=1 SV=2	15.8149	17.6866	16.052	15.893	18.0065	17.283	19.4235	18.6107	mito
P21796	Voltage-dependent anion-selective channel protein 1 OS=Homo sapiens GN=VDAC1 PE=1 SV=2	21.9256	21.5923	21.6702	21.4348	23.0113	23.8377	23.8715	23.9844	mito
Q99623	Prohibitin-2 OS=Homo sapiens GN=PHB2 PE=1 SV=2	25.0304	25.2253	24.9096	25.2678	26.2249	26.9621	27.4949	27.9453	mito
Q96HS1	Serine/threonine-protein phosphatase PGAM5, mitochondrial OS=Homo sapiens GN=PGAM5 PE=1 SV=2	22.2672	22.3178	22.7839	22.8898	24.1162	23.9889	24.9626	25.512	mito
Q9NZ45	CDGSH iron-sulfur domain-containing protein 1 OS=Homo sapiens GN=CISD1 PE=1 SV=1	15.6838	16.1642	15.3328	18.1014	19.3558	18.3803	18.1543	17.7669	mito
P30048	Thioredoxin-dependent peroxide reductase, mitochondrial OS=Homo sapiens GN=PRDX3 PE=1 SV=3	18.7611	22.4678	21.2547	21.4431	22.6808	22.6962	23.2247	23.8313	mito
Q53H12	Acylglycerol kinase, mitochondrial OS=Homo sapiens GN=AGK PE=1 SV=2	19.5169	18.8595	19.9412	18.5341	20.4071	22.0674	22.1816	20.9145	mito
P25705	ATP synthase subunit alpha, mitochondrial OS=Homo sapiens GN=ATP5A1 PE=1 SV=1	26.1834	26.3118	25.848	25.7735	28.1165	28.3323	28.3735	28.339	mito
Q9BUB7	Transmembrane protein 70, mitochondrial OS=Homo sapiens GN=TMEM70 PE=1 SV=2	17.9446	17.001	17.6584	14.991	18.4693	20.2906	18.4133	19.5227	mito
P45880	Voltage-dependent anion-selective channel protein 2 OS=Homo sapiens GN=VDAC2 PE=1 SV=2	21.9791	22.1514	22.2005	22.6862	23.7666	24.4474	24.9605	25.017	mito
P12532	Creatine kinase U-type, mitochondrial OS=Homo sapiens GN=CKMT1A PE=1 SV=1	19.663	19.4955	19.6659	19.4866	21.5869	22.3471	21.4242	22.1531	mito
O00330	Pyruvate dehydrogenase protein X component, mitochondrial OS=Homo sapiens GN=PDHX PE=1 SV=3	21.6356	21.4827	21.2111	21.1026	23.5489	23.5322	23.8429	23.9048	mito
P00505	Aspartate aminotransferase, mitochondrial OS=Homo sapiens GN=GOT2 PE=1 SV=3	17.8792	16.2991	19.2464	19.7261	20.4692	20.6738	20.8458	20.6016	mito
Q8WWC4	m-AAA protease-interacting protein 1, mitochondrial OS=Homo sapiens GN=MAIP1 PE=1 SV=1	17.3213	18.7479	17.5301	17.4881	18.6704	19.2099	21.0083	21.6532	mito
Q96EH3	Mitochondrial assembly of ribosomal large subunit protein 1 OS=Homo sapiens GN=MALSU1 PE=1 SV=1	15.4793	16.2026	17.5725	15.1107	17.7016	18.4618	18.4784	19.3963	mito
P06576	ATP synthase subunit beta, mitochondrial OS=Homo sapiens GN=ATP5B PE=1 SV=3	25.333	25.5134	25.1469	24.8618	27.6436	27.6729	27.7958	27.891	mito
Q5T9A4	ATPase family AAA domain-containing protein 3B OS=Homo sapiens GN=ATAD3B PE=1 SV=1	17.7976	21.4409	20.5675	18.181	22.5603	23.3786	21.6244	20.9108	mito
P56556	NADH dehydrogenase [ubiquinone] 1 alpha subcomplex subunit 6 OS=Homo sapiens GN=NDUFA6 PE=1 SV=3	18.0718	18.9694	18.115	16.8733	20.3703	20.2593	20.7313	21.2362	mito
Q00325	Phosphate carrier protein, mitochondrial OS=Homo sapiens GN=SLC25A3 PE=1 SV=2	22.5596	23.7946	23.4436	23.3336	25.813	25.4837	26.1317	26.3102	mito
O75947	ATP synthase subunit d, mitochondrial OS=Homo sapiens GN=ATP5H PE=1 SV=3	16.2991	19.5844	17.0892	19.4308	19.4937	21.4248	20.9421	21.7854	mito
Q14318	Peptidyl-prolyl cis-trans isomerase FKBP8 OS=Homo sapiens GN=FKBP8 PE=1 SV=2	17.408	18.2883	15.5457	16.0061	21.2026	18.0233	21.2339	18.354	mito
Q96EY1	DnaJ homolog subfamily A member 3, mitochondrial OS=Homo sapiens GN=DNAJA3 PE=1 SV=2	19.5469	15.4523	18.5535	19.296	20.6831	20.8049	20.9591	21.9964	mito
Q3ZCQ8	Mitochondrial import inner membrane translocase subunit TIM50 OS=Homo sapiens GN=TIMM50 PE=1 SV=2	21.0719	19.3026	18.8321	21.0526	22.5884	22.8856	23.3986	23.4271	mito
Q8IXI1	Mitochondrial Rho GTPase 2 OS=Homo sapiens GN=RHOT2 PE=1 SV=2	20.5917	16.6091	19.1072	20.093	21.5253	22.2658	22.1774	22.5257	mito
O75306	NADH dehydrogenase [ubiquinone] iron-sulfur protein 2, mitochondrial OS=Homo sapiens GN=NDUFS2 PE=1 SV=2	21.0999	20.5453	20.05	18.565	22.578	23.4578	23.1646	23.3933	mito
Q13085	Acetyl-CoA carboxylase 1 OS=Homo sapiens GN=ACACA PE=1 SV=2	21.3971	21.2081	21.1235	20.8763	24.6955	24.1893	24.4935	24.1258	mito
Q9NX63	MICOS complex subunit MIC19 OS=Homo sapiens GN=CHCHD3 PE=1 SV=1	17.0345	15.4209	18.0569	17.9125	19.8313	19.5222	20.4028	21.6405	mito
P22695	Cytochrome b-c1 complex subunit 2, mitochondrial OS=Homo sapiens GN=UQCRC2 PE=1 SV=3	20.7191	18.0857	17.3631	20.9276	22.0867	22.437	23.0461	23.1301	mito
Q6P4A7	Sideroflexin-4 OS=Homo sapiens GN=SFXN4 PE=1 SV=1	18.3359	18.0517	20.5086	15.7391	21.2407	23.6878	19.8669	22.0715	mito
P56134	ATP synthase subunit f, mitochondrial OS=Homo sapiens GN=ATP5J2 PE=1 SV=3	17.5208	17.7757	17.852	17.7794	20.9653	20.995	21.376	21.8787	mito
P30041	Peroxiredoxin-6 OS=Homo sapiens GN=PRDX6 PE=1 SV=3	17.8332	20.7099	15.9536	19.981	22.8123	20.8662	22.8794	22.8207	mito
P53597	Succinate--CoA ligase [ADP/GDP-forming] subunit alpha, mitochondrial OS=Homo sapiens GN=SUCLG1 PE=1 SV=4	16.0118	17.2412	14.7527	19.7182	21.3753	17.8686	21.9261	21.5015	mito
P48047	ATP synthase subunit O, mitochondrial OS=Homo sapiens GN=ATP5O PE=1 SV=1	19.7608	21.8401	20.9452	14.6341	23.5706	22.6127	23.6481	24.5831	mito
P04040	Catalase OS=Homo sapiens GN=CAT PE=1 SV=3	18.6876	17.2385	16.6827	19.9193	22.5177	22.9825	22.5686	21.8492	mito
O00483	Cytochrome c oxidase subunit NDUFA4 OS=Homo sapiens GN=NDUFA4 PE=1 SV=1	16.1152	17.0365	17.4775	15.7126	20.816	21.1681	21.3046	21.5945	mito
Q8N5K1	CDGSH iron-sulfur domain-containing protein 2 OS=Homo sapiens GN=CISD2 PE=1 SV=1	16.7246	16.3934	19.5896	16.5938	25.5395	25.8699	25.8939	26.6452	mito
P16402	Histone H1.3 OS=Homo sapiens GN=HIST1H1D PE=1 SV=2	24.0104	23.8783	23.7564	24.0773	24.9284	24.5871	25.0578	25.1508
O00505	Importin subunit alpha-4 OS=Homo sapiens GN=KPNA3 PE=1 SV=2	22.8588	22.7199	22.9654	22.8693	23.1238	23.8925	24.0178	24.4035
Q8IZP2	Putative protein FAM10A4 OS=Homo sapiens GN=ST13P4 PE=5 SV=1	28.1409	27.9299	27.8707	28.2402	28.6976	28.7049	29.2509	29.5583
Q8WTT2	Nucleolar complex protein 3 homolog OS=Homo sapiens GN=NOC3L PE=1 SV=1	20.2352	20.7417	20.7956	20.4157	21.5351	22.0328	21.6912	20.9805
Q8TDN6	Ribosome biogenesis protein BRX1 homolog OS=Homo sapiens GN=BRIX1 PE=1 SV=2	23.3024	22.6557	22.5388	23.1603	23.348	24.0177	24.0195	24.3589
P56182	Ribosomal RNA processing protein 1 homolog A OS=Homo sapiens GN=RRP1 PE=1 SV=1	25.0344	24.7183	25.0665	24.5137	25.6366	26.0807	25.8963	25.8317
Q14498	RNA-binding protein 39 OS=Homo sapiens GN=RBM39 PE=1 SV=2	21.7748	21.316	21.9774	20.8707	22.1238	22.7271	22.9354	22.2896
P18124	60S ribosomal protein L7 OS=Homo sapiens GN=RPL7 PE=1 SV=1	30.1838	30.9977	30.607	30.8087	31.3443	31.1275	31.9667	32.3393
Q13242	Serine/arginine-rich splicing factor 9 OS=Homo sapiens GN=SRSF9 PE=1 SV=1	25.3785	26.6059	26.1416	26.1552	26.6467	26.5212	27.3764	27.9232
P62913	60S ribosomal protein L11 OS=Homo sapiens GN=RPL11 PE=1 SV=2	28.9351	29.7819	29.1757	29.1606	29.9576	30.1435	30.4303	30.7409
P62701	40S ribosomal protein S4, X isoform OS=Homo sapiens GN=RPS4X PE=1 SV=2	31.3307	31.987	31.6549	31.7699	32.0931	32.3791	33.0927	33.4018
Q96SB4	SRSF protein kinase 1 OS=Homo sapiens GN=SRPK1 PE=1 SV=2	21.6124	22.0803	22.3614	21.7276	23.0067	22.4909	23.0849	23.4238
Q8IZL8	Proline-, glutamic acid- and leucine-rich protein 1 OS=Homo sapiens GN=PELP1 PE=1 SV=2	22.8176	22.7993	22.3515	22.5021	23.6763	22.7765	24.1047	24.1514
P05388	60S acidic ribosomal protein P0 OS=Homo sapiens GN=RPLP0 PE=1 SV=1	32.0733	31.4038	31.6014	31.9244	32.2393	32.8245	32.9561	33.2574
P25788	Proteasome subunit alpha type-3 OS=Homo sapiens GN=PSMA3 PE=1 SV=2	21.6097	22.3231	22.3956	22.1149	23.2433	22.7227	22.9523	23.8459
O00422	Histone deacetylase complex subunit SAP18 OS=Homo sapiens GN=SAP18 PE=1 SV=1	27.2525	27.7524	27.6062	28.0487	27.7669	28.4295	29.1681	29.6297
P17980	26S protease regulatory subunit 6A OS=Homo sapiens GN=PSMC3 PE=1 SV=3	25.2754	25.3167	25.063	25.1664	25.8833	25.8764	26.2873	27.1102
P62424	60S ribosomal protein L7a OS=Homo sapiens GN=RPL7A PE=1 SV=2	30.6892	31.1132	30.9035	31.2574	31.5627	31.5338	32.3724	32.8341
P18621	60S ribosomal protein L17 OS=Homo sapiens GN=RPL17 PE=1 SV=3	29.0245	30.4399	29.7994	29.834	30.5298	30.552	30.7947	31.5801
Q13823	Nucleolar GTP-binding protein 2 OS=Homo sapiens GN=GNL2 PE=1 SV=1	25.5568	25.9942	25.5463	25.4421	26.5864	26.5167	26.8445	26.9589
P16152	Carbonyl reductase [NADPH] 1 OS=Homo sapiens GN=CBR1 PE=1 SV=3	22.3662	22.7179	22.6499	22.6111	23.6519	23.0755	23.4457	24.5401
Q99873	Protein arginine N-methyltransferase 1 OS=Homo sapiens GN=PRMT1 PE=1 SV=2	23.2672	23.0408	22.9178	23.2763	23.5985	24.2485	24.396	24.6273
Q13895	Bystin OS=Homo sapiens GN=BYSL PE=1 SV=3	26.1993	26.0176	25.8196	25.8467	26.7395	27.1389	27.1889	27.1878
Q15717	ELAV-like protein 1 OS=Homo sapiens GN=ELAVL1 PE=1 SV=2	22.7249	21.9147	22.6361	22.7212	23.077	22.8693	23.8168	24.6166
Q13601	KRR1 small subunit processome component homolog OS=Homo sapiens GN=KRR1 PE=1 SV=4	26.2991	26.0129	26.1727	26.0777	26.8832	27.3704	27.4456	27.2668
O75494	Serine/arginine-rich splicing factor 10 OS=Homo sapiens GN=SRSF10 PE=1 SV=1	25.0468	26.2255	25.5247	25.3981	26.3156	25.9981	26.8594	27.4259
Q92598	Heat shock protein 105 kDa OS=Homo sapiens GN=HSPH1 PE=1 SV=1	22.8378	22.3332	22.3482	21.9936	23.9529	23.3187	23.6144	23.0369
Q03252	Lamin-B2 OS=Homo sapiens GN=LMNB2 PE=1 SV=4	23.4448	23.358	22.9362	22.6803	24.2047	24.9465	23.7912	23.9061
Q9Y315	Deoxyribose-phosphate aldolase OS=Homo sapiens GN=DERA PE=1 SV=2	21.058	22.09	21.8027	21.885	22.696	22.5263	22.7851	23.2596
P42677	40S ribosomal protein S27 OS=Homo sapiens GN=RPS27 PE=1 SV=3	27.681	28.1752	28.2163	27.6093	28.6121	29.2766	29.5364	28.704
P26640	Valine--tRNA ligase OS=Homo sapiens GN=VARS PE=1 SV=4	21.8821	22.4828	22.1096	22.1703	23.635	22.9075	23.2953	23.3126
P63104	14-3-3 protein zeta/delta OS=Homo sapiens GN=YWHAZ PE=1 SV=1	25.0363	25.4261	25.1548	25.6536	26.1895	25.9042	26.6639	27.0212
Q9H0E2	Toll-interacting protein OS=Homo sapiens GN=TOLLIP PE=1 SV=1	19.6582	20.2617	20.3489	19.8878	20.9751	21.6527	21.0782	20.9805
P46779	60S ribosomal protein L28 OS=Homo sapiens GN=RPL28 PE=1 SV=3	29.0279	30.2017	29.8831	29.3815	30.0028	30.6614	31.0161	31.3608
P31942	Heterogeneous nuclear ribonucleoprotein H3 OS=Homo sapiens GN=HNRNPH3 PE=1 SV=2	25.9869	25.1104	24.8431	25.8541	26.0619	26.6897	26.665	26.9296
P23396	40S ribosomal protein S3 OS=Homo sapiens GN=RPS3 PE=1 SV=2	32.255	31.8355	31.8281	32.3377	32.7253	32.9633	33.458	33.6832
P52597	Heterogeneous nuclear ribonucleoprotein F OS=Homo sapiens GN=HNRNPF PE=1 SV=3	27.8219	27.1085	26.8452	27.5622	28.1479	28.5976	28.5728	28.619
O75367	Core histone macro-H2A.1 OS=Homo sapiens GN=H2AFY PE=1 SV=4	23.3431	22.4127	22.5915	22.6309	23.5729	23.739	24.1376	24.1293
Q99729	Heterogeneous nuclear ribonucleoprotein A/B OS=Homo sapiens GN=HNRNPAB PE=1 SV=2	19.6853	19.3283	19.3956	19.397	20.7721	20.8943	20.0209	20.7233
Q14103	Heterogeneous nuclear ribonucleoprotein D0 OS=Homo sapiens GN=HNRNPD PE=1 SV=1	22.8059	22.9355	21.7764	22.4186	23.811	23.0154	23.6511	24.0657
Q9NV31	U3 small nucleolar ribonucleoprotein protein IMP3 OS=Homo sapiens GN=IMP3 PE=1 SV=1	22.9928	23.8288	23.5006	23.3566	24.306	24.6444	24.3253	25.0132
Q9BYD3	39S ribosomal protein L4, mitochondrial OS=Homo sapiens GN=MRPL4 PE=1 SV=1	24.5943	24.2176	23.8143	24.5751	24.6567	25.4469	25.6018	26.1173
P35268	60S ribosomal protein L22 OS=Homo sapiens GN=RPL22 PE=1 SV=2	29.1559	29.3665	29.1078	28.991	30.0065	30.2384	30.3139	30.6887
Q96GQ7	Probable ATP-dependent RNA helicase DDX27 OS=Homo sapiens GN=DDX27 PE=1 SV=2	22.9671	22.8396	22.9839	22.9799	24.2157	24.2855	23.5047	24.4189
P08670	Vimentin OS=Homo sapiens GN=VIM PE=1 SV=4	31.7641	31.5775	31.6667	31.4916	32.5383	32.7742	32.9684	32.8866
P31025	Lipocalin-1 OS=Homo sapiens GN=LCN1 PE=1 SV=1	23.7633	24.0096	23.9538	24.1471	25.0181	25.1951	25.5152	24.8332
P83731	60S ribosomal protein L24 OS=Homo sapiens GN=RPL24 PE=1 SV=1	28.635	29.9997	29.2679	29.1322	30.0535	29.9502	30.5532	31.2089
P49756	RNA-binding protein 25 OS=Homo sapiens GN=RBM25 PE=1 SV=3	17.4705	18.0458	17.5901	16.0993	18.3831	18.9684	17.8815	18.7049
Q16850	Lanosterol 14-alpha demethylase OS=Homo sapiens GN=CYP51A1 PE=1 SV=3	23.6375	24.7137	24.1743	23.8704	25.4131	25.294	25.3174	25.107
P61254	60S ribosomal protein L26 OS=Homo sapiens GN=RPL26 PE=1 SV=1	29.6271	30.6161	30.0908	29.91	30.6034	31.3445	31.2875	31.7904
P07910	Heterogeneous nuclear ribonucleoproteins C1/C2 OS=Homo sapiens GN=HNRNPC PE=1 SV=4	31.3226	31.026	30.8482	31.2181	32.0913	32.224	32.6002	32.2884
P84090	Enhancer of rudimentary homolog OS=Homo sapiens GN=ERH PE=1 SV=1	22.6954	23.4046	22.7822	23.3968	24.1595	24.7029	24.2024	24.0049
P31943	Heterogeneous nuclear ribonucleoprotein H OS=Homo sapiens GN=HNRNPH1 PE=1 SV=4	29.0933	29.1176	28.7792	28.7093	29.9748	30.3905	30.2627	29.8627
P54136	Arginine--tRNA ligase, cytoplasmic OS=Homo sapiens GN=RARS PE=1 SV=2	25.4046	25.9005	25.4208	25.4917	26.9994	27.1312	26.7277	26.1901
P55209	Nucleosome assembly protein 1-like 1 OS=Homo sapiens GN=NAP1L1 PE=1 SV=1	23.922	25.512	24.6292	24.7349	25.5999	25.4004	26.1346	26.4958
P36578	60S ribosomal protein L4 OS=Homo sapiens GN=RPL4 PE=1 SV=5	30.8257	30.4013	30.3433	30.6074	31.4405	31.7732	31.99	31.8213
O15372	Eukaryotic translation initiation factor 3 subunit H OS=Homo sapiens GN=EIF3H PE=1 SV=1	24.035	23.558	23.6282	23.8977	24.4357	24.9793	25.1387	25.4186
P10619	Lysosomal protective protein OS=Homo sapiens GN=CTSA PE=1 SV=2	22.4618	23.7175	22.4643	22.9447	24.1015	23.4554	23.9772	24.9367
Q6PKG0	La-related protein 1 OS=Homo sapiens GN=LARP1 PE=1 SV=2	26.7943	27.6443	27.0126	26.7329	27.9399	27.9687	28.3455	28.8335
P08243	Asparagine synthetase [glutamine-hydrolyzing] OS=Homo sapiens GN=ASNS PE=1 SV=4	17.3419	17.6857	18.2123	17.5244	19.1928	18.6187	18.5188	19.3399
P61513	60S ribosomal protein L37a OS=Homo sapiens GN=RPL37A PE=1 SV=2	28.0665	28.0443	28.002	27.6201	28.7989	29.0385	29.3271	29.4779
Q13243	Serine/arginine-rich splicing factor 5 OS=Homo sapiens GN=SRSF5 PE=1 SV=1	22.0679	21.9703	22.2986	22.2502	22.6038	23.55	23.5052	23.8407
Q16629	Serine/arginine-rich splicing factor 7 OS=Homo sapiens GN=SRSF7 PE=1 SV=1	25.7143	25.887	25.5884	25.913	26.7069	26.7782	27.1058	27.4447
Q9Y4W2	Ribosomal biogenesis protein LAS1L OS=Homo sapiens GN=LAS1L PE=1 SV=2	22.5851	23.3361	23.2419	22.6651	24.7749	24.2467	24.0309	23.7179
P35579	Myosin-9 OS=Homo sapiens GN=MYH9 PE=1 SV=4	20.4308	19.5699	20.1115	20.4712	21.2497	21.7179	20.623	21.9385
P49720	Proteasome subunit beta type-3 OS=Homo sapiens GN=PSMB3 PE=1 SV=2	18.4794	19.4502	18.6558	19.7257	20.0371	20.105	20.5275	20.6292
P62266	40S ribosomal protein S23 OS=Homo sapiens GN=RPS23 PE=1 SV=3	28.4764	28.902	28.9027	28.5855	29.2516	29.7156	30.2808	30.6182
Q92973	Transportin-1 OS=Homo sapiens GN=TNPO1 PE=1 SV=2	22.5809	22.8981	22.8761	22.8818	24.7943	24.0579	24.6512	22.7582
P08865	40S ribosomal protein SA OS=Homo sapiens GN=RPSA PE=1 SV=4	31.3027	31.4166	31.1488	30.8476	32.3705	32.5019	32.4828	32.3998
Q13247	Serine/arginine-rich splicing factor 6 OS=Homo sapiens GN=SRSF6 PE=1 SV=2	24.1643	24.5928	24.0273	23.9638	25.1744	25.306	25.3123	26.0353
P60660	Myosin light polypeptide 6 OS=Homo sapiens GN=MYL6 PE=1 SV=2	20.4264	20.9007	20.5061	20.7284	22.9445	21.6023	21.2969	21.8033
P62906	60S ribosomal protein L10a OS=Homo sapiens GN=RPL10A PE=1 SV=2	29.7905	31.1402	30.7764	30.5453	31.5094	31.2151	31.9458	32.6741
P22087	rRNA 2'-O-methyltransferase fibrillarin OS=Homo sapiens GN=FBL PE=1 SV=2	27.4569	27.1036	27.3462	27.5265	28.1784	28.4715	28.8144	29.07
Q02790	Peptidyl-prolyl cis-trans isomerase FKBP4 OS=Homo sapiens GN=FKBP4 PE=1 SV=3	23.9501	23.9395	23.6019	23.9681	24.869	25.1008	25.233	25.3598
P31939	Bifunctional purine biosynthesis protein PURH OS=Homo sapiens GN=ATIC PE=1 SV=3	27.4445	27.484	27.4039	27.4707	28.5147	28.4528	28.8705	29.0791
P38919	Eukaryotic initiation factor 4A-III OS=Homo sapiens GN=EIF4A3 PE=1 SV=4	29.3429	29.0004	28.7842	28.9807	30.0274	30.3843	30.4265	30.3852
Q8IY81	pre-rRNA processing protein FTSJ3 OS=Homo sapiens GN=FTSJ3 PE=1 SV=2	23.8095	23.6727	23.9386	23.7728	25.2887	24.8787	25.3892	24.7621
Q75V66	Anoctamin-5 OS=Homo sapiens GN=ANO5 PE=1 SV=1	16.9566	16.9927	16.1018	16.8491	17.6774	18.6658	17.738	17.9614
P12277	Creatine kinase B-type OS=Homo sapiens GN=CKB PE=1 SV=1	23.755	23.2066	22.9542	23.3908	24.1642	24.5727	24.766	24.9616
Q9Y3C6	Peptidyl-prolyl cis-trans isomerase-like 1 OS=Homo sapiens GN=PPIL1 PE=1 SV=1	22.6471	23.831	23.0108	22.646	23.9157	23.9301	24.8473	24.6248
P55010	Eukaryotic translation initiation factor 5 OS=Homo sapiens GN=EIF5 PE=1 SV=2	16.523	16.2601	16.9625	17.8036	18.1471	17.8207	18.7558	18.011
P62280	40S ribosomal protein S11 OS=Homo sapiens GN=RPS11 PE=1 SV=3	29.5925	30.8154	30.113	30.0885	31.136	31.2116	31.4361	32.0154
Q71UM5	40S ribosomal protein S27-like OS=Homo sapiens GN=RPS27L PE=1 SV=3	23.0131	23.3732	23.027	22.692	23.7889	23.9407	24.6706	24.9121
P62750	60S ribosomal protein L23a OS=Homo sapiens GN=RPL23A PE=1 SV=1	29.3485	30.5177	29.6586	29.6147	30.5714	30.8413	31.1861	31.7487
O96019	Actin-like protein 6A OS=Homo sapiens GN=ACTL6A PE=1 SV=1	22.4215	22.1361	21.6133	22.0542	23.2295	23.9646	23.1774	23.0716
P46778	60S ribosomal protein L21 OS=Homo sapiens GN=RPL21 PE=1 SV=2	28.6656	29.451	29.0695	29.3278	29.6156	30.0122	30.8268	31.2974
O00232	26S proteasome non-ATPase regulatory subunit 12 OS=Homo sapiens GN=PSMD12 PE=1 SV=3	22.1477	21.3582	21.2206	21.5894	22.2175	23.2405	22.9352	23.169
Q13813	Spectrin alpha chain, non-erythrocytic 1 OS=Homo sapiens GN=SPTAN1 PE=1 SV=3	23.6626	22.8903	23.4939	23.2991	24.5247	24.5291	24.7313	24.8127
P52292	Importin subunit alpha-1 OS=Homo sapiens GN=KPNA2 PE=1 SV=1	23.8597	23.8095	23.562	23.4324	24.8759	24.9812	25.2415	24.8213
P84103	Serine/arginine-rich splicing factor 3 OS=Homo sapiens GN=SRSF3 PE=1 SV=1	24.7818	25.9586	25.4997	25.439	26.1172	26.4465	26.9682	27.4176
A4UGR9	Xin actin-binding repeat-containing protein 2 OS=Homo sapiens GN=XIRP2 PE=1 SV=2	22.2258	23.0984	22.9745	22.7558	23.858	23.9265	24.495	24.0482
P50914	60S ribosomal protein L14 OS=Homo sapiens GN=RPL14 PE=1 SV=4	29.1291	30.1655	29.9306	30.0417	30.7841	30.6106	31.4322	31.7188
P62899	60S ribosomal protein L31 OS=Homo sapiens GN=RPL31 PE=1 SV=1	29.6652	29.5358	29.1579	29.2619	30.1693	30.6446	30.7494	31.361
P40429	60S ribosomal protein L13a OS=Homo sapiens GN=RPL13A PE=1 SV=2	29.3288	30.5978	30.1688	30.0992	31.0685	31.1537	31.4191	31.8707
Q7L2H7	Eukaryotic translation initiation factor 3 subunit M OS=Homo sapiens GN=EIF3M PE=1 SV=1	23.1315	22.3988	22.9796	23.1238	23.6897	23.9006	24.1961	25.2031
P16278	Beta-galactosidase OS=Homo sapiens GN=GLB1 PE=1 SV=2	24.3668	25.1248	24.6496	24.3923	26.0779	25.9466	26.2822	25.5853
P62244	40S ribosomal protein S15a OS=Homo sapiens GN=RPS15A PE=1 SV=2	29.7415	30.1463	29.7496	29.5742	30.7277	31.0156	31.1744	31.698
Q9GZZ8	Extracellular glycoprotein lacritin OS=Homo sapiens GN=LACRT PE=1 SV=1	21.3591	20.1291	21.4104	21.3464	22.3207	21.7911	23.188	22.353
Q5JWF2	Guanine nucleotide-binding protein G(s) subunit alpha isoforms XLas OS=Homo sapiens GN=GNAS PE=1 SV=2	20.606	20.2115	20.5464	20.8329	21.7954	22.1149	21.4863	22.2146
P62273	40S ribosomal protein S29 OS=Homo sapiens GN=RPS29 PE=1 SV=2	25.8129	26.1304	25.6524	26.0771	27.1266	27.0493	27.5952	27.338
P27635	60S ribosomal protein L10 OS=Homo sapiens GN=RPL10 PE=1 SV=4	29.186	30.7839	29.6809	30.1992	30.5843	31.0734	31.6231	32.0274
P62888	60S ribosomal protein L30 OS=Homo sapiens GN=RPL30 PE=1 SV=2	29.6335	30.6073	29.8054	29.588	31.021	31.1298	31.2507	31.6992
Q00839	Heterogeneous nuclear ribonucleoprotein U OS=Homo sapiens GN=HNRNPU PE=1 SV=6	26.2515	26.3327	26.2812	26.1484	27.5412	27.3719	27.7102	27.8678
Q9BTY7	Protein HGH1 homolog OS=Homo sapiens GN=HGH1 PE=1 SV=1	16.2008	18.0136	17.3503	16.5637	18.32	19.2505	17.6118	18.4276
Q13547	Histone deacetylase 1 OS=Homo sapiens GN=HDAC1 PE=1 SV=1	22.8974	23.3099	23.3248	23.088	24.35	25.6034	24.3255	23.8382
Q12905	Interleukin enhancer-binding factor 2 OS=Homo sapiens GN=ILF2 PE=1 SV=2	24.6272	24.1503	24.2933	24.378	25.1398	25.9457	25.9562	25.9135
O14980	Exportin-1 OS=Homo sapiens GN=XPO1 PE=1 SV=1	23.6014	23.4549	24.3679	23.6566	25.58	25.5163	25.468	24.0507
P62249	40S ribosomal protein S16 OS=Homo sapiens GN=RPS16 PE=1 SV=2	29.8939	30.3926	30.0001	29.6165	31.0603	31.0551	31.223	32.1073
P62269	40S ribosomal protein S18 OS=Homo sapiens GN=RPS18 PE=1 SV=3	30.4952	31.1486	30.7691	30.3847	31.6541	32.0953	32.0818	32.5588
P46781	40S ribosomal protein S9 OS=Homo sapiens GN=RPS9 PE=1 SV=3	30.2854	31.1808	30.7968	30.6588	31.7248	31.9032	32.1779	32.7126
Q08752	Peptidyl-prolyl cis-trans isomerase D OS=Homo sapiens GN=PPID PE=1 SV=3	22.3533	22.7087	22.3722	22.4677	23.7921	23.974	23.8197	23.9132
P62136	Serine/threonine-protein phosphatase PP1-alpha catalytic subunit OS=Homo sapiens GN=PPP1CA PE=1 SV=1	21.2477	21.2278	20.6027	21.7686	21.9234	22.452	22.7811	23.2929
Q9NUD5	Zinc finger CCHC domain-containing protein 3 OS=Homo sapiens GN=ZCCHC3 PE=1 SV=1	25.9502	24.8794	25.5334	24.8253	25.742	27.3957	26.6582	27.0106
P22061	Protein-L-isoaspartate(D-aspartate) O-methyltransferase OS=Homo sapiens GN=PCMT1 PE=1 SV=4	29.175	30.3089	29.8518	30.2129	31.0205	30.5224	31.6942	31.9392
P62308	Small nuclear ribonucleoprotein G OS=Homo sapiens GN=SNRPG PE=1 SV=1	25.4276	25.0005	25.1438	25.7239	25.6644	26.7755	27.2662	27.2246
P07195	L-lactate dehydrogenase B chain OS=Homo sapiens GN=LDHB PE=1 SV=2	25.7377	25.7144	25.1808	25.3001	26.7915	26.8282	26.9303	27.0211
P62910	60S ribosomal protein L32 OS=Homo sapiens GN=RPL32 PE=1 SV=2	28.6126	29.7772	29.4417	28.8824	30.4511	30.5737	30.6421	30.6894
P60174	Triosephosphate isomerase OS=Homo sapiens GN=TPI1 PE=1 SV=3	20.2713	20.8697	19.4592	20.7285	22.0666	21.9906	21.4315	21.4953
Q13155	Aminoacyl tRNA synthase complex-interacting multifunctional protein 2 OS=Homo sapiens GN=AIMP2 PE=1 SV=2	23.2237	23.467	23.6379	24.1395	24.1124	24.7407	25.5384	25.7336
P62304	Small nuclear ribonucleoprotein E OS=Homo sapiens GN=SNRPE PE=1 SV=1	25.0479	25.453	24.9472	24.9332	25.938	26.2774	26.9311	26.9907
P12268	Inosine-5'-monophosphate dehydrogenase 2 OS=Homo sapiens GN=IMPDH2 PE=1 SV=2	23.199	23.0463	22.363	23.3366	23.7812	24.7197	24.7727	24.4337
P18077	60S ribosomal protein L35a OS=Homo sapiens GN=RPL35A PE=1 SV=2	29.5355	29.7168	29.387	29.2674	30.4563	30.7208	31.1579	31.3608
Q5JSP0	FYVE, RhoGEF and PH domain-containing protein 3 OS=Homo sapiens GN=FGD3 PE=1 SV=1	15.4971	17.2633	17.0857	16.424	17.4102	18.5289	17.5096	18.6241
P06733	Alpha-enolase OS=Homo sapiens GN=ENO1 PE=1 SV=2	24.852	24.9546	24.6905	24.7223	25.7939	26.7678	26.2951	26.1664
P62495	Eukaryotic peptide chain release factor subunit 1 OS=Homo sapiens GN=ETF1 PE=1 SV=3	23.6397	22.6361	23.1164	23.0742	24.4727	24.4915	24.6319	24.6784
P62263	40S ribosomal protein S14 OS=Homo sapiens GN=RPS14 PE=1 SV=3	29.3175	29.8718	29.5057	29.0639	30.4902	30.831	30.8229	31.4313
Q71UI9	Histone H2A.V OS=Homo sapiens GN=H2AFV PE=1 SV=3	23.3078	23.0532	23.5471	23.3104	24.6126	24.5288	24.6098	25.3508
P62829	60S ribosomal protein L23 OS=Homo sapiens GN=RPL23 PE=1 SV=1	29.5546	29.8628	29.5173	29.2905	30.5923	30.9125	31.2651	31.3422
P12273	Prolactin-inducible protein OS=Homo sapiens GN=PIP PE=1 SV=1	22.09	21.5201	22.1746	22.1105	22.9058	23.9733	23.6432	23.2616
P37108	Signal recognition particle 14 kDa protein OS=Homo sapiens GN=SRP14 PE=1 SV=2	22.0358	22.8913	22.5202	22.0307	23.6781	23.9784	23.703	24.0124
O75351	Vacuolar protein sorting-associated protein 4B OS=Homo sapiens GN=VPS4B PE=1 SV=2	16.4876	16.8762	17.8342	16.5614	18.4095	17.9378	18.0759	19.2357
P05387	60S acidic ribosomal protein P2 OS=Homo sapiens GN=RPLP2 PE=1 SV=1	28.0927	29.1326	28.3724	27.9607	29.8261	29.5235	29.6193	30.5055
P62851	40S ribosomal protein S25 OS=Homo sapiens GN=RPS25 PE=1 SV=1	29.538	30.2664	29.7076	29.4574	31.0098	31.055	31.2533	31.5755
Q9Y3F4	Serine-threonine kinase receptor-associated protein OS=Homo sapiens GN=STRAP PE=1 SV=1	22.3778	21.8033	21.952	21.8435	23.2248	23.2307	23.48	23.9858
P39019	40S ribosomal protein S19 OS=Homo sapiens GN=RPS19 PE=1 SV=2	30.1727	30.6571	30.3077	29.8388	31.2919	31.8189	31.6044	32.2166
P62333	26S protease regulatory subunit 10B OS=Homo sapiens GN=PSMC6 PE=1 SV=1	24.3145	24.0732	23.8345	24.2666	25.4614	25.6557	25.8744	25.453
P68133	Actin, alpha skeletal muscle OS=Homo sapiens GN=ACTA1 PE=1 SV=1	23.1917	24.245	22.3779	23.4567	24.5792	24.7299	24.7213	25.1971
Q7Z3B4	Nucleoporin p54 OS=Homo sapiens GN=NUP54 PE=1 SV=2	18.2741	15.7694	16.5047	16.6	17.8274	18.1014	18.386	18.8153
Q8NFX7	Syntaxin-binding protein 6 OS=Homo sapiens GN=STXBP6 PE=1 SV=2	16.4242	16.5402	16.9853	15.8023	17.4432	17.0293	19.2072	18.0557
Q02543	60S ribosomal protein L18a OS=Homo sapiens GN=RPL18A PE=1 SV=2	29.0626	30.152	29.5552	29.2257	30.5007	30.4079	31.1921	31.8793
P60709	Actin, cytoplasmic 1 OS=Homo sapiens GN=ACTB PE=1 SV=1	27.4568	27.7607	27.6506	27.9031	29.1711	29.0684	29.1756	29.368
Q12996	Cleavage stimulation factor subunit 3 OS=Homo sapiens GN=CSTF3 PE=1 SV=1	16.1888	18.0924	17.4263	17.2193	18.8069	18.1138	18.3576	19.6755
P30050	60S ribosomal protein L12 OS=Homo sapiens GN=RPL12 PE=1 SV=1	29.7246	30.8277	30.0212	29.6483	31.191	31.2682	31.6044	32.2057
P68431	Histone H3.1 OS=Homo sapiens GN=HIST1H3A PE=1 SV=2	28.5183	29.1531	28.1865	28.154	29.772	29.7494	30.0891	30.4537
Q9Y3U8	60S ribosomal protein L36 OS=Homo sapiens GN=RPL36 PE=1 SV=3	28.5436	28.8856	28.4212	28.412	29.9452	29.8528	30.0325	30.4904
P46776	60S ribosomal protein L27a OS=Homo sapiens GN=RPL27A PE=1 SV=2	28.7661	29.5668	29.2668	28.7368	29.8291	30.5045	30.5897	31.4758
P62826	GTP-binding nuclear protein Ran OS=Homo sapiens GN=RAN PE=1 SV=3	22.4483	23.3991	23.361	23.4181	24.179	24.6203	24.794	25.0987
P02768	Serum albumin OS=Homo sapiens GN=ALB PE=1 SV=2	27.8652	28.3569	27.8035	28.2918	29.59	30.5506	29.2994	28.9524
Q15233	Non-POU domain-containing octamer-binding protein OS=Homo sapiens GN=NONO PE=1 SV=4	24.1154	25.3845	24.6613	24.779	26.0293	25.8451	26.2897	26.8621
Q9BQG0	Myb-binding protein 1A OS=Homo sapiens GN=MYBBP1A PE=1 SV=2	24.6312	24.0078	23.3047	24.1903	24.9499	26.286	24.8404	26.1847
P60866	40S ribosomal protein S20 OS=Homo sapiens GN=RPS20 PE=1 SV=1	29.4396	30.4423	29.8039	29.3587	31.2929	31.2344	31.2685	31.4021
P25398	40S ribosomal protein S12 OS=Homo sapiens GN=RPS12 PE=1 SV=3	28.6853	28.7739	28.3262	28.1318	29.5396	30.1471	29.8899	30.4996
P41252	Isoleucine--tRNA ligase, cytoplasmic OS=Homo sapiens GN=IARS PE=1 SV=2	25.3885	25.2262	24.8818	25.0155	26.4475	26.8215	26.7928	26.6502
Q01130	Serine/arginine-rich splicing factor 2 OS=Homo sapiens GN=SRSF2 PE=1 SV=4	24.5788	24.2962	24.6659	24.3637	25.3535	26.2322	26.2223	26.3059
Q06265	Exosome complex component RRP45 OS=Homo sapiens GN=EXOSC9 PE=1 SV=3	16.1888	17.5557	16.3189	16.6474	18.4812	17.3162	18.6482	18.4838
P60842	Eukaryotic initiation factor 4A-I OS=Homo sapiens GN=EIF4A1 PE=1 SV=1	23.4845	23.4963	23.5188	23.2627	24.4474	25.0143	24.9633	25.5742
Q99575	Ribonucleases P/MRP protein subunit POP1 OS=Homo sapiens GN=POP1 PE=1 SV=2	17.6126	18.7017	16.8006	16.418	19.731	18.9235	18.1107	19.014
P46783	40S ribosomal protein S10 OS=Homo sapiens GN=RPS10 PE=1 SV=1	28.6174	29.8713	29.035	28.7595	30.6466	30.2606	30.4805	31.1976
Q07020	60S ribosomal protein L18 OS=Homo sapiens GN=RPL18 PE=1 SV=2	29.3362	30.4812	29.9727	29.931	31.1173	31.0957	31.753	32.0601
P55769	NHP2-like protein 1 OS=Homo sapiens GN=SNU13 PE=1 SV=3	25.2309	25.8282	25.2955	25.0114	26.7141	26.8351	26.8246	27.3124
Q04637	Eukaryotic translation initiation factor 4 gamma 1 OS=Homo sapiens GN=EIF4G1 PE=1 SV=4	22.9356	23.2281	22.9076	23.1998	24.1878	24.1081	24.8535	25.4517
P00558	Phosphoglycerate kinase 1 OS=Homo sapiens GN=PGK1 PE=1 SV=3	20.4767	20.2028	19.9213	20.3513	21.8254	22.2837	21.9076	21.2866
Q15366	Poly(rC)-binding protein 2 OS=Homo sapiens GN=PCBP2 PE=1 SV=1	24.7514	24.2328	24.1789	24.729	25.5959	26.1193	26.3478	26.1809
P61978	Heterogeneous nuclear ribonucleoprotein K OS=Homo sapiens GN=HNRNPK PE=1 SV=1	26.1391	26.5481	26.4378	25.9917	27.5142	27.9775	28.2597	27.7352
Q15404	Ras suppressor protein 1 OS=Homo sapiens GN=RSU1 PE=1 SV=3	16.3823	17.5621	16.9904	17.033	17.912	17.9844	19.3746	19.0682
P17030	Zinc finger protein 25 OS=Homo sapiens GN=ZNF25 PE=2 SV=2	16.8535	16.8216	16.9954	17.6763	19.8981	18.9462	17.679	18.2544
P07332	Tyrosine-protein kinase Fes/Fps OS=Homo sapiens GN=FES PE=1 SV=3	17.257	17.1345	17.4346	15.1786	18.3854	18.0918	17.6844	19.2806
P51991	Heterogeneous nuclear ribonucleoprotein A3 OS=Homo sapiens GN=HNRNPA3 PE=1 SV=2	22.149	21.5012	21.7497	21.973	23.2332	23.0824	23.5452	23.9535
P62316	Small nuclear ribonucleoprotein Sm D2 OS=Homo sapiens GN=SNRPD2 PE=1 SV=1	27.2812	27.6816	27.3105	27.0618	28.5631	28.7423	29.0158	29.4643
P55060	Exportin-2 OS=Homo sapiens GN=CSE1L PE=1 SV=3	27.3302	27.6025	27.3787	27.2776	28.9015	28.9582	29.1599	29.0198
P53618	Coatomer subunit beta OS=Homo sapiens GN=COPB1 PE=1 SV=3	22.405	22.6577	22.943	23.1207	24.6234	24.0821	24.8692	24.0132
P29692	Elongation factor 1-delta OS=Homo sapiens GN=EEF1D PE=1 SV=5	24.4348	24.3154	23.8111	24.1549	25.237	25.8167	25.9459	26.2165
Q13363	C-terminal-binding protein 1 OS=Homo sapiens GN=CTBP1 PE=1 SV=2	17.6838	17.4201	17.5278	16.8975	18.1874	18.1439	19.3016	20.4
P62277	40S ribosomal protein S13 OS=Homo sapiens GN=RPS13 PE=1 SV=2	29.3212	30.4348	29.6957	29.2463	31.183	31.0486	31.1599	31.8111
Q00341	Vigilin OS=Homo sapiens GN=HDLBP PE=1 SV=2	17.4011	16.7124	16.7404	16.3688	18.1796	18.4778	19.3114	17.7593
P04406	Glyceraldehyde-3-phosphate dehydrogenase OS=Homo sapiens GN=GAPDH PE=1 SV=3	27.115	27.2477	26.7082	27.8472	27.8815	29.6033	29.4389	28.5057
Q8N5M4	Tetratricopeptide repeat protein 9C OS=Homo sapiens GN=TTC9C PE=1 SV=1	16.108	16.5969	15.8054	16.7588	18.2248	17.8264	18.0667	17.6782
P62847	40S ribosomal protein S24 OS=Homo sapiens GN=RPS24 PE=1 SV=1	27.3473	28.5095	27.4652	27.3919	28.9809	28.9113	29.3467	30.0044
P22626	Heterogeneous nuclear ribonucleoproteins A2/B1 OS=Homo sapiens GN=HNRNPA2B1 PE=1 SV=2	25.0697	24.8649	24.9487	25.1022	26.0911	26.5289	26.8028	27.1047
Q9NXF1	Testis-expressed protein 10 OS=Homo sapiens GN=TEX10 PE=1 SV=2	22.8817	24.3119	23.3712	22.9456	24.5573	24.7889	25.0816	25.6382
Q71DI3	Histone H3.2 OS=Homo sapiens GN=HIST2H3A PE=1 SV=3	16.7189	17.5449	16.453	15.9302	18.309	18.1372	17.8527	18.9286
P62191	26S protease regulatory subunit 4 OS=Homo sapiens GN=PSMC1 PE=1 SV=1	21.2675	22.2747	22.1524	21.6642	23.7432	24.0398	23.3787	22.8303
P43003	Excitatory amino acid transporter 1 OS=Homo sapiens GN=SLC1A3 PE=1 SV=1	16.7121	16.9216	17.1216	17.9041	19.1707	18.2222	18.3744	19.5294
Q7L7L0	Histone H2A type 3 OS=Homo sapiens GN=HIST3H2A PE=1 SV=3	28.8641	29.0994	29.0046	28.5177	30.3578	30.1932	30.5031	31.1008
P26641	Elongation factor 1-gamma OS=Homo sapiens GN=EEF1G PE=1 SV=3	27.3126	27.1101	26.8607	27.1347	28.4267	28.9819	28.9278	28.7522
P25786	Proteasome subunit alpha type-1 OS=Homo sapiens GN=PSMA1 PE=1 SV=1	20.3671	20.7027	20.817	21.4313	21.2909	22.06	23.1806	23.4604
Q9ULK6	RING finger protein 150 OS=Homo sapiens GN=RNF150 PE=2 SV=2	21.7009	21.338	22.0908	21.1977	23.0726	23.7092	23.6462	22.5802
P46782	40S ribosomal protein S5 OS=Homo sapiens GN=RPS5 PE=1 SV=4	29.2049	30.3087	29.6593	29.6981	30.8422	30.9439	31.7623	32.0095
Q9NW13	RNA-binding protein 28 OS=Homo sapiens GN=RBM28 PE=1 SV=3	18.5254	16.5664	15.9635	18.1991	18.3746	18.9253	19.2956	19.3498
P61326	Protein mago nashi homolog OS=Homo sapiens GN=MAGOH PE=1 SV=1	27.5741	28.0655	27.9163	27.7881	29.4867	29.2394	29.7858	29.5286
P62314	Small nuclear ribonucleoprotein Sm D1 OS=Homo sapiens GN=SNRPD1 PE=1 SV=1	25.3816	25.8101	25.4685	25.2139	26.9023	26.9769	27.1374	27.5606
Q96AE4	Far upstream element-binding protein 1 OS=Homo sapiens GN=FUBP1 PE=1 SV=3	15.5096	17.3625	15.8908	17.7925	18.5183	17.9357	18.7179	18.1186
P09651	Heterogeneous nuclear ribonucleoprotein A1 OS=Homo sapiens GN=HNRNPA1 PE=1 SV=5	22.3995	22.294	21.2762	22.9173	22.6419	23.8249	24.4128	24.7548
Q5T750	Skin-specific protein 32 OS=Homo sapiens GN=XP32 PE=1 SV=1	22.5953	22.1818	21.7555	22.2958	22.7288	25.4605	24.0845	23.3447
P49207	60S ribosomal protein L34 OS=Homo sapiens GN=RPL34 PE=1 SV=3	28.8416	29.5735	29.1078	28.8022	30.3294	30.7399	30.7862	31.3015
P43487	Ran-specific GTPase-activating protein OS=Homo sapiens GN=RANBP1 PE=1 SV=1	19.2124	17.5968	19.3465	17.4763	20.1318	19.6482	20.9585	19.7344
Q16778	Histone H2B type 2-E OS=Homo sapiens GN=HIST2H2BE PE=1 SV=3	28.7662	29.2161	28.9074	28.3277	29.9336	30.5407	30.4878	31.1017
P28066	Proteasome subunit alpha type-5 OS=Homo sapiens GN=PSMA5 PE=1 SV=3	20.8167	22.7389	22.236	22.2279	23.43	23.1587	24.1275	24.1534
P82921	28S ribosomal protein S21, mitochondrial OS=Homo sapiens GN=MRPS21 PE=1 SV=2	20.5234	19.6788	20.7389	20.8699	21.5905	21.9746	22.6633	22.4347
P63173	60S ribosomal protein L38 OS=Homo sapiens GN=RPL38 PE=1 SV=2	27.3606	27.477	27.2607	27.3304	28.7602	28.7923	29.2729	29.4562
P06493	Cyclin-dependent kinase 1 OS=Homo sapiens GN=CDK1 PE=1 SV=3	22.9956	22.8107	22.663	22.8052	24.1572	24.3454	24.4614	25.1697
Q9Y266	Nuclear migration protein nudC OS=Homo sapiens GN=NUDC PE=1 SV=1	28.2088	27.6027	28.2489	28.1478	29.1135	29.7418	29.9187	30.3168
Q15758	Neutral amino acid transporter B(0) OS=Homo sapiens GN=SLC1A5 PE=1 SV=2	21.8342	21.6769	22.0931	21.4785	24.1578	23.6887	23.8734	22.2477
O75821	Eukaryotic translation initiation factor 3 subunit G OS=Homo sapiens GN=EIF3G PE=1 SV=2	24.7051	25.5221	24.6746	24.7532	26.3306	26.8497	26.5487	26.8127
P42766	60S ribosomal protein L35 OS=Homo sapiens GN=RPL35 PE=1 SV=2	29.044	29.8819	29.3935	28.8546	31.0217	30.7393	31.1833	31.1329
Q9UNM6	26S proteasome non-ATPase regulatory subunit 13 OS=Homo sapiens GN=PSMD13 PE=1 SV=2	22.8721	21.835	22.4222	22.3144	23.4736	24.3482	23.6425	24.8964
P05386	60S acidic ribosomal protein P1 OS=Homo sapiens GN=RPLP1 PE=1 SV=1	25.9416	27.7708	26.6315	26.3389	28.3153	28.0852	28.1337	29.071
P61163	Alpha-centractin OS=Homo sapiens GN=ACTR1A PE=1 SV=1	23.4469	22.4193	22.775	23.1556	24.3995	24.4367	24.8827	25.0218
P68871	Hemoglobin subunit beta OS=Homo sapiens GN=HBB PE=1 SV=2	27.8574	30.247	28.3974	28.0813	30.4723	31.5594	29.5229	29.9732
P62979	Ubiquitin-40S ribosomal protein S27a OS=Homo sapiens GN=RPS27A PE=1 SV=2	28.119	28.8239	28.2452	28.2945	29.8975	29.7555	30.3255	30.4697
Q9ULR0	Pre-mRNA-splicing factor ISY1 homolog OS=Homo sapiens GN=ISY1 PE=1 SV=3	22.0338	21.0388	20.8174	21.3971	22.4005	23.1001	23.054	23.71
Q9H6T3	RNA polymerase II-associated protein 3 OS=Homo sapiens GN=RPAP3 PE=1 SV=2	25.7034	24.984	24.9351	25.8001	26.7039	27.3757	27.3781	26.9446
P08559	Pyruvate dehydrogenase E1 component subunit alpha, somatic form, mitochondrial OS=Homo sapiens GN=PDHA1 PE=1 SV=3	22.2265	21.5397	21.2961	21.6577	22.6634	23.5139	23.9364	23.5945
P63220	40S ribosomal protein S21 OS=Homo sapiens GN=RPS21 PE=1 SV=1	26.3724	26.9625	26.344	26.6942	27.9769	28.261	28.3858	28.7601
O15371	Eukaryotic translation initiation factor 3 subunit D OS=Homo sapiens GN=EIF3D PE=1 SV=1	22.9034	23.2093	23.19	22.6708	25.0664	25.0122	24.8898	24.0168
P62805	Histone H4 OS=Homo sapiens GN=HIST1H4A PE=1 SV=2	29.1141	29.3397	29.122	29.194	30.46	30.8054	31.1778	31.3487
P62081	40S ribosomal protein S7 OS=Homo sapiens GN=RPS7 PE=1 SV=1	29.0339	30.2935	29.2829	29.4955	30.9156	30.803	31.4726	31.9596
Q9UMZ2	Synergin gamma OS=Homo sapiens GN=SYNRG PE=1 SV=2	27.05	27.7132	26.8091	26.7851	28.6367	28.4845	28.9855	29.3258
P62854	40S ribosomal protein S26 OS=Homo sapiens GN=RPS26 PE=1 SV=3	27.9537	29.3228	28.6004	28.5333	30.4519	29.6733	30.5291	30.8367
P62841	40S ribosomal protein S15 OS=Homo sapiens GN=RPS15 PE=1 SV=2	26.8459	28.8596	27.6198	27.4232	29.1181	29.1515	29.6467	29.9217
Q8TC07	TBC1 domain family member 15 OS=Homo sapiens GN=TBC1D15 PE=1 SV=2	22.5008	22.9777	21.8664	22.2479	24.4848	24.1756	24.3357	23.6928
P61353	60S ribosomal protein L27 OS=Homo sapiens GN=RPL27 PE=1 SV=2	29.1437	29.9722	29.3735	28.8939	30.9412	30.7991	31.0514	31.6975
O95757	Heat shock 70 kDa protein 4L OS=Homo sapiens GN=HSPA4L PE=1 SV=3	16.6721	15.6057	16.4643	17.327	17.5237	18.3414	18.3914	18.9341
O15160	DNA-directed RNA polymerases I and III subunit RPAC1 OS=Homo sapiens GN=POLR1C PE=1 SV=1	16.6457	16.5135	16.5219	16.7563	17.8377	17.1952	20.4108	18.1236
Q08188	Protein-glutamine gamma-glutamyltransferase E OS=Homo sapiens GN=TGM3 PE=1 SV=4	22.122	21.5268	21.3277	22.391	23.0802	24.3242	24.1827	22.9394
P11142	Heat shock cognate 71 kDa protein OS=Homo sapiens GN=HSPA8 PE=1 SV=1	28.9858	29.5979	29.6566	29.2668	31.4701	31.4552	31.2739	30.4675
P41223	Protein BUD31 homolog OS=Homo sapiens GN=BUD31 PE=1 SV=2	26.9352	29.0683	27.3252	27.1619	29.4138	30.4494	28.7027	29.0934
P35613	Basigin OS=Homo sapiens GN=BSG PE=1 SV=2	20.1231	20.5262	20.549	19.7762	22.1853	22.1818	21.9885	21.8032
P00403	Cytochrome c oxidase subunit 2 OS=Homo sapiens GN=MT-CO2 PE=1 SV=1	19.2418	19.9819	19.9879	19.5726	21.3725	21.2447	21.357	22.0032
Q9Y490	Talin-1 OS=Homo sapiens GN=TLN1 PE=1 SV=3	19.5434	19.8745	19.3178	17.2775	20.4975	20.8294	21.0272	20.872
P62857	40S ribosomal protein S28 OS=Homo sapiens GN=RPS28 PE=1 SV=1	26.3833	26.3423	26.2972	26.5293	28.0009	28.0814	28.3387	28.3609
Q9NZL4	Hsp70-binding protein 1 OS=Homo sapiens GN=HSPBP1 PE=1 SV=1	20.0037	20.2094	20.153	20.1283	20.806	21.8641	22.3033	22.7726
P28331	NADH-ubiquinone oxidoreductase 75 kDa subunit, mitochondrial OS=Homo sapiens GN=NDUFS1 PE=1 SV=3	17.6245	16.6884	16.4552	16.9784	17.62	17.6848	19.2515	20.4685
P29034	Protein S100-A2 OS=Homo sapiens GN=S100A2 PE=1 SV=3	22.157	22.4455	23.2519	21.6359	23.5536	25.4549	24.0843	23.6928
Q13347	Eukaryotic translation initiation factor 3 subunit I OS=Homo sapiens GN=EIF3I PE=1 SV=1	23.092	21.8009	22.6309	23.536	23.8151	24.4217	24.871	25.2758
P23284	Peptidyl-prolyl cis-trans isomerase B OS=Homo sapiens GN=PPIB PE=1 SV=2	19.8955	20.444	20.1973	19.8949	22.5265	21.8679	21.2925	22.0835
Q9UHB9	Signal recognition particle subunit SRP68 OS=Homo sapiens GN=SRP68 PE=1 SV=2	22.1449	21.6886	22.0659	22.0892	23.6264	24.2975	24.6007	22.8099
Q9Y385	Ubiquitin-conjugating enzyme E2 J1 OS=Homo sapiens GN=UBE2J1 PE=1 SV=2	16.8276	17.1787	15.9704	16.301	17.8679	18.6977	19.6168	17.4962
P62891	60S ribosomal protein L39 OS=Homo sapiens GN=RPL39 PE=1 SV=2	25.9163	26.3184	25.6927	26.0409	27.5409	27.2754	28.1441	28.4543
P08708	40S ribosomal protein S17 OS=Homo sapiens GN=RPS17 PE=1 SV=2	28.2326	29.4858	28.5143	28.443	30.1257	30.1057	30.6161	31.2784
Q13492	Phosphatidylinositol-binding clathrin assembly protein OS=Homo sapiens GN=PICALM PE=1 SV=2	15.9242	15.9992	17.9596	17.029	17.7011	18.2418	18.9887	19.4351
Q16576	Histone-binding protein RBBP7 OS=Homo sapiens GN=RBBP7 PE=1 SV=1	22.9511	22.7115	22.3844	22.3807	24.4561	24.4884	24.6529	24.2887
Q96HR9	Receptor expression-enhancing protein 6 OS=Homo sapiens GN=REEP6 PE=1 SV=2	18.5764	16.3841	15.3431	16.0581	17.9799	18.5529	18.6154	18.6724
Q9UBX3	Mitochondrial dicarboxylate carrier OS=Homo sapiens GN=SLC25A10 PE=1 SV=2	16.6308	16.3521	17.83	16.7562	18.9431	19.3345	18.1425	18.6203
P62861	40S ribosomal protein S30 OS=Homo sapiens GN=FAU PE=1 SV=1	26.7171	26.4411	26.1903	26.3564	28.0496	28.2268	28.4792	28.4225
Q06481	Amyloid-like protein 2 OS=Homo sapiens GN=APLP2 PE=1 SV=2	16.5811	16.1926	16.4124	17.6506	18.4123	19.5633	18.324	18.0403
P48546	Gastric inhibitory polypeptide receptor OS=Homo sapiens GN=GIPR PE=1 SV=1	17.31	17.5803	16.8105	17.7912	18.4422	20.2113	20.1886	18.1887
P43686	26S protease regulatory subunit 6B OS=Homo sapiens GN=PSMC4 PE=1 SV=2	23.3745	23.3868	23.1465	22.7913	24.5976	25.5999	25.1677	24.8881
Q9BVG4	Protein PBDC1 OS=Homo sapiens GN=PBDC1 PE=1 SV=1	15.4709	15.7242	18.2131	17.3313	18.2301	18.8097	18.4027	18.9061
P14923	Junction plakoglobin OS=Homo sapiens GN=JUP PE=1 SV=3	24.8678	24.2439	24.2539	24.5367	25.4061	28.5125	26.1578	25.4485
Q5VST9	Obscurin OS=Homo sapiens GN=OBSCN PE=1 SV=3	16.7953	16.5388	15.1191	17.1364	17.04	19.5127	18.3967	18.3103
P54725	UV excision repair protein RAD23 homolog A OS=Homo sapiens GN=RAD23A PE=1 SV=1	15.5116	16.3859	15.0572	17.7995	18.2738	17.2258	19.0692	17.8586
Q86W42	THO complex subunit 6 homolog OS=Homo sapiens GN=THOC6 PE=1 SV=1	16.0838	17.4749	16.0678	17.3918	18.7134	18.4662	18.2402	19.2774
P62937	Peptidyl-prolyl cis-trans isomerase A OS=Homo sapiens GN=PPIA PE=1 SV=2	21.5101	22.2213	21.0012	21.6616	24.2436	22.931	22.9991	23.9028
P51610	Host cell factor 1 OS=Homo sapiens GN=HCFC1 PE=1 SV=2	17.9345	15.1543	16.2499	16.711	19.054	17.7224	19.6003	17.3701
O43290	U4/U6.U5 tri-snRNP-associated protein 1 OS=Homo sapiens GN=SART1 PE=1 SV=1	16.5027	16.8207	17.4077	16.5289	18.2347	17.7098	19.2632	19.7495
P61758	Prefoldin subunit 3 OS=Homo sapiens GN=VBP1 PE=1 SV=3	17.7485	15.5342	16.6969	16.606	18.3921	17.3826	19.3851	19.1608
Q12904	Aminoacyl tRNA synthase complex-interacting multifunctional protein 1 OS=Homo sapiens GN=AIMP1 PE=1 SV=2	22.222	22.1418	20.9124	22.6059	23.5234	23.3515	24.587	24.1647
Q9BZF9	Uveal autoantigen with coiled-coil domains and ankyrin repeats OS=Homo sapiens GN=UACA PE=1 SV=2	16.6033	17.1031	16.4583	16.2024	19.8054	19.2375	16.6044	18.4698
Q01105	Protein SET OS=Homo sapiens GN=SET PE=1 SV=3	19.5812	20.0699	19.4572	19.4839	21.1839	21.5379	21.8155	21.8141
Q02413	Desmoglein-1 OS=Homo sapiens GN=DSG1 PE=1 SV=2	24.108	23.8884	24.2594	24.042	25.1715	27.3376	26.288	25.3075
Q5QNW6	Histone H2B type 2-F OS=Homo sapiens GN=HIST2H2BF PE=1 SV=3	25.4431	26.435	25.6993	25.3969	27.7943	27.1815	27.6857	28.1278
P31153	S-adenosylmethionine synthase isoform type-2 OS=Homo sapiens GN=MAT2A PE=1 SV=1	19.6802	17.7319	20.5773	19.7317	21.853	20.5981	21.6334	21.4865
P03973	Antileukoproteinase OS=Homo sapiens GN=SLPI PE=1 SV=2	15.1714	16.8817	15.3433	15.841	17.0648	16.4362	19.4404	18.1517
Q96CX2	BTB/POZ domain-containing protein KCTD12 OS=Homo sapiens GN=KCTD12 PE=1 SV=1	16.3305	15.734	18.0418	15.7932	18.4341	19.1962	17.5442	18.5962
P15924	Desmoplakin OS=Homo sapiens GN=DSP PE=1 SV=3	26.2829	25.9311	26.0285	26.6171	27.4093	30.0014	27.8662	27.5236
P0DMV9	Heat shock 70 kDa protein 1B OS=Homo sapiens GN=HSPA1B PE=1 SV=1	28.2594	28.8376	28.5207	28.2952	30.7662	30.6031	30.6808	29.8204
P23381	Tryptophan--tRNA ligase, cytoplasmic OS=Homo sapiens GN=WARS PE=1 SV=2	19.3058	20.3323	19.7511	19.3879	21.8056	21.0872	22.2529	21.5919
P60228	Eukaryotic translation initiation factor 3 subunit E OS=Homo sapiens GN=EIF3E PE=1 SV=1	24.8969	24.7255	24.2633	24.5505	26.3165	26.7038	26.5728	26.8088
Q92878	DNA repair protein RAD50 OS=Homo sapiens GN=RAD50 PE=1 SV=1	17.2643	17.5355	14.9071	17.5364	19.3863	18.9099	18.3914	18.5333
Q7Z2W4	Zinc finger CCCH-type antiviral protein 1 OS=Homo sapiens GN=ZC3HAV1 PE=1 SV=3	24.2815	25.2879	24.7669	24.221	26.3572	26.4138	26.7638	27.0536
P49721	Proteasome subunit beta type-2 OS=Homo sapiens GN=PSMB2 PE=1 SV=1	18.8099	20.4767	18.6795	19.2349	20.8291	21.1738	21.4213	21.8448
Q8TEX9	Importin-4 OS=Homo sapiens GN=IPO4 PE=1 SV=2	21.6837	21.848	21.1964	21.2713	24.1247	23.5932	23.9836	22.3922
P14550	Alcohol dehydrogenase [NADP(+)] OS=Homo sapiens GN=AKR1A1 PE=1 SV=3	16.4505	15.9457	16.062	17.2831	19.044	18.7765	19.5315	16.5256
Q99614	Tetratricopeptide repeat protein 1 OS=Homo sapiens GN=TTC1 PE=1 SV=1	16.934	15.925	16.7588	16.6666	18.4961	19.4826	18.4215	18.042
O00231	26S proteasome non-ATPase regulatory subunit 11 OS=Homo sapiens GN=PSMD11 PE=1 SV=3	19.8242	18.9864	19.3577	20.9704	21.2719	23.0375	21.3703	21.6204
Q96QA5	Gasdermin-A OS=Homo sapiens GN=GSDMA PE=1 SV=4	17.8288	18.366	16.5829	17.1741	17.6898	20.4876	20.6055	19.3347
Q8WWY3	U4/U6 small nuclear ribonucleoprotein Prp31 OS=Homo sapiens GN=PRPF31 PE=1 SV=2	24.2791	25.4806	24.6048	24.2408	26.2541	26.6328	26.704	27.2333
P19388	DNA-directed RNA polymerases I, II, and III subunit RPABC1 OS=Homo sapiens GN=POLR2E PE=1 SV=4	16.142	15.5827	16.4582	15.8056	17.6681	17.7193	17.1366	19.7589
O00425	Insulin-like growth factor 2 mRNA-binding protein 3 OS=Homo sapiens GN=IGF2BP3 PE=1 SV=2	25.9263	27.5027	26.7654	26.6013	28.4689	28.1798	29.1547	29.2888
Q9UPN6	Protein SCAF8 OS=Homo sapiens GN=SCAF8 PE=1 SV=1	27.8693	28.4388	28.2577	27.7256	29.7022	30.2563	30.1879	30.4801
Q9UI26	Importin-11 OS=Homo sapiens GN=IPO11 PE=1 SV=1	18.0177	16.06	15.3517	16.4042	19.1051	17.9162	19.3592	17.8325
Q9Y478	5'-AMP-activated protein kinase subunit beta-1 OS=Homo sapiens GN=PRKAB1 PE=1 SV=4	16.8832	17.9264	15.2171	15.646	17.483	18.1849	19.2978	19.0946
Q9UBQ5	Eukaryotic translation initiation factor 3 subunit K OS=Homo sapiens GN=EIF3K PE=1 SV=1	20.1594	22.0753	20.9193	20.8817	23.923	22.7501	22.8421	22.9158
P49321	Nuclear autoantigenic sperm protein OS=Homo sapiens GN=NASP PE=1 SV=2	15.4503	17.9788	16.8173	16.318	19.9569	18.1211	18.1236	18.7618
Q8NF37	Lysophosphatidylcholine acyltransferase 1 OS=Homo sapiens GN=LPCAT1 PE=1 SV=2	19.8794	18.7678	18.368	16.5557	19.6097	21.5323	21.2445	19.6276
Q96C36	Pyrroline-5-carboxylate reductase 2 OS=Homo sapiens GN=PYCR2 PE=1 SV=1	16.8008	15.7099	16.4699	16.2505	18.3979	18.9687	18.0055	18.3229
Q6P3W7	SCY1-like protein 2 OS=Homo sapiens GN=SCYL2 PE=1 SV=1	18.0297	17.6343	16.0761	17.1133	19.9496	19.5586	20.2146	17.6437
Q562R1	Beta-actin-like protein 2 OS=Homo sapiens GN=ACTBL2 PE=1 SV=2	16.7002	15.4827	15.0779	16.2982	17.8035	18.8017	17.3441	18.1351
P22234	Multifunctional protein ADE2 OS=Homo sapiens GN=PAICS PE=1 SV=3	24.4971	24.2651	24.1707	24.0883	25.7823	26.4091	26.5181	26.8632
P31948	Stress-induced-phosphoprotein 1 OS=Homo sapiens GN=STIP1 PE=1 SV=1	20.2312	21.8337	21.1785	20.537	23.0994	23.7359	23.1924	22.3203
Q09028	Histone-binding protein RBBP4 OS=Homo sapiens GN=RBBP4 PE=1 SV=3	16.9336	16.4894	15.3778	17.4757	19.5426	18.7865	17.738	18.7825
Q96KP4	Cytosolic non-specific dipeptidase OS=Homo sapiens GN=CNDP2 PE=1 SV=2	16.3675	15.3395	16.3184	17.8388	17.035	19.221	19.4809	18.7269
O75190	DnaJ homolog subfamily B member 6 OS=Homo sapiens GN=DNAJB6 PE=1 SV=2	22.1042	21.5568	21.2536	21.3076	23.3262	23.3927	23.9818	24.1219
Q9HBM0	Vezatin OS=Homo sapiens GN=VEZT PE=1 SV=3	17.4997	19.9761	18.4653	18.3671	21.4556	21.2652	21.585	18.6063
Q9Y224	UPF0568 protein C14orf166 OS=Homo sapiens GN=C14orf166 PE=1 SV=1	15.6893	16.7836	17.0222	17.8625	19.4148	18.3031	18.5412	19.7035
Q9Y295	Developmentally-regulated GTP-binding protein 1 OS=Homo sapiens GN=DRG1 PE=1 SV=1	19.6498	19.7109	19.8485	18.9148	21.1319	21.8471	22.0687	21.6891
Q9Y265	RuvB-like 1 OS=Homo sapiens GN=RUVBL1 PE=1 SV=1	24.6233	24.2398	23.9478	24.2376	26.4086	26.3814	26.5356	26.3478
Q13867	Bleomycin hydrolase OS=Homo sapiens GN=BLMH PE=1 SV=1	20.7365	20.5433	20.5734	20.5241	21.3097	25.0881	23.0381	21.575
Q96FJ2	Dynein light chain 2, cytoplasmic OS=Homo sapiens GN=DYNLL2 PE=1 SV=1	21.8535	22.0638	21.9259	21.1437	22.6526	23.9027	24.6118	24.4867
P55735	Protein SEC13 homolog OS=Homo sapiens GN=SEC13 PE=1 SV=3	18.8372	18.3871	19.1605	18.7562	20.3988	20.5684	21.353	21.513
P48444	Coatomer subunit delta OS=Homo sapiens GN=ARCN1 PE=1 SV=1	15.3524	18.5815	16.7344	15.6636	18.168	19.3141	19.1933	18.3514
O15294	UDP-N-acetylglucosamine--peptide N-acetylglucosaminyltransferase 110 kDa subunit OS=Homo sapiens GN=OGT PE=1 SV=3	16.966	16.6406	15.207	17.462	17.804	18.4779	20.1844	18.5301
Q9Y230	RuvB-like 2 OS=Homo sapiens GN=RUVBL2 PE=1 SV=3	24.5511	24.3132	24.1649	24.3682	26.6009	26.1806	26.5971	26.7706
Q06830	Peroxiredoxin-1 OS=Homo sapiens GN=PRDX1 PE=1 SV=1	24.0906	25.7112	25.1691	25.1685	26.8577	27.2938	27.0641	27.682
Q8NBQ5	Estradiol 17-beta-dehydrogenase 11 OS=Homo sapiens GN=HSD17B11 PE=1 SV=3	16.4748	17.4308	17.1025	18.6465	20.4302	18.7105	18.8344	20.4697
O43175	D-3-phosphoglycerate dehydrogenase OS=Homo sapiens GN=PHGDH PE=1 SV=4	25.0203	24.5398	24.5826	24.5327	26.8347	26.9483	27.0091	26.6967
Q9HB89	Neuromedin-U receptor 1 OS=Homo sapiens GN=NMUR1 PE=2 SV=1	18.3741	16.6377	16.469	16.0271	18.4954	20.364	18.6005	18.8777
O60610	Protein diaphanous homolog 1 OS=Homo sapiens GN=DIAPH1 PE=1 SV=2	16.847	15.8056	15.6066	17.5425	17.8377	19.6692	20.1242	17.016
P08195	4F2 cell-surface antigen heavy chain OS=Homo sapiens GN=SLC3A2 PE=1 SV=3	23.0173	23.9254	22.8662	23.3726	26.4835	25.4737	26.1186	23.9855
Q5JTY5	COBW domain-containing protein 3 OS=Homo sapiens GN=CBWD3 PE=2 SV=1	17.8696	17.2719	15.2385	16.9116	19.8181	19.7589	17.9691	18.6748
O15235	28S ribosomal protein S12, mitochondrial OS=Homo sapiens GN=MRPS12 PE=1 SV=1	19.2795	21.3181	19.4063	17.8831	21.8571	20.8103	22.066	22.1392
P13861	cAMP-dependent protein kinase type II-alpha regulatory subunit OS=Homo sapiens GN=PRKAR2A PE=1 SV=2	19.5671	16.5037	19.2053	18.9015	20.9104	20.4864	20.9987	20.817
P62318	Small nuclear ribonucleoprotein Sm D3 OS=Homo sapiens GN=SNRPD3 PE=1 SV=1	25.9919	27.6053	25.8363	25.7686	28.2503	28.3763	28.5018	29.1118
Q96P63	Serpin B12 OS=Homo sapiens GN=SERPINB12 PE=1 SV=1	20.7605	19.214	20.2412	21.7252	21.863	23.9694	23.2062	21.9419
O60506	Heterogeneous nuclear ribonucleoprotein Q OS=Homo sapiens GN=SYNCRIP PE=1 SV=2	21.6608	22.986	21.6924	22.6715	23.9827	27.0196	23.3837	23.7696
Q8WXE9	Stonin-2 OS=Homo sapiens GN=STON2 PE=1 SV=1	19.758	16.183	18.878	19.4931	20.4594	21.0147	20.9462	21.1086
P09211	Glutathione S-transferase P OS=Homo sapiens GN=GSTP1 PE=1 SV=2	16.4195	15.7432	15.7425	16.5877	18.7793	18.9546	17.9841	18.0106
Q52LJ0	Protein FAM98B OS=Homo sapiens GN=FAM98B PE=1 SV=1	15.7857	18.6652	15.1184	15.3738	18.887	18.5272	18.7824	17.9872
P49458	Signal recognition particle 9 kDa protein OS=Homo sapiens GN=SRP9 PE=1 SV=2	20.656	20.2388	18.7713	20.8048	22.2256	22.3092	22.43	22.7509
P62714	Serine/threonine-protein phosphatase 2A catalytic subunit beta isoform OS=Homo sapiens GN=PPP2CB PE=1 SV=1	18.1212	19.5318	18.8609	19.6968	21.1179	19.675	22.2686	22.4167
P28074	Proteasome subunit beta type-5 OS=Homo sapiens GN=PSMB5 PE=1 SV=3	19.9966	22.7831	20.7841	22.4071	22.7591	23.9082	24.1511	24.4242
Q15434	RNA-binding motif, single-stranded-interacting protein 2 OS=Homo sapiens GN=RBMS2 PE=1 SV=1	17.7083	14.2197	15.6127	16.4742	18.8592	16.9047	18.7457	18.7895
Q96FQ6	Protein S100-A16 OS=Homo sapiens GN=S100A16 PE=1 SV=1	17.7072	15.2419	18.1939	18.8076	19.6065	20.7114	20.1001	18.8781
Q53RT3	Retroviral-like aspartic protease 1 OS=Homo sapiens GN=ASPRV1 PE=1 SV=1	15.7821	18.1085	16.9485	16.8325	18.8618	20.8646	18.8129	18.5474
Q9NP55	BPI fold-containing family A member 1 OS=Homo sapiens GN=BPIFA1 PE=1 SV=1	16.5402	16.0809	15.3666	16.6062	17.8559	20.1318	17.6328	18.3934
P01024	Complement C3 OS=Homo sapiens GN=C3 PE=1 SV=2	15.4144	16.8234	17.2283	17.6454	19.5868	18.5998	20.2644	18.1349
O00186	Syntaxin-binding protein 3 OS=Homo sapiens GN=STXBP3 PE=1 SV=2	16.3625	17.1123	18.6026	16.6198	19.5056	19.8705	17.556	21.2626
P48556	26S proteasome non-ATPase regulatory subunit 8 OS=Homo sapiens GN=PSMD8 PE=1 SV=2	19.7339	18.6205	19.6334	19.7331	21.5139	21.4909	21.9172	22.3181
Q9NTZ6	RNA-binding protein 12 OS=Homo sapiens GN=RBM12 PE=1 SV=1	15.6604	16.8236	16.3053	15.4753	18.2114	17.18	19.7323	18.6632
Q63HN8	E3 ubiquitin-protein ligase RNF213 OS=Homo sapiens GN=RNF213 PE=1 SV=3	16.4174	15.5409	16.1155	14.9969	18.3761	18.897	18.1273	17.2092
Q96HY6	DDRGK domain-containing protein 1 OS=Homo sapiens GN=DDRGK1 PE=1 SV=2	18.1097	16.4218	15.7007	16.5559	19.0648	17.7482	19.6445	19.8698
Q15024	Exosome complex component RRP42 OS=Homo sapiens GN=EXOSC7 PE=1 SV=3	17.4375	18.4042	16.8635	15.5366	19.507	19.0116	19.2827	20.0467
Q14247	Src substrate cortactin OS=Homo sapiens GN=CTTN PE=1 SV=2	17.1445	17.2923	15.5265	16.5621	18.111	19.594	19.1761	19.3246
P35998	26S protease regulatory subunit 7 OS=Homo sapiens GN=PSMC2 PE=1 SV=3	23.5223	23.159	22.5711	22.011	25.2247	25.4572	25.0093	25.2792
Q13765	Nascent polypeptide-associated complex subunit alpha OS=Homo sapiens GN=NACA PE=1 SV=1	21.0613	17.0788	20.0604	20.0477	21.787	20.7175	22.657	22.807
P60900	Proteasome subunit alpha type-6 OS=Homo sapiens GN=PSMA6 PE=1 SV=1	19.4198	22.8509	21.6262	21.3036	23.055	23.4651	24.0014	24.4099
P54709	Sodium/potassium-transporting ATPase subunit beta-3 OS=Homo sapiens GN=ATP1B3 PE=1 SV=1	20.7073	18.7856	20.5228	20.5249	22.3185	22.3154	23.4293	22.2386
A6NHL2	Tubulin alpha chain-like 3 OS=Homo sapiens GN=TUBAL3 PE=1 SV=2	20.852	20.2818	20.6073	20.4753	22.6401	22.6771	23.4211	23.345
P23526	Adenosylhomocysteinase OS=Homo sapiens GN=AHCY PE=1 SV=4	21.8838	21.4014	21.4434	21.906	23.5256	24.2311	24.2265	24.5187
Q13561	Dynactin subunit 2 OS=Homo sapiens GN=DCTN2 PE=1 SV=4	20.0785	18.8668	18.7812	18.002	21.5375	21.4306	21.1918	21.4713
P05109	Protein S100-A8 OS=Homo sapiens GN=S100A8 PE=1 SV=1	23.3643	23.7448	23.3109	23.0733	24.652	25.8977	25.7086	27.2145
Q8IVD9	NudC domain-containing protein 3 OS=Homo sapiens GN=NUDCD3 PE=1 SV=3	16.6203	16.6419	18.3742	16.581	21.1081	19.9478	18.7968	18.3531
Q6P5Z2	Serine/threonine-protein kinase N3 OS=Homo sapiens GN=PKN3 PE=1 SV=1	16.5256	17.5261	15.0904	15.8036	18.6066	18.8031	19.6817	17.9755
Q9NRZ9	Lymphoid-specific helicase OS=Homo sapiens GN=HELLS PE=1 SV=1	20.0312	21.2813	18.8673	19.696	22.7715	22.6534	23.2378	21.4226
P10599	Thioredoxin OS=Homo sapiens GN=TXN PE=1 SV=3	22.2126	22.1796	22.0544	23.574	24.2305	25.4332	25.3718	25.2138
P07437	Tubulin beta chain OS=Homo sapiens GN=TUBB PE=1 SV=2	26.457	26.5051	26.0494	26.1256	28.6459	28.82	28.976	28.9723
Q9HD26	Golgi-associated PDZ and coiled-coil motif-containing protein OS=Homo sapiens GN=GOPC PE=1 SV=1	14.9575	17.6161	17.9795	16.7937	18.1589	20.2713	19.5304	19.6681
Q8NG06	E3 ubiquitin-protein ligase TRIM58 OS=Homo sapiens GN=TRIM58 PE=2 SV=2	16.9074	17.6524	17.9169	15.7633	17.3952	20.5231	20.5988	20.0089
P46060	Ran GTPase-activating protein 1 OS=Homo sapiens GN=RANGAP1 PE=1 SV=1	23.0742	23.672	23.3231	23.0353	26.285	25.6765	26.5317	24.9315
P52907	F-actin-capping protein subunit alpha-1 OS=Homo sapiens GN=CAPZA1 PE=1 SV=3	19.9164	17.6297	19.0752	20.3694	21.744	20.8936	22.2519	22.438
P30153	Serine/threonine-protein phosphatase 2A 65 kDa regulatory subunit A alpha isoform OS=Homo sapiens GN=PPP2R1A PE=1 SV=4	21.8289	21.9742	21.4517	20.8518	23.9422	24.2095	23.8282	24.5044
P84085	ADP-ribosylation factor 5 OS=Homo sapiens GN=ARF5 PE=1 SV=2	17.2915	15.789	16.1637	16.2164	17.845	17.3689	19.1793	21.4478
P15531	Nucleoside diphosphate kinase A OS=Homo sapiens GN=NME1 PE=1 SV=1	21.6756	23.1169	22.4249	21.6772	24.4265	24.8546	24.6162	25.393
P07355	Annexin A2 OS=Homo sapiens GN=ANXA2 PE=1 SV=2	22.788	22.6536	22.6763	23.24	24.573	26.6079	25.1455	25.4928
P68371	Tubulin beta-4B chain OS=Homo sapiens GN=TUBB4B PE=1 SV=1	28.7687	28.8692	28.5581	28.5311	31.1348	31.3307	31.3591	31.3688
Q9Y617	Phosphoserine aminotransferase OS=Homo sapiens GN=PSAT1 PE=1 SV=2	16.5418	16.281	15.4492	16.8666	17.6883	19.4202	18.6258	19.8813
O14523	Phospholipid transfer protein C2CD2L OS=Homo sapiens GN=C2CD2L PE=1 SV=3	15.2648	18.285	17.5973	14.5035	19.7069	18.6673	19.3875	18.3772
Q9UNK0	Syntaxin-8 OS=Homo sapiens GN=STX8 PE=1 SV=2	17.493	16.2582	17.5423	16.414	18.9472	18.7069	18.831	21.7532
Q15019	Septin-2 OS=Homo sapiens GN=SEPT2 PE=1 SV=1	21.677	20.2544	21.7736	22.0862	23.5612	23.9956	24.4526	24.3126
P53999	Activated RNA polymerase II transcriptional coactivator p15 OS=Homo sapiens GN=SUB1 PE=1 SV=3	17.0378	19.3601	17.4094	18.8415	20.9954	20.4318	20.7558	21.0256
Q9HCN8	Stromal cell-derived factor 2-like protein 1 OS=Homo sapiens GN=SDF2L1 PE=1 SV=2	17.2509	19.7797	18.1834	19.2626	21.5664	19.2555	21.1057	23.13
Q8WXH0	Nesprin-2 OS=Homo sapiens GN=SYNE2 PE=1 SV=3	21.6123	22.5756	21.5607	21.6729	24.8921	23.729	25.2044	24.1814
P02647	Apolipoprotein A-I OS=Homo sapiens GN=APOA1 PE=1 SV=1	14.7007	16.1817	16.5862	16.3275	17.9147	19.3671	17.959	19.1712
P42166	Lamina-associated polypeptide 2, isoform alpha OS=Homo sapiens GN=TMPO PE=1 SV=2	18.9958	18.6067	18.3028	19.5229	21.1887	21.3749	21.8225	21.707
P61289	Proteasome activator complex subunit 3 OS=Homo sapiens GN=PSME3 PE=1 SV=1	17.4622	18.3527	18.1125	17.5882	20.8879	18.9434	20.3735	21.989
Q9BQE3	Tubulin alpha-1C chain OS=Homo sapiens GN=TUBA1C PE=1 SV=1	23.3622	23.8826	22.8352	22.9757	25.7653	26.0245	25.9624	26.0219
P04792	Heat shock protein beta-1 OS=Homo sapiens GN=HSPB1 PE=1 SV=2	20.6391	19.2899	21.053	20.5806	23.2139	24.1625	22.4844	22.4366
Q9BUF5	Tubulin beta-6 chain OS=Homo sapiens GN=TUBB6 PE=1 SV=1	20.0491	19.9736	20.2921	19.8111	22.2743	22.7733	23.0661	22.7519
P31689	DnaJ homolog subfamily A member 1 OS=Homo sapiens GN=DNAJA1 PE=1 SV=2	23.1514	22.185	22.3184	22.9524	24.8772	25.1553	25.4405	25.9237
P40938	Replication factor C subunit 3 OS=Homo sapiens GN=RFC3 PE=1 SV=2	15.9911	15.62	15.5411	17.617	17.8928	19.0606	19.849	18.7693
P26639	Threonine--tRNA ligase, cytoplasmic OS=Homo sapiens GN=TARS PE=1 SV=3	17.3756	17.2787	14.6473	17.1415	18.6032	18.6885	19.7598	20.2087
Q16181	Septin-7 OS=Homo sapiens GN=SEPT7 PE=1 SV=2	20.5805	20.3667	19.8224	21.3178	22.2664	23.7046	23.4649	23.4713
Q4VCS5	Angiomotin OS=Homo sapiens GN=AMOT PE=1 SV=1	23.9837	23.8856	24.5797	23.8403	26.69	28.4539	27.1683	24.797
P06702	Protein S100-A9 OS=Homo sapiens GN=S100A9 PE=1 SV=1	22.8016	22.6237	19.5739	23.1543	24.2773	25.1283	23.9261	25.649
Q96T51	RUN and FYVE domain-containing protein 1 OS=Homo sapiens GN=RUFY1 PE=1 SV=2	19.8798	20.7388	19.5572	20.3525	23.1128	23.2268	22.8426	22.2405
Q9BQQ3	Golgi reassembly-stacking protein 1 OS=Homo sapiens GN=GORASP1 PE=1 SV=3	16.4306	17.5142	16.0749	19.3886	20.1027	19.8263	20.2611	20.1577
Q8WVJ2	NudC domain-containing protein 2 OS=Homo sapiens GN=NUDCD2 PE=1 SV=1	16.4341	17.2232	13.7183	16.539	20.3953	18.1725	18.1872	18.1916
Q9H2H9	Sodium-coupled neutral amino acid transporter 1 OS=Homo sapiens GN=SLC38A1 PE=1 SV=1	16.043	16.2754	17.3108	15.9989	19.4639	18.9048	19.641	18.7083
Q8NFH5	Nucleoporin NUP53 OS=Homo sapiens GN=NUP35 PE=1 SV=1	17.3213	16.4271	17.9839	14.3957	17.4438	19.38	20.2543	20.2259
P15170	Eukaryotic peptide chain release factor GTP-binding subunit ERF3A OS=Homo sapiens GN=GSPT1 PE=1 SV=1	19.4346	20.2113	20.5697	20.827	23.7702	22.7316	23.3877	22.3356
P14174	Macrophage migration inhibitory factor OS=Homo sapiens GN=MIF PE=1 SV=4	20.3317	16.5136	20.0811	20.5498	21.8001	22.0674	22.3008	22.4985
Q9Y2Z0	Protein SGT1 homolog OS=Homo sapiens GN=SUGT1 PE=1 SV=3	21.7725	23.024	22.4118	21.8899	24.9118	25.106	25.0352	25.2854
P68363	Tubulin alpha-1B chain OS=Homo sapiens GN=TUBA1B PE=1 SV=1	28.8824	28.951	28.4657	28.4447	31.3336	31.4967	31.5881	31.6208
Q13885	Tubulin beta-2A chain OS=Homo sapiens GN=TUBB2A PE=1 SV=1	21.8865	22.0551	21.5857	21.7325	24.9805	23.8047	24.9333	24.8614
Q5T280	Putative methyltransferase C9orf114 OS=Homo sapiens GN=SPOUT1 PE=1 SV=3	20.6412	16.0134	19.374	20.281	21.4376	22.3766	22.3051	21.5176
Q15773	Myeloid leukemia factor 2 OS=Homo sapiens GN=MLF2 PE=1 SV=1	18.9693	16.4639	17.0649	19.7868	20.7372	20.2465	21.1542	21.491
Q9H2J4	Phosducin-like protein 3 OS=Homo sapiens GN=PDCL3 PE=1 SV=1	19.2062	16.6655	18.327	19.373	20.4676	21.2206	21.5828	21.6628
Q13148	TAR DNA-binding protein 43 OS=Homo sapiens GN=TARDBP PE=1 SV=1	21.164	20.0649	19.8267	20.4042	22.8178	22.7093	23.5776	23.7817
Q15365	Poly(rC)-binding protein 1 OS=Homo sapiens GN=PCBP1 PE=1 SV=2	25.3159	25.1035	24.5736	25.2595	27.9268	27.741	28.0505	28.045
P00352	Retinal dehydrogenase 1 OS=Homo sapiens GN=ALDH1A1 PE=1 SV=2	16.3723	15.9053	16.6706	18.164	21.637	19.4191	18.4401	19.135
P10644	cAMP-dependent protein kinase type I-alpha regulatory subunit OS=Homo sapiens GN=PRKAR1A PE=1 SV=1	16.6259	17.8741	17.3733	16.8912	21.0168	16.8315	21.2704	21.2279
Q8TCG1	Protein CIP2A OS=Homo sapiens GN=KIAA1524 PE=1 SV=2	19.6114	20.3111	19.7158	19.0874	23.1806	23.827	23.1394	20.2994
Q9H3P7	Golgi resident protein GCP60 OS=Homo sapiens GN=ACBD3 PE=1 SV=4	16.7748	14.4825	15.5692	16.3533	19.322	18.5188	17.8725	19.2913
P24844	Myosin regulatory light polypeptide 9 OS=Homo sapiens GN=MYL9 PE=1 SV=4	15.8279	19.0494	16.0912	16.6043	19.8609	19.547	19.5585	20.479
P51648	Fatty aldehyde dehydrogenase OS=Homo sapiens GN=ALDH3A2 PE=1 SV=1	19.663	19.4955	19.6659	19.4866	21.5869	23.3617	22.2026	23.0989
P23528	Cofilin-1 OS=Homo sapiens GN=CFL1 PE=1 SV=3	16.8371	18.9755	19.442	17.112	22.3546	21.1555	18.8989	21.9408
Q96AG4	Leucine-rich repeat-containing protein 59 OS=Homo sapiens GN=LRRC59 PE=1 SV=1	22.9286	22.3457	22.5623	22.5111	25.0524	25.1209	25.8542	26.3389
P32119	Peroxiredoxin-2 OS=Homo sapiens GN=PRDX2 PE=1 SV=5	18.2328	20.5944	19.4722	20.3838	22.1105	22.8109	22.9536	22.8567
Q9NXE4	Sphingomyelin phosphodiesterase 4 OS=Homo sapiens GN=SMPD4 PE=1 SV=2	15.9062	16.7419	14.0262	17.6757	19.904	17.5359	19.3447	19.6173
O60884	DnaJ homolog subfamily A member 2 OS=Homo sapiens GN=DNAJA2 PE=1 SV=1	21.2717	20.632	20.6574	20.9352	22.4907	24.4621	24.9384	23.7328
O95816	BAG family molecular chaperone regulator 2 OS=Homo sapiens GN=BAG2 PE=1 SV=1	21.3605	22.4764	22.1747	22.1735	24.8354	24.5706	25.2543	25.6686
Q14141	Septin-6 OS=Homo sapiens GN=SEPT6 PE=1 SV=4	18.7808	17.7109	18.7998	15.9994	20.8325	21.2063	20.8832	20.5588
Q9UNF1	Melanoma-associated antigen D2 OS=Homo sapiens GN=MAGED2 PE=1 SV=2	17.3378	15.4787	16.8806	15.8216	19.9879	20.0049	18.7198	19.153
Q99640	Membrane-associated tyrosine- and threonine-specific cdc2-inhibitory kinase OS=Homo sapiens GN=PKMYT1 PE=1 SV=1	16.2466	19.0386	17.1022	17.9517	21.1642	19.9135	21.3413	20.4094
O43491	Band 4.1-like protein 2 OS=Homo sapiens GN=EPB41L2 PE=1 SV=1	18.5989	17.5806	18.5543	18.4523	22.7464	21.9256	22.3833	18.6915
Q99961	Endophilin-A2 OS=Homo sapiens GN=SH3GL1 PE=1 SV=1	18.7641	18.5046	18.0576	16.8998	20.9167	20.9812	21.3002	21.6362
P52434	DNA-directed RNA polymerases I, II, and III subunit RPABC3 OS=Homo sapiens GN=POLR2H PE=1 SV=4	17.826	18.4884	18.3707	17.8898	18.3492	23.2456	21.1471	22.4837
Q9Y287	Integral membrane protein 2B OS=Homo sapiens GN=ITM2B PE=1 SV=1	17.1407	19.3061	19.1715	19.2853	21.2437	21.948	22.5688	21.9456
Q8N511	Transmembrane protein 199 OS=Homo sapiens GN=TMEM199 PE=1 SV=1	17.4929	16.7504	17.5447	15.3603	20.434	18.0279	20.5979	20.9216
O95793	Double-stranded RNA-binding protein Staufen homolog 1 OS=Homo sapiens GN=STAU1 PE=1 SV=2	18.6336	18.5389	19.0225	16.4139	21.4893	21.4931	21.401	21.1567
O43264	Centromere/kinetochore protein zw10 homolog OS=Homo sapiens GN=ZW10 PE=1 SV=3	19.0067	19.8693	20.1295	18.1775	23.2411	22.6183	22.5483	21.7262
Q92692	Nectin-2 OS=Homo sapiens GN=NECTIN2 PE=1 SV=1	15.6498	19.1265	15.9468	17.1318	21.2	21.0328	20.8445	17.7471
Q9H329	Band 4.1-like protein 4B OS=Homo sapiens GN=EPB41L4B PE=2 SV=2	16.685	16.4553	15.7506	17.4605	19.8863	18.7785	19.7373	20.9411
Q15645	Pachytene checkpoint protein 2 homolog OS=Homo sapiens GN=TRIP13 PE=1 SV=2	18.6051	18.6348	15.9293	15.5104	20.3689	20.1626	20.3166	20.889
P61160	Actin-related protein 2 OS=Homo sapiens GN=ACTR2 PE=1 SV=1	19.1856	17.7851	17.0814	17.2539	19.7776	21.0742	21.5821	21.9332
Q02978	Mitochondrial 2-oxoglutarate/malate carrier protein OS=Homo sapiens GN=SLC25A11 PE=1 SV=3	21.449	22.2874	22.1992	23.1183	25.0164	25.0268	25.8402	26.2766
Q9Y5K6	CD2-associated protein OS=Homo sapiens GN=CD2AP PE=1 SV=1	16.6987	14.558	16.7438	15.6152	19.9353	19.575	19.5601	17.7314
P63208	S-phase kinase-associated protein 1 OS=Homo sapiens GN=SKP1 PE=1 SV=2	18.0358	21.76	20.342	19.2966	23.1346	23	22.98	23.6026
P18085	ADP-ribosylation factor 4 OS=Homo sapiens GN=ARF4 PE=1 SV=3	15.3308	16.5993	15.8733	16.5338	17.3642	17.8545	21.3992	21.0502
Q8N0X7	Spartin OS=Homo sapiens GN=SPG20 PE=1 SV=1	15.9398	16.6432	17.3162	16.4362	22.0833	19.1463	18.2721	20.3142
Q6PL24	Protein TMED8 OS=Homo sapiens GN=TMED8 PE=1 SV=1	17.1727	18.2683	18.987	15.884	20.8737	21.1173	21.0473	20.7664
P39748	Flap endonuclease 1 OS=Homo sapiens GN=FEN1 PE=1 SV=1	22.2277	21.6458	21.4247	21.6665	25.367	23.9372	25.7318	25.4544
O00264	Membrane-associated progesterone receptor component 1 OS=Homo sapiens GN=PGRMC1 PE=1 SV=3	19.6865	20.6783	20.3378	20.3941	23.8445	23.4352	23.9585	23.4058
P49327	Fatty acid synthase OS=Homo sapiens GN=FASN PE=1 SV=3	15.0879	15.3403	16.7317	17.7914	19.3519	19.9931	20.292	18.8635
P22392	Nucleoside diphosphate kinase B OS=Homo sapiens GN=NME2 PE=1 SV=1	16.121	16.9113	18.7004	18.5805	18.9614	21.0301	21.7769	22.1479
P50991	T-complex protein 1 subunit delta OS=Homo sapiens GN=CCT4 PE=1 SV=4	28.856	28.0747	28.715	28.9607	31.836	32.1211	32.2371	32.081
Q9BX67	Junctional adhesion molecule C OS=Homo sapiens GN=JAM3 PE=1 SV=1	16.5535	17.233	17.1076	20.9566	18.7124	22.2169	22.4474	22.4014
Q8N0U8	Vitamin K epoxide reductase complex subunit 1-like protein 1 OS=Homo sapiens GN=VKORC1L1 PE=1 SV=2	16.9981	16.4094	17.7837	15.5959	19.8979	20.1995	19.9856	20.6756
Q16625	Occludin OS=Homo sapiens GN=OCLN PE=1 SV=1	16.5956	15.6585	17.544	16.4954	20.778	20.6469	19.8937	19.0075
Q92750	Transcription initiation factor TFIID subunit 4B OS=Homo sapiens GN=TAF4B PE=1 SV=2	16.9632	15.838	17.1346	17.0298	23.1786	18.6049	18.7762	20.4749
Q9UBB4	Ataxin-10 OS=Homo sapiens GN=ATXN10 PE=1 SV=1	18.2404	18.8084	16.3423	17.5837	20.7073	21.3038	21.6328	21.419
Q13257	Mitotic spindle assembly checkpoint protein MAD2A OS=Homo sapiens GN=MAD2L1 PE=1 SV=1	17.7659	19.9148	16.7055	19.5582	22.0019	21.8811	22.3808	21.7911
O14654	Insulin receptor substrate 4 OS=Homo sapiens GN=IRS4 PE=1 SV=1	15.7717	19.2769	17.1051	17.3361	21.1977	21.6035	20.9266	20.0102
Q9NRN7	L-aminoadipate-semialdehyde dehydrogenase-phosphopantetheinyl transferase OS=Homo sapiens GN=AASDHPPT PE=1 SV=2	15.5834	18.3458	16.2982	17.2098	18.5634	21.0559	19.4772	22.6
P51809	Vesicle-associated membrane protein 7 OS=Homo sapiens GN=VAMP7 PE=1 SV=3	14.9496	18.338	18.7163	17.0805	20.6936	19.7044	21.4278	21.6849
Q99615	DnaJ homolog subfamily C member 7 OS=Homo sapiens GN=DNAJC7 PE=1 SV=2	18.7635	18.4129	17.0515	15.198	21.2367	20.7752	21.1403	20.7145
P09132	Signal recognition particle 19 kDa protein OS=Homo sapiens GN=SRP19 PE=1 SV=3	17.1166	17.0388	17.4199	15.9569	17.7475	20.8968	21.3107	22.1297
Q9UHD8	Septin-9 OS=Homo sapiens GN=SEPT9 PE=1 SV=2	16.4248	17.6437	17.3632	15.9823	22.0898	21.7821	21.788	16.7361
Q56A73	Spindlin-4 OS=Homo sapiens GN=SPIN4 PE=1 SV=1	19.7393	16.319	15.6358	19.9672	21.9484	23.812	21.5879	19.3071
Q13190	Syntaxin-5 OS=Homo sapiens GN=STX5 PE=1 SV=2	22.5806	22.458	23.1469	22.0303	25.8994	26.2321	26.3218	26.8095
Q9NZC7	WW domain-containing oxidoreductase OS=Homo sapiens GN=WWOX PE=1 SV=1	16.9453	17.7934	16.1046	17.7974	20.9052	20.7722	21.2927	20.9978
O15504	Nucleoporin-like protein 2 OS=Homo sapiens GN=NUPL2 PE=1 SV=1	16.984	15.5737	16.5548	16.446	19.8511	19.884	20.8742	20.4713
Q96II8	Leucine-rich repeat and calponin homology domain-containing protein 3 OS=Homo sapiens GN=LRCH3 PE=1 SV=2	21.5084	16.0416	16.1589	14.3154	21.3453	21.5029	21.2367	19.9974
Q8NCK7	Monocarboxylate transporter 11 OS=Homo sapiens GN=SLC16A11 PE=2 SV=1	18.1949	21.6437	15.3882	17.1899	20.7989	21.4861	22.5615	23.7157
Q6P996	Pyridoxal-dependent decarboxylase domain-containing protein 1 OS=Homo sapiens GN=PDXDC1 PE=1 SV=2	17.3514	16.9028	20.4176	15.952	22.6077	21.9852	21.3099	21.0547
O14530	Thioredoxin domain-containing protein 9 OS=Homo sapiens GN=TXNDC9 PE=1 SV=2	18.2746	17.9336	17.7187	16.2056	21.7594	20.8111	21.9136	22.0343
Q9H2C0	Gigaxonin OS=Homo sapiens GN=GAN PE=1 SV=1	18.4253	13.027	14.3249	14.5257	18.3487	20.3391	19.4981	18.6612
Q9H1K4	Mitochondrial glutamate carrier 2 OS=Homo sapiens GN=SLC25A18 PE=1 SV=1	19.4279	15.1918	19.0724	16.51	20.4202	21.7654	21.575	23.0384
O00444	Serine/threonine-protein kinase PLK4 OS=Homo sapiens GN=PLK4 PE=1 SV=3	17.598	18.2545	16.2858	16.0193	21.0253	20.5528	21.8502	21.471
P53801	Pituitary tumor-transforming gene 1 protein-interacting protein OS=Homo sapiens GN=PTTG1IP PE=1 SV=1	15.3257	17.1763	17.0667	16.4664	19.5995	20.3381	21.0738	21.8083
O15498	Synaptobrevin homolog YKT6 OS=Homo sapiens GN=YKT6 PE=1 SV=1	17.1005	16.4557	16.225	16.9136	21.0176	18.9072	21.48	22.0948
P50402	Emerin OS=Homo sapiens GN=EMD PE=1 SV=1	22.8682	23.2778	23.5171	23.3296	26.8353	27.2641	27.8891	27.8652
Q9Y2U8	Inner nuclear membrane protein Man1 OS=Homo sapiens GN=LEMD3 PE=1 SV=2	16.8231	16.9978	16.5139	17.3884	22.4542	22.318	22.4125	17.4048
P61204	ADP-ribosylation factor 3 OS=Homo sapiens GN=ARF3 PE=1 SV=2	20.855	21.4134	21.4446	21.2273	25.1774	25.3354	25.3902	25.9966
P61011	Signal recognition particle 54 kDa protein OS=Homo sapiens GN=SRP54 PE=1 SV=1	21.8288	20.7392	21.5806	21.4176	25.6147	25.4566	25.6887	25.9041
Q15417	Calponin-3 OS=Homo sapiens GN=CNN3 PE=1 SV=1	15.694	18.1915	17.5154	14.7534	20.4838	20.7714	21.0362	21.3528
Q9H3U1	Protein unc-45 homolog A OS=Homo sapiens GN=UNC45A PE=1 SV=1	17.1002	17.6742	17.0634	16.5049	22.4039	22.1373	21.592	19.7101
P07384	Calpain-1 catalytic subunit OS=Homo sapiens GN=CAPN1 PE=1 SV=1	17.0155	16.5981	14.9112	15.4574	20.1607	21.2541	21.2926	18.9718
O43324	Eukaryotic translation elongation factor 1 epsilon-1 OS=Homo sapiens GN=EEF1E1 PE=1 SV=1	15.4293	20.314	20.383	15.89	22.1478	21.9391	22.7233	22.9119
Q9BVC6	Transmembrane protein 109 OS=Homo sapiens GN=TMEM109 PE=1 SV=1	17.4681	19.2023	19.0083	18.473	22.6363	22.9801	22.6984	23.5542
Q15008	26S proteasome non-ATPase regulatory subunit 6 OS=Homo sapiens GN=PSMD6 PE=1 SV=1	20.4363	19.046	18.1756	18.4684	22.2553	23.5554	23.9426	24.1929
P28072	Proteasome subunit beta type-6 OS=Homo sapiens GN=PSMB6 PE=1 SV=4	21.6915	20.9344	22.2319	21.4543	26.6327	26.0365	26.1621	25.4234
P04350	Tubulin beta-4A chain OS=Homo sapiens GN=TUBB4A PE=1 SV=2	17.4656	17.9157	16.4774	17.1435	21.7322	22.1209	21.9514	21.2579
P51571	Translocon-associated protein subunit delta OS=Homo sapiens GN=SSR4 PE=1 SV=1	18.0751	21.5304	19.3174	17.3683	23.2546	23.1242	23.6989	24.3066
P01889	HLA class I histocompatibility antigen, B-7 alpha chain OS=Homo sapiens GN=HLA-B PE=1 SV=3	17.7114	17.376	17.2798	17.3492	21.1983	21.5839	22.6312	22.4145
O95249	Golgi SNAP receptor complex member 1 OS=Homo sapiens GN=GOSR1 PE=1 SV=1	17.7216	15.8066	19.643	18.3104	21.291	21.2868	22.0619	25.0431
Q07960	Rho GTPase-activating protein 1 OS=Homo sapiens GN=ARHGAP1 PE=1 SV=1	15.9488	17.7451	16.4002	16.556	21.6534	21.7176	21.3992	20.6084
Q9NVV0	Trimeric intracellular cation channel type B OS=Homo sapiens GN=TMEM38B PE=1 SV=1	15.8708	16.7084	17.2553	16.6729	21.0108	21.2589	21.5109	21.6551
P53365	Arfaptin-2 OS=Homo sapiens GN=ARFIP2 PE=1 SV=1	18.9958	18.6067	18.3028	19.5229	23.4016	23.4445	23.827	23.7511
O95433	Activator of 90 kDa heat shock protein ATPase homolog 1 OS=Homo sapiens GN=AHSA1 PE=1 SV=1	19.6276	18.1786	14.2853	17.9339	21.9069	21.9506	22.6575	22.5778
O95721	Synaptosomal-associated protein 29 OS=Homo sapiens GN=SNAP29 PE=1 SV=1	17.8457	15.5215	15.8947	17.3182	21.6736	20.4582	21.7747	21.8116
Q9UBP9	PTB domain-containing engulfment adapter protein 1 OS=Homo sapiens GN=GULP1 PE=1 SV=1	20.0006	20.7758	20.6199	19.988	25.2747	25.6736	25.2651	24.3132
Q96KG9	N-terminal kinase-like protein OS=Homo sapiens GN=SCYL1 PE=1 SV=1	17.3744	15.1306	19.0681	19.549	23.7978	22.5263	23.0677	21.079
P00751	Complement factor B OS=Homo sapiens GN=CFB PE=1 SV=2	16.8372	17.158	15.473	16.7213	21.9892	20.9741	21.7195	21.0496
P57740	Nuclear pore complex protein Nup107 OS=Homo sapiens GN=NUP107 PE=1 SV=1	20.0128	20.4067	20.4032	20.039	24.4448	24.3868	25.5651	26.1589
P05556	Integrin beta-1 OS=Homo sapiens GN=ITGB1 PE=1 SV=2	16.5434	18.2219	14.5166	20.7867	23.597	23.0108	23.1538	20.3042
Q8N6T3	ADP-ribosylation factor GTPase-activating protein 1 OS=Homo sapiens GN=ARFGAP1 PE=1 SV=2	16.5228	17.3738	14.3393	16.0876	21.1163	21.8746	20.816	20.517
Q5SQN1	Synaptosomal-associated protein 47 OS=Homo sapiens GN=SNAP47 PE=1 SV=3	19.6874	19.5809	18.8347	18.0091	23.9266	23.9855	23.8862	24.5276
Q13185	Chromobox protein homolog 3 OS=Homo sapiens GN=CBX3 PE=1 SV=4	16.9933	19.7296	17.5679	16.2885	22.9635	22.8388	22.3011	22.6969
Q15185	Prostaglandin E synthase 3 OS=Homo sapiens GN=PTGES3 PE=1 SV=1	15.8056	20.1557	18.1635	20.3265	23.3758	23.4178	23.7725	24.5983
P49959	Double-strand break repair protein MRE11 OS=Homo sapiens GN=MRE11 PE=1 SV=3	16.7804	17.3618	15.6624	18.4038	22.4169	22.5115	22.7649	21.4966
P50990	T-complex protein 1 subunit theta OS=Homo sapiens GN=CCT8 PE=1 SV=4	27.3442	26.7456	27.4581	26.3508	32.2348	32.4461	32.2806	32.1346
Q5SNT2	Transmembrane protein 201 OS=Homo sapiens GN=TMEM201 PE=1 SV=1	17.6665	16.0317	16.2302	16.3036	22.6947	21.4283	21.8952	21.7223
Q9H3N1	Thioredoxin-related transmembrane protein 1 OS=Homo sapiens GN=TMX1 PE=1 SV=1	19.8451	21.2268	16.5407	21.3716	24.8489	25.231	25.3353	25.7089
Q9NRY5	Protein FAM114A2 OS=Homo sapiens GN=FAM114A2 PE=1 SV=4	15.7841	15.5413	15.2675	16.5516	22.0829	21.8158	21.3243	20.1599
P37802	Transgelin-2 OS=Homo sapiens GN=TAGLN2 PE=1 SV=3	22.0125	22.983	15.5009	22.7834	26.3231	25.7516	26.4539	27.1994
Q96A49	Synapse-associated protein 1 OS=Homo sapiens GN=SYAP1 PE=1 SV=1	22.7494	16.8263	22.2592	15.4398	25.4051	24.9971	24.7992	24.5744
Q9Y272	Dexamethasone-induced Ras-related protein 1 OS=Homo sapiens GN=RASD1 PE=1 SV=1	17.0968	17.1494	15.0668	17.1531	23.0151	23.7402	18.3583	24.0189
Q96QD5	DEP domain-containing protein 7 OS=Homo sapiens GN=DEPDC7 PE=2 SV=1	18.6535	19.1228	16.9716	17.7831	23.3926	23.9295	24.1243	23.8371
O95801	Tetratricopeptide repeat protein 4 OS=Homo sapiens GN=TTC4 PE=1 SV=3	18.2698	16.6404	17.9822	18.0366	23.7215	23.8687	22.8332	23.9499
Q8NHP6	Motile sperm domain-containing protein 2 OS=Homo sapiens GN=MOSPD2 PE=1 SV=1	19.6251	18.8813	20.6507	18.2097	26.0546	25.6116	25.3329	24.1137
P30519	Heme oxygenase 2 OS=Homo sapiens GN=HMOX2 PE=1 SV=2	17.9182	19.3634	16.709	16.9933	23.4896	22.9618	24.053	24.4871
Q99653	Calcineurin B homologous protein 1 OS=Homo sapiens GN=CHP1 PE=1 SV=3	17.1508	16.628	16.1995	17.6877	22.8948	22.348	22.8871	23.6219
Q9Y394	Dehydrogenase/reductase SDR family member 7 OS=Homo sapiens GN=DHRS7 PE=1 SV=1	19.9313	20.052	19.9022	17.4214	25.1202	25.3796	26.0769	26.2796
O15173	Membrane-associated progesterone receptor component 2 OS=Homo sapiens GN=PGRMC2 PE=1 SV=1	16.6454	17.2395	16.313	16.7517	23.0299	22.9453	23.3973	23.1568
Q04760	Lactoylglutathione lyase OS=Homo sapiens GN=GLO1 PE=1 SV=4	18.5907	14.9631	17.5045	17.5063	23.4871	22.8832	23.564	24.259
Q9HB71	Calcyclin-binding protein OS=Homo sapiens GN=CACYBP PE=1 SV=2	20.3499	20.5121	21.4192	20.513	26.501	26.2192	27.4827	28.2594
Q86UE4	Protein LYRIC OS=Homo sapiens GN=MTDH PE=1 SV=2	17.2775	17.0674	16.7712	17.4913	24.4339	24.5548	23.6388	21.6604
P78344	Eukaryotic translation initiation factor 4 gamma 2 OS=Homo sapiens GN=EIF4G2 PE=1 SV=1	17.0132	19.0236	14.7473	18.2264	25.2624	23.7491	24.3323	21.6922
Q8WVM8	Sec1 family domain-containing protein 1 OS=Homo sapiens GN=SCFD1 PE=1 SV=4	22.3011	21.6752	21.1058	20.3548	28.3497	27.9014	27.966	27.2746
Q5HYI8	Rab-like protein 3 OS=Homo sapiens GN=RABL3 PE=1 SV=1	17.7231	22.2556	18.149	15.5133	24.4977	24.1996	25.4482	26.0066
O00170	AH receptor-interacting protein OS=Homo sapiens GN=AIP PE=1 SV=2	18.2968	17.7072	15.2604	14.5561	23.2541	23.0691	23.3513	23.7727
Q00765	Receptor expression-enhancing protein 5 OS=Homo sapiens GN=REEP5 PE=1 SV=3	17.203	17.5892	15.6562	16.4448	23.4159	23.2053	23.7512	24.4329
P27816	Microtubule-associated protein 4 OS=Homo sapiens GN=MAP4 PE=1 SV=3	18.7235	20.0553	19.0444	18.3685	26.7136	25.3894	26.5542	26.2215
P0C0L4	Complement C4-A OS=Homo sapiens GN=C4A PE=1 SV=2	18.8777	19.8091	16.0727	20.4073	26.0729	26.0445	27.115	27.3647
P42167	Lamina-associated polypeptide 2, isoforms beta/gamma OS=Homo sapiens GN=TMPO PE=1 SV=2	20.9098	19.0882	20.7242	20.1384	27.8256	28.1181	28.2842	28.1385
Q13177	Serine/threonine-protein kinase PAK 2 OS=Homo sapiens GN=PAK2 PE=1 SV=3	16.4459	17.2527	17.9983	16.4176	25.7029	25.8072	25.2305	24.7386
Q9NWS0	PIH1 domain-containing protein 1 OS=Homo sapiens GN=PIH1D1 PE=1 SV=1	16.6215	16.5698	16.3711	15.9933	24.2241	24.2172	25.0593	25.4977
Q14739	Lamin-B receptor OS=Homo sapiens GN=LBR PE=1 SV=2	20.5489	18.9295	20.4899	20.0498	27.9436	28.3856	28.4706	28.7525
Dataset EV2 – Mass spectrometry result of the split-Turbo ID-based in proximity labeling assay to identify the interacting partners of AREL1 on the lysosomal membrane. proximity labeling assay to identify proteins at ER–lysosome MCSs.
