# Supplementary material for: E3 ligase AREL1 controls perinuclear localization of lysosomes and supports Purkinje cell survival
Source: EMBO J. 2025 Dec 2;45(3):655–91. doi: 10.1038/s44318-025-00654-3 (PMC12864862; doi:10.1038/s44318-025-00654-3)
Supplement: Supplementary file 5 — Movie EV2 [file 44318_2025_654_MOESM5_ESM.zip]

Archive with 4 entries (4 files):
- Movie_EV2.mp4
- __MACOSX/._Movie_EV2.mp4
- Movie_EV2.docx
- __MACOSX/._Movie_EV2.docx
