# Supplementary material for: E3 ligase AREL1 controls perinuclear localization of lysosomes and supports Purkinje cell survival
Source: EMBO J. 2025 Dec 2;45(3):655–91. doi: 10.1038/s44318-025-00654-3 (PMC12864862; doi:10.1038/s44318-025-00654-3)
Supplement: Supplementary file 8 — Source data Fig. 1 [file 44318_2025_654_MOESM8_ESM.zip]

Archive with 82 entries (68 files):
- Figure 1/
- Figure 1/.DS_Store
- __MACOSX/Figure 1/._.DS_Store
- Figure 1/1O/
- Figure 1/1F/
- Figure 1/1G/
- Figure 1/1N/
- Figure 1/1I/
- Figure 1/1L/
- Figure 1/1K/
- Figure 1/1E/
- Figure 1/1D/
- Figure 1/1C/
- Figure 1/1J/
- Figure 1/1M/
- Figure 1/1Q/
- Figure 1/1O/1O.pdf
- __MACOSX/Figure 1/1O/._1O.pdf
- Figure 1/1F/1F.xlsx
- __MACOSX/Figure 1/1F/._1F.xlsx
- Figure 1/1G/1G-3-mEGFP-LCR 50mM NaCl.tif
- Figure 1/1G/1G-5-mEGFP-LCR 200mM NaCl.tif
- Figure 1/1G/1G-1-mEGFP 50mM NaCl.tif
- Figure 1/1G/1G-2-mEGFP-IDR 50mM NaCl.tif
- Figure 1/1G/1G-4-mEGFP-LCR 100mM NaCl.tif
- Figure 1/1N/1N.xlsx
- __MACOSX/Figure 1/1N/._1N.xlsx
- Figure 1/1I/1L-4-mEGFP-LCR Y354W+Y356W.tif
- Figure 1/1I/1L-5-mEGFP-LCR Y354F+Y356F.tif
- Figure 1/1I/1L-1-mEGFP-LCR WT.tif
- Figure 1/1I/1L-3-mEGFP-LCR Y354A+Y356A.tif
- Figure 1/1I/1L-2-mEGFP-LCR ╬ö5k.tif
- Figure 1/1L/1L.xlsx
- __MACOSX/Figure 1/1L/._1L.xlsx
- Figure 1/1K/1K-5-U2OS AREL1 KO-AREL1(Y354A+Y356A)-EGFP+PLA merge.tif
- Figure 1/1K/1K-4-U2OS AREL1 KO-AREL1(╬öLCR)-EGFP.tif
- Figure 1/1K/1K-2-U2OS AREL1 KO-EGFP.tif
- Figure 1/1K/1K-5-U2OS AREL1 KO-PLA.tif
- Figure 1/1K/1K-4-U2OS AREL1 KO-AREL1(╬öLCR)-EGFP+PLA merge.tif
- Figure 1/1K/1K-3-U2OS AREL1 KO-AREL1(WT)-EGFP+PLA merge.tif
- Figure 1/1K/1K-3-U2OS AREL1 KO-AREL1(WT)-EGFP.tif
- Figure 1/1K/1K-1-U2OS WT-EGFP.tif
- Figure 1/1K/1K-3-U2OS AREL1 KO-PLA.tif
- Figure 1/1K/1K-5-U2OS AREL1 KO-AREL1(Y354A+Y356A)-EGFP.tif
- Figure 1/1K/1K-1-U2OS WT-PLA.tif
- Figure 1/1K/1K-2-U2OS AREL1 KO-EGFP+PLA merge.tif
- Figure 1/1K/1K-4-U2OS AREL1 KO-PLA.tif
- Figure 1/1K/1K-2-U2OS AREL1 KO-PLA.tif
- Figure 1/1K/1K-1-U2OS WT-EGFP+PLA merge.tif
- Figure 1/1E/1E-╬öhinge region.tif
- Figure 1/1E/1E-WT.tif
- Figure 1/1E/1E-C790A.tif
- Figure 1/1D/AREL1+LAMP1 Merge.tif
- Figure 1/1C/AREL1-EGFP.tif
- Figure 1/1C/LAMP1.tif
- Figure 1/1C/mCherry-Sec61╬▓.tif
- Figure 1/1C/Merge.tif
- Figure 1/1J/1J-1-WT-AREL1(WT)-EGFP+mCherry-Sec61╬▓ Merge.tif
- Figure 1/1J/1J-4-╬ö5K-AREL1(╬ö5K)-EGFP+mCherry-Sec61╬▓ Merge.tif
- Figure 1/1J/1J-3-╬öLCR-AREL1(╬öLCR)-EGFP.tif
- Figure 1/1J/1J-6-Y354W+Y356W-AREL1(Y354W+Y356W)-EGFP.tif
- Figure 1/1J/1J-2-╬öIDR-AREL1(╬öIDR)-EGFP.tif
- Figure 1/1J/1J-4-╬ö5K-mCherry-Sec61╬▓.tif
- Figure 1/1J/1J-7-Y354F+Y356F-AREL1(Y354F+Y356F)-EGFP+mCherry-Sec61╬▓ Merge.tif
- Figure 1/1J/1J-2-╬öIDR-mCherry-Sec61╬▓.tif
- Figure 1/1J/1J-5-Y354A+Y356A-AREL1(Y354A+Y356A)-EGFP+mCherry-Sec61╬▓ Merge.tif
- Figure 1/1J/1J-7-mCherry-Sec61╬▓.tif
- Figure 1/1J/1J-7-Y354F+Y356F-AREL1(Y354F+Y356F)-EGFP.tif
- Figure 1/1J/1J-6-mCherry-Sec61╬▓.tif
- Figure 1/1J/1J-1-WT-mCherry-Sec61╬▓.tif
- Figure 1/1J/1J-3-╬öLCR-AREL1(╬öLCR)-EGFP+mCherry-Sec61╬▓ Merge.tif
- Figure 1/1J/1J-5-mCherry-Sec61╬▓.tif
- Figure 1/1J/1J-1-WT-AREL1(WT)-EGFP.tif
- Figure 1/1J/1J-3-╬öLCR-mCherry-Sec61╬▓.tif
- Figure 1/1J/1J-6-Y354W+Y356W-AREL1(Y354W+Y356W)-EGFP+mCherry-Sec61╬▓ Merge.tif
- Figure 1/1J/1J-5-Y354A+Y356A-AREL1(Y354A+Y356A)-EGFP.tif
- Figure 1/1J/1J-4-╬ö5K-AREL1(╬ö5K)-EGFP.tif
- Figure 1/1J/1J-2-╬öIDR-AREL1(╬öIDR)-EGFP+mCherry-Sec61╬▓ Merge.tif
- Figure 1/1M/1M-shATP6V0A3.tif
- Figure 1/1M/1M-shNC.tif
- Figure 1/1Q/1Q.pdf
- __MACOSX/Figure 1/1Q/._1Q.pdf
