# Supplementary material for: E3 ligase AREL1 controls perinuclear localization of lysosomes and supports Purkinje cell survival
Source: EMBO J. 2025 Dec 2;45(3):655–91. doi: 10.1038/s44318-025-00654-3 (PMC12864862; doi:10.1038/s44318-025-00654-3)
Supplement: Supplementary file 8 — Source data Fig. 1 [file 44318_2025_654_MOESM8_ESM.zip › Figure 1/1F/1F.xlsx]

## Sheet: Sheet1
		Pearson's Correlation											AREL1-EGFP (WT) vs AREL1-EGFP (C790A)	AREL1-EGFP (WT) vs AREL1-EGFP （Δhinge region）
		AREL1-EGFP (WT)			AREL1-EGFP (C790A)			AREL1-EGFP （Δhinge region）				P value	0.4482	<0.0001
	Experiment	1	2	3	1	2	3	1	2	3		P value summary	ns	****
	1	0.5	0.47	0.48	0.59	0.58	0.53	0.01	0.05	0.02		Significantly different (P < 0.05)?	No	Yes
	2	0.32	0.45	0.38	0.58	0.43	0.5	0.04	0.06	0.05
	3	0.51	0.53	0.63	0.41	0.36	0.46	0	0.02	0.04
	4	0.57	0.38	0.59	0.41	0.5	0.43	0.03	0.01	0.07
	5	0.42	0.61	0.43	0.48	0.39	0.44	0.05	0.05	0.03
	6	0.49	0.44	0.51	0.31	0.53	0.59	0.03	0.04	0.05
	7	0.61	0.56	0.55	0.5	0.61	0.38	0.06	0.02	0.01
	Mean	0.488571	0.491429	0.51	0.468571	0.485714	0.475714	0.0314286	0.0357143	0.0385714
