# Supplementary material for: E3 ligase AREL1 controls perinuclear localization of lysosomes and supports Purkinje cell survival
Source: EMBO J. 2025 Dec 2;45(3):655–91. doi: 10.1038/s44318-025-00654-3 (PMC12864862; doi:10.1038/s44318-025-00654-3)
Supplement: Supplementary file 8 — Source data Fig. 1 [file 44318_2025_654_MOESM8_ESM.zip › Figure 1/1N/1N.xlsx]

## Sheet: Sheet1
		Pearson's Correlation								shNC vs shATP6V0A3
		shNC			shATP6V0A3				P value	<0.0001
	Experiment	1	2	3	1	2	3		P value summary	****
	1	0.53	0.57	0.42	0.04	0.09	0.01		Significantly different (P < 0.05)?	Yes
	2	0.46	0.39	0.56	0	0.02	0.06
	3	0.4	0.51	0.46	0.06	0.05	0.02
	4	0.49	0.44	0.61	0.02	0.03	0.04
	5	0.51	0.32	0.51	0.03	0.01	0.05
	6	0.66	0.64	0.34	0.05	0.04	0.02
	7	0.52	0.51	0.54	0.04	0.06	0.07
	Mean	0.51	0.482857	0.491429	0.0342857	0.0428571	0.0385714
