# Supplementary material for: E3 ligase AREL1 controls perinuclear localization of lysosomes and supports Purkinje cell survival
Source: EMBO J. 2025 Dec 2;45(3):655–91. doi: 10.1038/s44318-025-00654-3 (PMC12864862; doi:10.1038/s44318-025-00654-3)
Supplement: Supplementary file 8 — Source data Fig. 1 [file 44318_2025_654_MOESM8_ESM.zip › Figure 1/1L/1L.xlsx]

## Sheet: Sheet1
		Number of PLA puncta per cell
		WT expressing EGFP			AREL1-/- expressing EGFP			AREL1-/- expressing AREL1-EGFP (WT)			AREL1-/- expressing AREL1-EGFP (ΔLCR)			AREL1-/- expressing AREL1-EGFP (Y354A/Y356A)					WT expressing EGFP vs AREL1-/- expressing EGFP	AREL1-/- expressing EGFP vs AREL1-/- expressing AREL1-EGFP (WT)	AREL1-/- expressing EGFP vs AREL1-/- expressing AREL1-EGFP (ΔLCR)	AREL1-/- expressing EGFP vs AREL1-/- expressing AREL1-EGFP (Y354A/Y356A)
	Experiment	1	2	3	1	2	3	1	2	3	1	2	3	1	2	3		P value	0.0375	0.0346	0.9859	0.981
	1	137	271	91	53	155	70	201	259	102	95	208	180	194	167	95		P value summary	*	*	ns	ns
	2	101	230	155	92	84	205	98	156	310	168	175	193	99	120	184		Significantly different (P < 0.05)?	Yes	Yes	No	No
	3	219	167	218	127	136	94	144	217	203	112	84	119	122	95	109
	4	144	125	160	184	111	178	156	139	165	69	138	82	75	193	161
	5	314	98	287	190	196	121	274	97	162	219	76	73	166	72	128
	Mean	183	178.2	182.2	129.2	136.4	133.6	174.6	173.6	188.4	132.6	136.2	129.4	131.2	129.4	135.4
