# Supplementary material for: E3 ligase AREL1 controls perinuclear localization of lysosomes and supports Purkinje cell survival
Source: EMBO J. 2025 Dec 2;45(3):655–91. doi: 10.1038/s44318-025-00654-3 (PMC12864862; doi:10.1038/s44318-025-00654-3)
Supplement: Supplementary file 9 — Source data Fig. 2 [file 44318_2025_654_MOESM9_ESM.zip]

Archive with 40 entries (33 files):
- Figure 2/
- Figure 2/.DS_Store
- __MACOSX/Figure 2/._.DS_Store
- Figure 2/2G/
- Figure 2/2A/
- Figure 2/2F/
- Figure 2/2C/
- Figure 2/2D/
- Figure 2/2E/
- Figure 2/2G/2G.xlsx
- __MACOSX/Figure 2/2G/._2G.xlsx
- Figure 2/2A/2A-1 WT-LAMP1.tif
- Figure 2/2A/2A-2 AREL1-KO LAMP1.tif
- Figure 2/2F/2F-2 shATP6V0A3 LAMP1.tif
- Figure 2/2F/2F-1 shNC LAMP1.tif
- Figure 2/2C/2C.xlsx
- __MACOSX/Figure 2/2C/._2C.xlsx
- Figure 2/2D/2D-2-AREL1-KO cell expressing EGFP, EGFP.tif
- Figure 2/2D/2D-5-AREL1-KO cell expressing AREL1(╬öhinge region)-EGFP, LAMP1.tif
- Figure 2/2D/2D-4-AREL1-KO cell expressing AREL1(C790A)-EGFP, LAMP1.tif
- Figure 2/2D/2D-7-AREL1-KO cell expressing AREL1(Y354A+Y356A)-EGFP, EGFP.tif
- Figure 2/2D/2D-6-AREL1-KO cell expressing AREL1(╬öLCR)-EGFP, merge.tif
- Figure 2/2D/2D-1-WT cell expressing EGFP, LAMP1.tif
- Figure 2/2D/2D-3-AREL1-KO cell expressing AREL1(WT)-EGFP, LAMP1.tif
- Figure 2/2D/2D-3-AREL1-KO cell expressing AREL1(WT)-EGFP, EGFP.tif
- Figure 2/2D/2D-2-AREL1-KO cell expressing EGFP, merge.tif
- Figure 2/2D/2D-1-WT cell expressing EGFP, EGFP.tif
- Figure 2/2D/2D-7-AREL1-KO cell expressing AREL1(Y354A+Y356A)-EGFP, LAMP1.tif
- Figure 2/2D/2D-3-AREL1-KO cell expressing AREL1(WT)-EGFP, merge.tif
- Figure 2/2D/2D-1-WT cell expressing EGFP, merge.tif
- Figure 2/2D/2D-6-AREL1-KO cell expressing AREL1(╬öLCR)-EGFP, LAMP1.tif
- Figure 2/2D/2D-4-AREL1-KO cell expressing AREL1(C790A)-EGFP, merge.tif
- Figure 2/2D/2D-5-AREL1-KO cell expressing AREL1(╬öhinge region)-EGFP, merge.tif
- Figure 2/2D/2D-6-AREL1-KO cell expressing AREL1(╬öLCR)-EGFP, EGFP.tif
- Figure 2/2D/2D-7-AREL1-KO cell expressing AREL1(Y354A+Y356A)-EGFP, merge.tif
- Figure 2/2D/2D-5-AREL1-KO cell expressing AREL1(╬öhinge region)-EGFP, EGFP.tif
- Figure 2/2D/2D-2-AREL1-KO cell expressing EGFP, LAMP1.tif
- Figure 2/2D/2D-4-AREL1-KO cell expressing AREL1(C790A)-EGFP, EGFP.tif
- Figure 2/2E/2E.xlsx
- __MACOSX/Figure 2/2E/._2E.xlsx
