# Supplementary material for: E3 ligase AREL1 controls perinuclear localization of lysosomes and supports Purkinje cell survival
Source: EMBO J. 2025 Dec 2;45(3):655–91. doi: 10.1038/s44318-025-00654-3 (PMC12864862; doi:10.1038/s44318-025-00654-3)
Supplement: Supplementary file 9 — Source data Fig. 2 [file 44318_2025_654_MOESM9_ESM.zip › Figure 2/2G/2G.xlsx]

## Sheet: Sheet1
		shNC																				shATP6V0A3
	Experiment	1							2							3						1						2						3
	Cell	1	2	3	4	5	6	7	1	2	3	4	5	6	7	1	2	3	4	5	6	1	2	3	4	5	6	1	2	3	4	5	6	1	2	3	4	5
	Mean distrance per experiment (Lysosome to nuclear envolpe)	8.09264							8.16612							6.88117						11.7859						13.9571						13.9592
	Distrance (Lysosome to nuclear envolpe)	1.125	0.228	0.532	0.273	0.28	0.102	1.16	0.547	1.492	1.124	0.207	0.761	0.752	0.174	0.285	1.229	0.077	1.177	1.534	0.429	1.617	0.346	1.69	2.956	1.704	1.473	1.152	1.019	1.982	1.933	0.476	1.661	1.63	2.807	3.721	1.372	1.576
		1.496	2.401	1.841	0.359	1.312	2.198	0.601	0.929	0.795	3.519	0.224	1.266	4.257	0.143	0.887	1.124	1.097	1.03	6.632	2.296	1.082	1.084	1.701	3.989	1.744	1.568	0.379	1.451	4.093	3.184	3.203	2.003	1.951	1.025	5.164	2.866	10.472
		1.528	2.693	1.324	1.715	0.521	2.411	1.503	0.397	1.258	2.189	2.287	1.625	1.983	1.08	0.224	0.488	1.094	0.189	8.244	5.949	0.394	0.879	1.855	3.936	3.84	1.636	1.714	1.833	4.626	4.982	3.171	1.826	5.001	4.74	2.058	1.923	10.246
		0.729	0.383	1.534	2.899	0.036	3.976	1.185	2.047	2.244	3.448	3.708	2.034	1.33	2.222	1.064	0.494	2.79	0.978	5.001	8.145	0.284	4.474	0.287	6.001	5.005	2.094	2.922	3.841	0.383	4.612	9.079	2.372	5.943	1.841	0.755	1.132	10.452
		2.02	1.624	1.59	1.617	2.658	2.665	3.499	3.174	0.824	0.105	1.34	1.917	3.522	1.72	2.396	1.781	2.934	1.82	5.355	9.608	1.943	5.003	1.1	7.054	3.592	4.189	2.829	5.092	1.686	5.934	7.073	2.85	3.431	3.823	5.809	4.114	15.566
		3.2	1.717	1.462	1.859	4.04	0.445	1.887	2.029	2.013	1.311	2.971	0.682	5.027	0.84	1.112	5.955	1.265	1.281	4.729	6.723	0.586	10.83	2.501	6.212	3.462	3.361	2.58	3.331	0.4	0.993	3.712	5.482	3.552	2.33	8.099	5.094	18.716
		5.225	4.677	0.844	2.643	4.683	0.657	3.281	0.165	2.424	1.012	1.372	1.376	6.383	2.25	1.708	3.965	1.197	1.449	3.97	4.68	2.564	9.011	3.793	7.337	5.111	5.201	3.712	4.283	1.125	2.236	2.619	6.151	4.021	2.761	9.74	6.226	21.588
		3.777	6.355	4.446	2.492	5.633	0.319	5.128	0.122	1.745	0.782	1.258	1.18	5.4	1.438	1.099	3.719	0.059	1.354	4.321	5.016	3.923	5.628	3.168	9.696	5.655	6.369	1.401	6.756	0.406	2.756	10.624	5.657	4.893	4.37	9.394	4.575	22.233
		2.315	6.845	1.083	3.763	7.3	1.232	4.183	0.082	2.921	1.258	1.486	1.146	6.535	3.347	1.418	4.467	0.615	0.1	2	5.778	3.041	13.914	3.426	11.209	4.615	5.593	1.266	8.176	0.669	3.138	11.206	4.309	6.238	6.21	12.573	7.37	3.899
		1.256	12.37	2.693	5.122	3.739	1.16	5.211	1.722	1.531	1.56	1.286	4.54	4.84	3.4	0.928	3.232	1.129	0.068	0.928	9.897	3.158	6.404	4.97	12.703	6.559	6.049	2.299	10.003	0.855	4.855	9.54	5.149	2.259	6.958	12.492	8.274	1.444
		0.308	1.302	7.012	6.231	2.548	0.871	3.635	1.44	0.814	1.813	1.019	4.893	6.095	6.585	0.345	4.244	1.864	0.733	1.214	6.927	4.404	7.358	5.309	13.872	7.517	6.82	2.603	10.4	1.286	2.28	10.04	5.908	5.345	7.832	14.063	9.182	3.807
		2.146	1.481	5.85	3.779	7.136	1.026	1.576	3.522	1.147	2.341	3.382	5.818	3.748	7.774	1.086	4.374	2.096	2.78	1.932	5.891	4.452	8.412	6.748	17.072	6.236	9.314	0.793	9.177	2.582	2.788	11.505	6.534	4.549	9.819	13.684	9.248	3.519
		2.437	1.059	3.309	4.342	5.851	1.166	4.549	3.801	7.075	3.806	1.944	5.9	1.385	7.014	0.833	4.995	1.404	2.943	6.045	8.029	5.234	10.357	6.898	16.286	4.478	11.395	0.204	8.456	4.699	0.327	13.699	7.28	6.543	7.984	15.268	10.581	1.851
		3.261	2.178	2.003	4.491	6.645	1.158	6.832	1.33	3.956	0.817	3.989	10.233	2.675	6.284	1.708	5.576	0.557	3.337	7.913	6.264	8.781	11.83	5.819	3.123	2.506	10.549	2.372	10.287	5.032	0.311	14.48	8.602	6.638	7.088	16.123	7.528	0.517
		5.303	4.468	4.161	3.379	7.3	3.936	5.69	0.682	1.504	2.532	5.464	1.395	1.965	6.049	2.325	7.777	1.946	5.86	1.19	8.282	10.886	12.361	3.315	2.033	0.688	10.546	4.848	11.174	5.092	0.667	14.067	13.049	7.832	9.307	16.474	11.629	0.92
		6.976	0.22	5.463	3.824	8.742	3.82	4.521	2.879	0.997	1.737	4.828	1.082	3.059	4.845	2.488	7.598	3.415	6.72	1.216	11.272	10.322	11.198	2.753	1.476	1.329	8.869	6.174	8.297	7.292	4.097	14.149	14.604	9.96	4.592	11.327	10.316	2.189
		6.483	0.308	7.187	5.563	8.813	3.658	5.959	1.158	1.835	2.33	3.488	1.597	3.276	3.905	1.946	9.141	2.311	5.693	2.065	11.505	10.788	11.469	1.792	1.084	0.877	7.632	7.201	5.184	6.427	1.887	18.497	14.959	10.981	2.895	10.203	5.329	4.034
		5.13	0.733	8.274	1.357	8.372	3.635	6.671	2.232	2.22	0.424	5.752	0.879	3.688	4.209	2.221	8.571	3.729	8.637	3.896	13.839	13.76	10.424	1.669	1.895	0.874	5.523	5.949	0.8	4.276	1.174	28.997	17.264	9.842	3.565	13.443	4.108	4.021
		4.69	2.504	9.564	2.517	9.511	6.626	7.848	2.17	2.979	1.468	6.971	1.836	2.112	2.969	2.908	7.37	4.846	9.342	2.401	9.974	15.087	9.051	2.961	1.1	1.704	5.113	7.468	1.826	0.599	4.652	5.788	15.221	9.943	3.975	12.465	1	3.126
		4.423	3.658	7.489	7.244	9.879	6.132	7.489	4.679	5.258	1.053	8.051	0.47	1.348	2.84	2.517	6.346	4.432	7.83	0.202	9.393	15.51	4.773	4.369	3.241	3.504	4.049	8.665	3.018	2.586	0.892	6.612	17.108	13.14	4.812	12.872	2.193	5.924
		0.744	1.996	5.996	8.81	10.125	5.744	7.241	6.935	4.177	1.504	9.415	1.705	1.534	1.976	2.349	8.864	5.132	7.45	0.287	8.03	17.83	3.541	5.209	4.497	6.504	6.049	9.431	4.472	2.345	1.7	7.736	18.087	13.426	5.098	15.517	4.575	4.914
		4.126	1.097	4.546	12.433	10.708	4.234	9.769	8.976	5.303	3.245	11.304	5.021	1.708	4.402	3.641	7.832	5.427	8.864	0.518	6.993	18.45	3.222	4.686	8.768	6.388	8.552	10.425	5.528	3.681	5.346	3.426	20.088	15.763	6.011	17.953	3.989	2.472
		4.286	0.296	4.119	13.936	9.107	8.624	6.167	5.399	4.283	2.092	10.502	4.879	1.343	6.848	3.385	8.817	6.857	10.267	1.29	5.926	19.251	3.649	2.723	7.085	8.64	11.012	10.181	10.803	4.142	4.603	2.565	21.323	17.215	5.582	19.972	8.846	4.097
		4.233	2.714	6.251	9.111	9.744	10.989	3.576	3.946	2.959	4.54	11.385	4.953	3.196	4.321	4.313	7.069	5.302	11.329	1.283	5.146	18.999	4.664	6.714	7.104	10.357	11.393	12.777	11.288	5.333	4.541	3.358	23.426	18.016	4.314	23.125	7.454	3.777
		5.43	4.056	7.257	11.082	11.151	10.889	1.298	2.17	2.633	4.671	10.927	6.222	4.501	10.138	5.982	5.631	4.972	9.804	0.59	6.027	18.485	5.372	7.416	0.404	12.805	10.102	14.313	11.963	9.954	7.087	6.126	15.335	21.674	3.33	23.345	10.416	6.276
		6.321	5.053	0.895	12.557	12.629	7.738	4.363	0.827	3.364	2.232	7.765	8.034	4.205	6.287	6.646	4.751	3.946	8.111	3.66	3.733	20.553	5.711	8.988	0.019	9.852	10.548	11.752	12.563	11.632	9.945	8.184	18.661	20.199	2.391	20.057	10.851	6.45
		7.4	6.095	2.379	10.7	11.177	6.43	5.211	1.006	5.386	3.581	12.233	5.519	4.56	8.29	9.283	3.835	4.248	10.251	2.096	2.168	20.873	3.248	10.061	1.632	8.643	8.024	13.484	13.602	8.646	5.969	8.026	17.771	18.513	8.109	18.978	12.363	6.908
		8.487	5.577	1.968	14.792	13.053	4.265	1.787	2.159	7.026	1.801	13.29	4.775	4.914	8.996	5.123	3.739	3.558	8.317	4.71	1.482	22.324	2.108	6.135	1.852	6.513	7.13	13.543	15.255	3.781	15.608	5.457	12.242	16.932	12.841	19.622	15.311	8.5
		8.016	6.739	0.696	8.36	13.866	3.56	1.921	2.952	7.708	5.404	13.502	4.61	4.031	8.506	4.097	2.409	6.612	5.083	5.707	0.329	22.751	1.725	5.848	2.767	7.254	10.211	20.639	15.951	4.928	17.29	3.402	8.187	15.144	13.443	20.352	10.881	6.495
		8.556	5.371	1.129	8.48	12.755	2.917	1.158	4.142	9.014	5.967	13.98	5.271	4.617	8.004	4.648	3.464	7.565	4.71	6.322	0.484	24.235	3.364	3.571	4.589	7.668	6.517	22.197	16.088	7.721	12.765	3.284	8.287	17.829	11.5	21.565	8.533	5.169
		6.596	6.485	2.039	10.066	13.37	2.895	10.429	5.809	12.077	5.952	13.917	4.494	3.812	7.245	5.518	2.56	10.847	6.072	7.183	1.214	22.352	4.76	1.932	5.237	9.251	6.086	25.237	14.916	7.489	11.177	6.324	4.188	16.237	14.997	24.463	11.137	5.017
		7.826	8.264	1.242	7.77	14.562	0.601	10.008	2.87	14.711	7.162	14.484	6.41	5.244	8.44	4.088	0.952	12.053	8.108	7.765	0.532	21.08	6.131	6.143	4.628	13.25	2.92	16.528	14.868	4.253	14.383	8.447	1.411	13.102	15.606	25	6.893	9.921
		5.534	9.404	1.591	5.455	14.865	1.891	11.469	3.565	16.083	7.34	16.134	6.521	6.608	9.47	3.429	0.343	11.122	9.088	6.738	1.523	19.926	8.886	8.126	5.242	15.44	2.19	18.179	17.097	5.721	17.494	7.787	5.926	12.41	19.591	24.364	9.358	11.945
		2.719	6.813	2.876	4.809	15.857	2.989	6.487	1.893	14.289	5.447	16.196	8.758	7.068	10.063	4.719	0.464	11.006	7.678	11.05	2.793	22.141	3.268	8.292	6.494	11.906	3.178	20.212	17.452	3.402	20.652	12.407	7.581	19.716	23.08	22.28	11.948	13.108
		1.662	6.889	2.805	5.781	16.279	2.288	9.424	0.755	18.061	8.854	9.483	6.008	5.769	6.885	5.712	1.287	8.645	7.512	12.044	2.528	24.075	1.563	9.849	6.941	11.284	7.649	20.869	19.39	6.564	21.765	15.387	8.784	20.328	21.48	25.929	6.43	10.318
		1.887	7.484	2.753	5.474	15.118	4.142	10.313	2.088	15.82	10.31	9.292	6.893	6.002	7.066	7.245	2.41	8.888	4.502	5.032	2.723	24.993	3.242	12.145	11.345	11.496	3.803	29.24	20.737	5.473	19.203	14.768	9.595	22.127	20.511	24.502	2.816	12.131
		4.201	9.275	2.895	7.161	16.685	4.365	9.819	1.673	14.5	15.469	3.411	7.606	6.842	7.728	6.522	2.297	6.717	2.66	4.258	1.878	14.243	4.475	14.304	12.311	12.74	3.793	26.549	19.639	5.122	14.416	15.67	8.617	22.717	22.156	25.636	6.864	10.967
		5.215	9.835	2.932	8.793	13.748	3.871	9.64	2.152	18.344	15.74	5.497	10.651	8.022	8.921	7.157	3.081	10.021	1.852	2.654	2.649	13.345	6.36	15.472	13.704	13.063	5.699	24.206	17.688	7.259	3.683	14.473	8.094	22.51	23.091	27.763	9.11	12.589
		4.005	9.909	3.39	9.708	12.206	4.667	9.921	3.882	19.088	20.07	3.952	11.637	8.29	8.533	8.264	2.526	12.179	2.345	2.086	3.245	13.329	6.741	14.956	14.416	15.009	4.725	21.941	16.931	9.88	3.208	19.409	13.238	23.226	27.879	28.022	12.54	14.121
		3.736	11.122	6.442	7.935	14.722	6.381	9.807	4.698	17.819	19.08	5.387	12.433	7.895	6.507	9.311	3.136	10.254	2.252	4.27	3.704	15.604	8.455	17.938	7.006	16.113	4.93	13.078	17.986	11.482	2.652	23.122	14.81	23.087	28.392	27.827	30.812	12.884
		2	11.926	6.815	9.419	16.317	3.967	9.601	4.768	15.656	23.171	5.012	13.421	10.245	11.496	8.898	1.189	8.354	1.356	5.577	3.642	14.383	7.814	13.517	9.331	17.608	5.863	10.775	17.693	13.581	2.001	7.377	15.52	22.339	31.411	28.236	34.332	13.405
		1.74	12.56	6.042	9.88	16.266	5.77	9.687	4.269	13.642	13.761	8.234	13.828	11.578	14.875	9.482	0.889	7.301	0.782	5.905	4.662	9.845	3.455	2.235	10.559	18.869	5.762	12.019	19.818	14.149	4.043	6.337	18.76	16.848	27.693	25.745	41.266	9.73
		8.309	14.034	5.369	9.736	14.817	2.925	11.006	2.03	11.913	17.158	9.631	11.589	9.714	16.311	8.867	3.057	8.293	3.437	6.402	4.998	9.008	4.854	1.705	10.417	21.724	5.014	8.36	21.667	16.398	5.819	5.546	22.854	15.729	21.437	22.92	4.549	8.587
		8.072	17.39	7.579	10.988	12.085	0.802	10.651	2.233	8.125		13.251	9.972	7.157	17.245	8.707	3.893	6.768	1.317	7.244	5.601	8.862	3.814	2.591	23.634	23.022	9.749	4.983	22.789	16.15	7.682	6.242	20.768	8.451	18.552	29.702	1.4	9.3
		6.769	16.562	7.265	12.008	15.046	1.04	13.048	2.978	8.387		12.681	9.419	5.841	15.453	9.167	0.924	5.77	0.253	7.721	4.435	11.902	6.063	3.761	7.023	20.501	11.809	6.772	23.315	18.069	5.393	6.306	16.729	5.8	18.149	32.192	0.881	8.034
		7.348	19.094	5.558	13.718	17.525	2.824	13.727	4.719	11.176		10.927	13.259	6.865	13.993	9.757	2.814	4.693	0.423	8.45	6.613	7.015	5.011	5.969	7.679	24.263	9.976	7.465	25.103	14.639	11.899	10.181	19.814	3.517	16.438	32.43	0.087	10.566
		8.929	15.7	4.525	12.123	17.666	6.194	11.845	5.603	9.345		9.64	15.864	5.896	13.096	15.201	2.488	4.158	2.28	8.687	7.126	6.878	6.493	5.38	21.434	26.444	12.474	5.253	26.443	13.289	12.374	12.164	26.699	1.421	15.881	35.537	1.237	16.548
		9.761	15.386	3.986	12.242	16.455	5.837	14.845	5.69	7.749		11.539	19.342	5.682	12.201	15.608	6.54	5.386	3.393	7.855	7.329	7.402	6.244	5.455	22.398	27.833	10.493	5.908	28.786	14.05	12.104	10.806	30.681	1.232	13.68	35.11	1.625	14.46
		11.037	14.807	3.777	12.885	17.203	5.705	17.375	5.211	8.043			15.98	7.489	16.619	16.16	8.268	8.451	0.737	7.404	8.31	4.664	5.667	6.637	22.39	28.372	11.662	9.336	25.353	12.273	10.566	14.067	15.875	1.086	12.698	31.243	4.234	12.093
		11.332	17.031	2.241	11.944	18.058	6.124	17.179	4.879	5.352			15.944	6.652	17.695	14.401	9.217	9.812	1.55	10.402	8.623	2.785	6.841	8.975	20.231	25.084	11.147	8.511	27.654	12.212	9.962	11.71	14.984	1.765	14.864	29.037	5.845	18.256
		11.05	10.728	1.651	11.899	19.857	5.741	20.229	6.249	11.12			19.249	5.848	17.298	13.288	11.303	11.568	4.309	11.115	11.785	3.649	7.973	10.835	18.316	26.071	16.7	6.833	25.106	11.91	10.509	11.786	18.504	1.677	9.419	32.316	3.482	19.653
		11.438	10.342	1.604	12.263	16.192	8.079	7.171	6.398	11.695			16.398	5.322	19.615	12.881	3.952	12.54	6.756	12.335	12.841	5.888	8.269	9.731	13.164	26.422	16.755	6.756	27.43	13.417	8.362	13.083	18.56	2.107	9.819	30.543	2.627	19.338
		11.986	6.49	2.627	11.374	14.845	8.19	9.293	8.428	11.567			19.049	5.674	17.083	12.904	3.778	13.648	6.214	13.3	14.372	5.169	7.585	11.796	19.592	24.428	16.023	8.085	23.804	14.335	7.122	15.561	17.131	3.733	8.441	30.945	6.047	22.911
		9.464	4.861	3.211	15.123	9.795	7.845	11.034	7.118	14.181			18.108	6.289	17.802	12.355	16.759	14.41	5.908	13.458	14.566	5.538	7.131	21.035	18.734	22.345	18.537	6.2	21.08	14.139	7.244	16.761	15.461	5.295	7.507	29.211	4.206	24.198
		7.619	3.699	4.186	11.808	8.15	7.081	7.927	5.9	18.198			18.674	6.971	16.529	11.68	16.928	15.517	4.015	17.418	8.08	7.06	9.809	20.67	19.129	22.057	18.669	9.194	19.337	14.249	8.274	16.828	14.675	6.883	10.651	29.801	6.78	25.867
		6.777	0.823	4.702	14.651	11.9	11.203	10.458	7.682	17.568			19.72	8.037	15.317	12.289		8.863	5.967	16.91	5.455	7.906	11.28	19.277	17.931	27.235	16.24	9.387	15.148	10.538	8.776	18.314	13.121	6.953	13.78	30.052	7.876	27.984
		6.98	3.038	5.449	13.677	14.962	11.014	21.299	8.313	21.375			22.294	10.682	15.451	10.673		12.27	5.808	13.931	6.174	6.599	12.006	27.652	18.901	29.369	16.267	7.472	3.476	13.189	8.757	18.711	12.566	9.524	14.256	28.457	10.001	28.041
		5.939		5.956	14.218	15.53	8.7	19.431	6.6	27.88			22.173	11.085	12.849	14.078		19.189	7.013	19.614	8.942	5.024	13.294	25.296	19.563	29.017	16.325	7.75	7.247	12.086	10.667	19.534	11.311	10.057	17.002	29.858	11.017	24.917
		5.672		7.61	14.367	18.635	8.135	25.698	9.697				21.273	12.159	11.997	17.956		19.818	8.51	28.522	14.713	9.531	14.23	24.024	18.158	28.848	17.656	8.705	5.574	10.231	10.414	18.409	9.835	13.774	19.117	32.098	7.528	23.802
		5.434		9.583	14.534	20.676	10.321	26.926	8.905				19.833	10.323	13.341	18.628		10.201	9.032			11.055	14.125		17.048	28.397	18.546	8.304	10.839	10.441	10.769	19.909	9.567	15.657	20.77	32.381	12.965	26.637
		5.449		10.114	15.506	20.877	10.949	20.08	9.656				12.137	12.267	15.904	21.89		11.352	8.987			11.953	12.228		18.705	30.664	21.149	7.692	12.937	10.798	12.964	20.32	12.314	15.254	22.034	33.586	13.754	19.945
		7.418		10.769	14.523		12.585		10.903				6.638	10.784	11.566	25.584		11.39	7.709			14.15	10.215		18.396	31.077	23.494	7.851	2.84	7.232	13.45	23.754	12.59	12.496	22.456	35.335	15.768	20.383
		8.272		5.783	16.133		12.243		11.848				1.421	9.555	14.226	27.466			10.566			13.786	13.386		16.852	32.671	25.585	7.869	3.251	12.642	15.52	24.136	15.016	9.574	10.197	36.68	19.156	19.716
		9.452		6.411	17.799		15.626		11.102				6.008	11.594	10.106	28.902			10.598			14.709	14.818		16.766	31.209	23.716	8.534	6.978	13.526	16.507	25.36	18.616	7.734	14.484	37.728	22.014	33.281
		7.362		8.168	17.852		15.261		10.618				9.343	12.177	17.369	23.433			12.775			12.848	13.463		18.123	29.692	21.329	11	8.32	15.825	15.473	24.086	16.609	9.632		40.424	12.413	37.163
		7.408		8.911	14.555		11.059		11.029				17.297	13.521	18.731	25.461			8.297			15.217	14.722		15.27	15.179	19.083	10.373	9.835	17.613	13.506	27.228	14.977	15.705		41.341	15.162
		7.293		9.12	14.27		10.345		14.957				19.814	14.077	17.934	23.376			13.799			16.303	13.415		13.964	6.565	20.142	13.593	11.248	16.17	16.53	28.219	14.068	18.458		40.013	18.303
		9.348		9.639	11.786		8.619		18.038				22.885	13.763	19.354	21.588			12.846			16.492	11.713		12.48	8.89	20.322	16.389	11.72	16.715	16.191	27.999	13.677	18.782		6.793	18.969
		11.676		9.111	9.361		8.746		14.13				4.131	14.009	18.282	19.589			13.705			12.071	13.249		11.311	9.454	24.591	12.023	11.62	19.393	18.638	29.874	11.101	23.253		11.782	18.116
		10.364		10.874	14.148		9.436		15.565				7.637	14.228	17.966	19.949			8.63			10.632	14.624		11.066	16.648	19.236	15.571	16.574	17.322	21.283	30.515	9.168	16.415		13.176	19.123
		10.304		10.425	17.264		11.243		15.642				10.233	11.422	19.675				7.396			9.333	16.077		9.21	19.562	20.344	12.874	19.369	18.03	21.737	30.981	8.982			23.54	21.89
		10.909		10.886	19.116		13.376		17.058					10.559	19.705				6.825			10.384	16.465		7.603	19.715	16.981	10.154	14.037	14.903	22.049	31.933	9.253				25.349
		11.71		12.752	21.505		12.012		17.386					12.053					8.705			10.775	17.529		7.072	23.888	20.808	8.842	11.838	16.288	23.27	33.893	9.057				26.703
		11.557		16.7	21.712		12.363		26.408					11.949					9.31			12.593	17.765		5.186	20.339		11.733		15.265	24.362	32.995	10.12				25.289
		11.197		13.036	13.537		15.551		29.997					18.917					12.144			13.759	19.161		4.337	16.837		12.695		17.729	26.546	35.507	7.974				30.765
		15.499		13.808	10.914		18.077		27.839					20.158					13.995			17.817	20.295		5.142	20.838		15.268		15.119	25.824	36.008	6.475				30.028
		17.25		16.198	12.192		19.489							21.512					16.866			18.97	18.484		0.878	18.283		13.344		14.125	27.64	36.988	4.723				38.12
		17.173		17.27	13.286		10.857							20.024					16.17			23.124	20.105		13.155	14.451		12.431		15.7	26.597	38.069	4.056				30.645
		15.248			14.398		13.828							18.712					13.618			24.945	21.74		14.716	11.79		11.291		17.403	28.469	25.76	2.723
		16.402			14.842		11.394							17.252					14.367			20.865	24.515		16.909			10.55		20.626	31.22	24.978	5.262
		16.761					9.224							18.716					15.033			21.002	25.219		18.187			14.37		21.56	31.592	26.722
		16.819					12.667							18.648					19.028			21.556	27.023					15.53		22.652	32.989	23.389
		35.377					15.626							20.098					18.985			22.593	26.338					13.526			32.713	23.499
							19.88							20.296					21.836			25.844	28.641					18.984			31.15	21.084
							21.137							18.982					17.24			28.949	29.31					21.102			30.609	21.443
							26.13							18.169					23.6			26.461	30.335					20.493			32.933	23.666
														16.532									31.495					22.463			34.562	26.127
														16.434									32.248					23.42			36.26	28.643
														15.361									31.901					25.45			35.827	29.588
														17.176									32.076					22.371			38.621	33.254
														17.001									32.899					25.869			38.379	34.83
														13.979									34.017					25.253			39.828	36.731
																							34.46					24.559			40.526	27.2
																							34.777					26.55			41.514	22.15
																							35.257					27.487			37.502	20.817
																												29.478			40.603	13.382
																												30.65			43.942	4.729
																												30.448			43.375	3.761
																												28.214			45.166
																												25.857
																												25.531
																												26.31
																												24.072
																												22.728
																												21.667
																												19.461
																												18.063
																												21.298
																												23.169
																												24.368
																												25.719
																												28.547
																												31.595
																												32.889
																												33.272
																												32.998
																												34.768
		shNC vs shATP6V0A3
	P value	<0.0001
	P value summary	****
	Significantly different (P < 0.05)?	Yes
