# Supplementary material for: E3 ligase AREL1 controls perinuclear localization of lysosomes and supports Purkinje cell survival
Source: EMBO J. 2025 Dec 2;45(3):655–91. doi: 10.1038/s44318-025-00654-3 (PMC12864862; doi:10.1038/s44318-025-00654-3)
Supplement: Supplementary file 9 — Source data Fig. 2 [file 44318_2025_654_MOESM9_ESM.zip › Figure 2/2C/2C.xlsx]

## Sheet: Sheet1
		WT															AREL1-/-
	Experiment	1					2					3					1				2					3
	Cell	1	2	3	4	5	1	2	3	4	5	1	2	3	4	5	1	2	3	4	1	2	3	4	5	1	2	3	4
	Mean distrance per experiment (Lysosome to nuclear envolpe)	6.97732					7.76851					7.36352					14.3011				14.9131					12.875
	Distrance (Lysosome to nuclear envolpe)	3.382	1.911	0.309	1.875	0.748	2.022	0.287	1.406	1.82	0.891	2.971	0.144	0.665	0.82	0.742	0.781	0.323	2.814	0.439	0.13	1.004	0.146	1.307	2.455	0.949	5.176	1.722	0.759
		0.709	3.109	0.207	1.375	0.417	2.674	1.762	2.971	1.37	0.116	0.802	0.82	0.46	0.354	1.844	4.038	0.709	4.03	2.456	2.065	2.373	1.004	2.177	5.914	2.296	6.656	3.895	3.11
		1.47	5.817	0.623	0.046	0.847	0.592	2.701	5.239	2.196	2.521	1.796	0.39	1.091	0.565	2.234	4.955	1.281	5.134	1.1	2.206	4.12	2.253	2.095	7.701	1.359	9.168	3.594	2.994
		2.703	3.177	1.267	2.095	2.137	0.304	2.485	4.586	3.997	1.017	8.135	0.83	2.449	3.155	3.497	6.376	2.956	7.05	3.996	2.631	3.534	4.179	4.424	11.785	3.18	9.933	1.37	1.276
		3.436	1.747	1.626	3.512	2.381	1.681	0.977	7.131	5.441	2.971	10.394	2.029	6.732	1.536	2.54	1.97	4.318	4.968	4.742	4.547	5.531	3.904	4.424	8.537	2.643	10.677	4.074	0.732
		4.261	3.614	3.608	5.531	2.048	3.35	1.585	2.701	1.89	3.493	9.917	3.211	4.104	1.759	0.855	2.48	6.314	6.445	6.417	6.815	7.968	1.82	6.708	9.81	2.177	6.466	3.628	0.153
		2.173	4.557	3.249	5.762	3.171	3.752	2.909	0.13	2.71	0.714	7.392	0.784	3.484	0.919	1.86	3.015	2.347	6.208	6.721	6.394	9.411	1.604	1.982	10.056	2.755	3.26	5.478	1.459
		3.7	3.982	4.72	4.503	4.045	6.632	3.312	7.798	0.941	3.298	4.547	0.018	0.904	3.14	0.289	4.57	1.805	9.057	7.087	7	9.772	0.076	5.324	12.838	1.432	2.489	5.898	0.474
		3.863	1.671	6.159	3.47	4.181	4.313	3.685	6.844	0.989	3.25	2.291	0.977	0.778	3.982	2.223	6.867	0.351	5.613	8.593	4.48	12.152	3.355	2.521	6.888	2.888	0.821	0.682	1.281
		6.038	0.185	7.861	5.303	4.099	1.548	4.405	6.19	0.759	7.68	1.82	1.516	0.381	1.276	9.002	4.781	3.538	5.246	18.912	2.631	13.543	3.606	17.503	3.748	1.9	0.004	1.384	0.659
		3.629	0.957	3.764	7.478	4.42	0.53	5.264	6.908	1.307	2.809	1.281	2.971	1.05	2.017	7.174	11.485	1.064	5.42	12.71	1.185	10.41	0.941	14.95	1.462	3.491	1.202	2.022	0.598
		3.506	1.482	2.688	6.071	6.988	0.891	6.283	2.437	0.998	0.788	2.104	3.45	2.425	1.071	8.723	13.133	1.358	4.222	9.421	0.466	7.366	1.96	5.968	10.767	1.307	2.687	2.701	1.581
		7.542	1.379	4.383	9.978	7.346	1.452	6.389	0.212	2.892	0.596	0.323	2.494	2.683	1.904	21.186	14.469	2.482	3.501	8.647	10.604	8.101	2.597	7.892	10.063	1.801	1.459	2.7	3.482
		10.564	4.309	4.364	8.319	6.943	2.253	6.842	6.234	2.683	2.361	0.112	2.93	3.073	2.3	10.767	11.833	1.732	2.905	7.204	10.769	8.799	1.366	7.663	7.852	3.19	2.895	6.186	4.447
		9.212	6.603	5.066	6.127	5.261	2.252	2.95	8.746	2.932	2.614	0.328	3.784	1.284	2.223	10.129	18.438	2.092	0.518	9.263	14.583	8.362	3.148	4.48	5.971	4.068	4.867	9.238	3.06
		7.164	5.74	12.525	7.44	4.815	1.59	0.234	12.202	4.301	3.058	0.846	4.914	2.789	1.774	12.715	18.22	1.59	2.125	14.554	17.07	5.968	2.532	10.9	6.821	4.171	1.52	9.392	3.423
		5.19	5.414	14.392	7.764	4.179	4.172	0.67	14.576	5.213	3.546	1.219	6.86	3.422	2.556	5.751	16.164	1.89	0.814	13.422	18.178	3.846	4.107	10.623	7.171	3.534	3.852	13.214	6.068
		3.593	4.184	12.454	4.91	5.124	5.036	2.157	13.057	4.968	4.117	2.643	7.605	5.568	1.733	3.903	17.749	5.246	1.725	21.262	32.62	3.393	1.529	12.847	6.784	2.999	2.348	12.268	2.71
		2.373	3.12	1.143	3.427	3.242	4.071	0.744	5.28	4.05	5.235	3.367	6.285	4.4	2.014	4.577	13.471	6.81	2.467	23.18	36.674	2.806	4.511	13.716	6.902	0.116	1.52	17.863	1.366
		2.735	1.349	1.976	4.955	3.896	6.418	4.172	3.26	3.669	5.797	4.316	4.424	7.28	4.004	4.503	10.755	7.764	1.862	24.631	5.275	0.444	5.08	13.742	4.975	2.541	0.375	17.757	0.406
		3.906	1.272	4.452	7.503	1.949	3.5	6.441	10.492	4.165	7.507	5.581	4.678	4.139	1.606	3.47	9.15	9.491	2.405	24.151	4.989	0.682	5.471	12.712	3.538	3.357	3.568	19.737	0.173
		1.988	1.969	5.619	4.063	2.643	2.971	6.356	12.572	7.138	9.029	6.503	2.863	4.876	2.505	5.303	7.52	9.732	3.699	26.392	10.621	0.351	6.807	13.371	4.557	2.824	4.141	20.578	1.619
		0.466	1.127	7.315	3.679	3.18	3.45	11.021	4.673	7.022	10.735	9.018	2.563	5.195	3.305	7.478	7.944	10.391	2.888	27.059	12.17	2.634	7.087	10.283	5.212	0.73	4.652	22.341	2.695
		0.602	0.279	8.681	1.982	1.349	2.494	12.65	3.049	7.405	11.888	5.264	1.909	3.342	0.42	6.071	6.42	5.56	2.861	22.549	14.243	3.699	8.117	12.398	6.026	2.382	4.964	26.348	3.423
		0.846	0.212	11.882	4.858	2.863	2.93	4.884	0.116	8.168	15.074	4.738	1.86	2.324	0.191	9.978	4.276	3.952	4.262	23.886	12.524	6.821	6.951	15.003	5.124	2.106	2.48	27.341	3.758
		1.917	0.477	11.583	3.11	1.948	3.784	1.174	0.748	7.817	13.457	7.615	3.833	4.101	1.946	8.319	3.355	12.41	3.648	25.46	9.418	8.621	8.484	16.402	5.1	2.09	4.159	18.062	4.852
		2.283	0.663	6.679	1.462	5.596	4.914	3.996	2.52	6.951	10.902	6.656	2.893	4.818	3.505	6.127	5.809	11.727	3.289	28.233	5.17	5.42	10.293	15.286	6.741	0.781	3.525	13.83	3.379
		2.994	1.661	6.892	1.772	7.003	6.86	5.369	3.088	5.357	9.222	9.274	3.237	4.855	4.219	7.44	5.203	12.942	4.61	30.869	7.961	3.829	11.617	17.327	7.722	0.371	5.319	17.012	4.459
		2.834	3.235	3.909	0.907	10.402	7.605	5.997	0.876	8.113	8.987	7.405	1.947	8.867	6.404	7.764	2.024	13.424	3.766	33.498	7.8	1.911	13.63	13.265	8.452	2.569	5.69	16.621	3.064
		2.114	2.228	2.666	1.548	13.564	6.285	8.204	1.16	8.609	8.039	5.934	2.614	8.039	6.679	4.91	0.114	14.489	4.372	30.931	9.591	0.13	15.886	14.028	10.381	3.594	7.249	15.889	7.218
		2.091	2.534	1.638	3.527	15.05	4.424	10.845	0.891	11.051	8.032	8.319	1.463	7.23	6.757	3.427	0.158	15.626	4.309	31.245	9.389	3.648	14.263	15.033	10.548	2.381	9.856	18.687	11.302
		4.481	2.024	1.77	3.597	17.654	4.678	6.988	0.792	12.535	8.299	5.922	4.056	6.307	4.181	4.955	1.611	16.35	5.078	35.203	8.396	3.392	11.64	16.732	8.148	3.482	11.485	23.651	16.514
		5.862	2.861	4.527	5.526	19.285	2.863	9.615	1.105	11.465	7.1	3.964	4.748	5.884	3.317	7.503	2.354	16.47	6.518	36.927	10.604	4.042	10.434	18.089	6.228	2.422	15.224	23.199	19.463
		4.952	2.915	6.345	5.31	15.12	2.563	8.603	2.076	11.905	8.156	3.664	5.739	7.28	3.214	4.063	3.281	17.71	6.234	37.078	11.993	4.665	8.966	19.105	8.766	3.5	16.184	31.75	24.075
		8.369	2.774	1.92	5.744	20.944	1.909	7.036	2.291	12.2	8.24	1.762	6.823	9.036	7.496	3.679	3.579	21.365	8.819	38.76	12.775	5.683	8.511	19.899	11.181	1.918	12.95	23.936	11.466
		9.206	2.721	2.663	8.415	16.113	1.86	5.982	5.382	11.913	5.076	1.911	7.616	8.385	9.26	1.982	2.876	18.791	6.774	36.335	11.83	7.063	9.309	23.35	13.843	4.173	13.315	26.286	7.66
		9.637	3.022	4.184	6.541	5.393	3.833	6.417	6.026	12.407	5.349	2.747	8.371	6.776	14.169	4.858	4.018	19.087	4.902	37.495	12.657	7.568	9.101	24.319	13.412	3.06	13.906	33.034	27.438
		10.645	9.58	1.823	9.118	5.28	2.893	14.006	7.317	13.701	5.268	2.022	6.068	5.626	13.748	3.11	5.087	23.596	5.555	30.615	13.834	8.187	9.295	13.233	12.053	3.857	15.126	14.194	10.137
		11.427	12.43	3.204	11.008	7.591	3.237	17.948	3.679	13.676	6.901	2.663	7.228	6.929	10.534	1.462	4.96	24.696	6.477	28.744	14.085	8.805	9.127	15.21	10.733	5.107	17.547	15.417	10.129
		12.499	9.724	5.668	8.131	8.15	1.947	15.486	2.225	14.096	8.452	1.875	5.41	6.122	7.772	1.772	9.086	24.167	6.599	26.238	13.246	9.76	8.101	26.038	10.06	9.605	18.836	21.73	10.83
		14.207	8.16	6.376	7.148	10.598	2.614	13.999	2.137	15.243	11.024	2.841	6.824	5.604	12.569	0.907	10.658	16.168	4.955	22.045	14.649	8.787	7.18	25.941	9.042	11.971	17.523	18.179	9.11
		11.99	7.996	8.918	8.172	9.261	1.463	11.207	2.663	15.686	12.933	3.079	8.032	5.943	21.835	1.548	8.991	15.238	8.312	21.911	16.596	10.223	9.892	22.537	8.896	9.963	22.057	18.268	8.532
		12.36	7.413	6.632	10.849	12.227	4.056	12.387	2.42	15.758	11.828	2.741	8.602	10.924	22.654	3.527	10.171	16.23	10.492	19.914	18.043	9.956	12.543	19.052	8.828	8.823	24.047	20.772	6.744
		10.651	8.665	5.061	12.829	14.47	4.748	10.077	3.38	15.094	17.066	3.038	7.164	10.913	24.849	3.597	10.173	16.128	9.478	20.076	18.995	11.608	14.445	22.277	11.294	7.745	25.718	25.462	12.761
		9.642	7.724	6.281	10.769	19.638	5.739	11.456	3.272	19.133	14.854	2.239	8.816	14.052	18.72	5.582	9.381	16.746	11.336	23.392	20.906	7.974	14.196	23.771	12.612	7.774	27.035	26.371	13.539
		10.892	14.974	3.72	15.839	15.473	4.172	9.045	4.955	18.415	16.288	5.306	7.894	12.193	14.66	6.035	8.756	18.111	13.429	24.024	21.853	11.294	16.353	25.637	12.447	7.858	27.803	19.636	15.295
		9.766	4.575	2.666	18.367	19.86	4.601	10.318	6.217	19.997	18.27	6.223	9.91	12.753	7.023	5.934	8.387	18.64	13.039	21.553	20.645	12.557	15.896	26.846	12.744	5.258	27.203	22.317	15.346
		8.06	3.675	2.212	22.849	20.782	6.173	8.301	6.185	19.773	19.533	9.518	9.836	9.443	6.641	6.652	7.517	20.28	8.972	22.415	21.798	8.15	10.791	19.697	15.189	8.881	29.808		18.706
		6.902	4.555	1.86	26.11	18.301	4.858	11.661	7.339	17.344	15.898	10.282	11.12	10.489	10.68	7.5	6.901	20.623	9.031	17.762	19.427	7.793	12.269		15.703	6.404	29.999		17.15
		5.913	8.444	3.467	15.918	16.416	5.744	8.987	7.667	23.033	12.775	7.333	11.933	13.99	9.528	8.252	5.69	22.12	12.046	17.658	19.502	9.665	8.172		17.845	9.122	26.852		15.989
		3.997	5.046	3.646	14.595	15.757	4.876	7.437	10.546	22.088	16.132	5.983	13.135	15.913	5.505	7.919	7.11	21.711	12.428	14.841	18.321	11.381	7.478		18.419	8.817	30.595		16.536
		2.799	6.152	4.547	18.7	17.85	3.664	9.769	8.076	23.778	17.038	5.643	14.03	17.285	5.47	8.209	5.065	22.288	15.951	17.393	16.924	9.098	8.943		14.807	6.902	27.621		12.738
		1.821	5.709	2.793	12.623	21.171	4.022	12.957	5.305	6.018	19.236	6.565	14.524	17.66	3.855	8.455	5.528	21.686	18.312	11.79	14.977	14.67	9.054		15.286	10.193	30.283		12.465
		2.157	8.333	2.636	13.28	14.885	5.772	11.986	4.768	8.557	15.519	5.332	15.42	18.474	7.391	4.913	7.559	16.934	19.415	17.238	13.939	15.831	12.191		17.376	10.354	38.059		8.929
		3.777	9.362	4.008	11.259	14.422	7.667	6.627	4.526	11.081	15.636	6.29	18.144	13.79	8.561	5.035	9.609	17.155	13.392	19.538	12.548	16.486	14.489		17.518	11.354	32.46		5.71
		4.91	16.369	4.514	1.9	14.4	13.608	12.363	5.416	9.226	18.834	5.617	13.635	10.892	10.327	6.428	6.922	17.902	15.464	26.709	15.738	13.336	18.036		17.549	11.201	24.745		9.682
		3.324	20.804	5.352	0.92	5.168	14.37	13.491	4.812	8.807	20.71	5.349	11.129	15.049	10.744	8.847	7.944	20.565	15.332	3.848	15.419	16.113	19.559		17.875	8.458	8.269		11.021
		2.894		5.701	1.529	7.289	7.289	14.542	4.152	8.342	17.507	5.989	10.622	12.703	10.063	10.696	10.368	21.025	15.787	4.424	18.476	20.437	21.143		15.957	8.303	9.506		11.89
		5.506		7.198	1.905		8.103	17.07	3.289	11.981	7.102	6.499	12.239	10.071	11.823	10.604	14.493	23.672	14.974	15.412	19.335	20.309	21.767		16.413	6.703	9.548		12.777
		4.487		8.087	1.354		10.022	17.184	4.176	7.249	6.276	7.717	5.984	9.734	8.79	11.931	15.53	26.947	13.131	21.629	20.135	21.839	21.625		19.862	22.572	7.041		13.31
		3.563		8.079	9.841		10.939	14.523	2.25	4.815	5.085	9.034	7.6		10.395	12.464	15.878	27.925	12.388	25.17	22.647	22.599	23.871		19.105	25.703	9.517		15.078
		2.892		9.516	9.446		9.772	13.834	5.108	1.931	2.531	7.259	8.901		10.478	10.913	13.68	29.02	9.258	33.261	23.398	21.853	23.036		21.59	26.073	13.906		16.143
		2.446		11.198	7.138		10.176	13.593	5.306	3.685	9.817	8.057	17.835		8.314	12.613	11.965	32.889	9.15	39.309	24.959	23.274	25.36		22.568	28.12	15.318		16.804
		1.632		11.86	1.949		12.212	15.003	5.784		14.674	7.61	20.157		15.755	15.926	12.364	33.708	9.72		23.44	23.834	27.049		23.234	27.717	12.445		18.205
		0.346		14.665	1.931		14.017	16.918	7.476		14.972	8.039	25.876		16.38	21.206	13.613	34.616	10.793		25.615	26.233	27.789		23.451	31.39	12.642		19.604
		5.424		14.853	3.603		18.087	15.587	6.564		7.529	8.557	19.399		18.606	14.809	12.983	30.223	9.82		27.043	28.587	24.184		24.821	16.106	16.428		20.251
		4.89		15.218	1.483		12.67	20.037	7.681		3.686	6.867	19.12		22.549	17.165	14.878	30.234	19.151		27.088	30.169	26.358		26.491	16.061	17.391		23.075
		7.287		12.243	4.156		9.464	21.333	8.513		1.9	10.884	16.152		21.144	17.483	14.113	31.807	19.02		28.641	32.109	25.235		11.931	18.508	18.604		21.849
		8.861		20.723	4.309		14.196	21.309	9.969		0.451	13.183				20.072	14.956	28.067	19.937		28.751	28.708	29.741		13.188	22.805	19.18		20.559
		10.146		22.122	8.189		15.135	23.886	11.175		0.802	9.699				21.205	18.163	26.205	20.913		25.674	21.272	29.991		12.306	24.24	20.464		23.562
		9.054		24.827	10.572		16.803	13.133	12.448			10.939				22.998	19.192	24.495	23.016		32.305	1.626	32.355		13.235		21.329		24.384
		10.379		23.376			24.396	12.396	12.845			9.869				13.541	22.275	23.108	21.336		34.555	5.786	32.471		17.12		22.776		26.818
		12.889		29.631			5.313		11.659			10.077				12.781	22.807	22.011	21.725		32.527	9.506	32.83		14.286		24.885		27.591
		12.367		27.719			0.551		14.342			11.699				16.023	20.617	21.792	21.834		32.224	9.834	33.932		15.703		25.199		26.783
		17.083		17.749			7.663		18.087			11.218				16.839	15.175	25.032	27.596		33.862	33.886	30.035		14.702		23.309		28.504
		14.227		13.832			8.905		19.217			11.187				22.436	23.992	25.187	30.259		38.522	32.757	31.781		16.805		23.79		27.807
		11.364		14.327			8.573		20.142			10.435					26.311	27.019	33.519		38.649	35.859			12.548		22.326		29.082
		18.9					8.754		21.536			12.172					28.102	26.892	23.595		41.65	32.002			10.677		21.156		29.858
		20.346					3.137		16.691			12.563					30.426	26.285	27.964		41.069	35.529			13.676		20.803		30.981
		24.712					1.959		16.695			11.01					27.59	26.47	13.345		39.342	30.778			14.387		22.739		30.002
							3.953		17.415			13.119					26.322	25.167	5.452		38.579	29.331			21.686		22.849
							6.13		17.293			17.422					12.359	25.564	9.778		39.752	30.207			24.043		24.537
									11.926			17.654					13.185	27.083	6.028		38.869				23.868		26.147
									10.94			17.931					10.715	27.647	16.394		42.453				27.13		26.49
									10.137			14.184					13.246	30.564	19.06		43.564				28.339		26.317
									9.75			18.888					15.578	34.742	24.112		44.225				28.4		26.356
									9.695			16.636					7.944	18.19	33.804		46.342				27.82		27.003
																	9.485	21.959	33.755		45.584				27.98		28.022
																	9.872	0.124			44.295				24.206		29.902
																	9.182	0.76			45.548				33.263		34.463
																	21.4	2.588			37.571				30.352		32.604
																	22.042	3.334							31.73		29.874
																	22.055										28.813
																	18.738										30.358
																	12.193										24.267
																	14.198										37.385
																	16.096
																	18.925
																	17.85
																	16.016
																	18.209
		WT vs AREL1-/-
	P value	<0.0001
	P value summary	****
	Significantly different (P < 0.05)?	Yes
