# Supplementary material for: E3 ligase AREL1 controls perinuclear localization of lysosomes and supports Purkinje cell survival
Source: EMBO J. 2025 Dec 2;45(3):655–91. doi: 10.1038/s44318-025-00654-3 (PMC12864862; doi:10.1038/s44318-025-00654-3)
Supplement: Supplementary file 9 — Source data Fig. 2 [file 44318_2025_654_MOESM9_ESM.zip › Figure 2/2E/2E.xlsx]

## Sheet: Sheet1
		WT									AREL1-/-									AREL1-/-									AREL1-/-									AREL1-/-									AREL1-/-
	Expression	EGFP									EGFP									AREL1-EGFP (WT)									AREL1-EGFP (C790A)									AREL1-EGFP (Δhinge region)									AREL1-EGFP (ΔLCR)
	Experiment	1			2			3			1			2			3			1			2			3			1			2			3			1			2			3			1
	Cell	1	2	3	4	5	6	7	8	9	1	2	3	4	5	6	7	8	9	1	2	3	4	5	6	7	8	9	1	2	3	4	5	6	7	8	9	1	2	3	4	5	6	7	8	9	1	2	3
	Mean distrance per experiment (Lysosome to nuclear envolpe, µm)	8.05397			6.20083			7.67693			14.8907			12.0895			13.8778			7.70492			8.50024			6.90701			15.3383			13.7576			12.1244			13.568			13.7648			11.6502			13.5593
	Distrance (Lysosome to nuclear envolpe, µm)	3.482	0.068	2.794	0.569	0.074	3.386	2.059	0.091	3.926	0.403	2.618	3.367	1.572	0.931	0.956	0.119	2.03	2.434	1.976	0.854	0.281	0.585	0.707	2.295	0.006	0.22	2.384	5.154	1.194	11.031	3.672	0.175	17.575	1.967	0.696	2.073	2.771	0.062	0.715	1.344	1.835	3.304	6.222	1.1	3.032	4.144	2.057	0.828
		4.127	2.459	0.327	2.762	1.967	3.516	1.94	1.553	5.089	2.156	4.231	1.875	1.491	0.727	0.778	1.426	1.545	4.535	0.342	4.123	1.809	1.915	3.086	0.649	0.581	1.321	3.791	16.057	2.22	14.063	6.838	0.743	16.624	1.545	1.552	0.746	3.459	1.267	1.066	1.091	3.128	2.859	8.431	1.619	5.326	2.162	3.234	1.468
		9.672	3.221	2.112	3.394	2.402	3.281	1.279	0.558	6.465	4.244	0.069	4.333	0.927	1.421	2.683	3.206	3.955	5.741	3.388	3.278	1.781	0.344	6.537	6.536	2.478	2.436	2.312	18.594	4.514	14.351	7.786	1.654	16.548	2.581	6.307	2.801	0.667	3.356	3.472	2.925	0.386	4.45	14.182	2.971	7.258	2.619	2.612	3.321
		12.693	3.937	3.833	2.473	1.184	0.932	3.015	1.681	9.765	4.384	0.74	5.178	0.457	3.256	2.377	2.354	1.204	5.629	2.492	2.441	3.441	0.322	5.131	9.872	2.171	2.983	4.233	25.619	3.494	16.233	7.629	3.316	13.31	1.305	8.251	4.021	1.534	6.919	1.597	1.144	2.83	5.552	12.614	2.266	6.146	0.194	2.239	4.228
		15.695	2.006	2.191	0.911	1.747	2.1	0.841	2.573	8.629	1.443	2.154	4.963	0.88	2.943	2.675	3.044	2.455	4.824	2.71	4.846	2.541	3.601	10.087	9.241	0.947	3.033	0.838	6.482	5.112	19.401	8.002	0.994	11.55	4.988	6.568	5.026	3.307	7.268	1.627	2.923	1.644	5.605	12.226	2.117	1.862	0.706	2.543	3.873
		14.871	4.046	3.775	0.525	2.471	2.279	0.264	4.038	14.322	1.284	3.54	5.884	1.74	2.384	1.625	3.73	1.209	4.11	4.336	3.218	4.68	6.166	10.458	15.311	2.381	3.68	2.795	4.497	6.382	22.018	5.473	4.001	10.207	0.794	7.756	6.567	2.873	4.188	2.49	1.713	2.803	7.58	12.046	2.789	3.63	2.018	2.553	2.224
		24.651	5.187	5.281	1.462	2.296	2.172	0.249	0.695	11.564	0.467	3.849	2.811	3.512	1.098	0.345	6.014	2.275	4.983	2.952	3.763	2.895	4.263	11.925	15.926	3.394	4.409	2.295	6.749	6.335	23.052	3.847	3.425	8.839	3.205	7.03	9.387	3.323	3.609	2.29	2.273	1.777	7.967	2.115	7.679	5.918	1.069	3.081	0.134
		10.472	5.488	7.483	1.081	1.947	4.928	1.993	0.023	8.268	0.538	4.303	15.074	4.512	0.213	5.076	6.563	0.506	5.736	1.858	1.859	0.408	2.24	9.446	17.547	3.249	0.918	1.405	9.904	5.971	19.223	3.218	1.992	11.346	4.163	9.599	7.799	2.451	3.356	4.255	1.554	3.174	7.124	4.47	9.824	2.857	1.047	2.782	2.146
		9.605	3.594	6.546	1.211	2.576	4.885	2.416	0.203	7.966	1.68	3.861	9.648	3.524	2.053	2.81	5.6	1.415	6.591	1.371	0.014	3.053	4.495	8.877	15.98	1.701	0.783	1.233	9.764	1.659	20.16	5.146	2.193	10.052	6.841	4.649	10.208	3.316	4.364	5.49	2.469	2.041	7.395	6.779	11.336	1.684	1.659	1.9	3.115
		3.374	3.455	6.711	1.016	0.822	4.172	3.041	0.398	4.519	0.08	0.466	10.218	3.73	0.605	7.247	2.395	3.514	5.657	2.083	0.467	1.541	0.27	8.236	15.523	2.024	3.929	2.421	11.192	0.303	17.088	6.804	0.418	9.185	4.728	3.049	10.903	2.711	4.215	8.054	4.026	2.657	9.509	2.259	12.982	0.087	2.711	1.565	2.83
		2.462	1.826	8.314	1.798	3.383	4.887	2.719	5.402	2.227	1.192	0.393	9.9	4.503	0.105	5.187	5.286	0.758	0.05	1.671	0.156	1.684	2.708	9.842	16.451	2.428	1.079	2.3	2.206	0	12.303	2.802	3.985	7.701	4.162	2.395	11.759	5.794	4.551	10	5.572	1.066	9.24	0.354	13.996	1.489	3.432	0.975	2.643
		2.584	1.645	9.021	5.418	5.17	3.846	1.07	0.409	1.6	3.655	0.508	4.75	2.766	2.891	4.181	2.022	2.266	0.518	2.279	0.158	0.491	1.097	8.748	15.863	2.685	2.22	5.062	1.993	0.633	10.443	4.669	5.596	5.027	4.897	2.14	14.497	6.694	1.522	9.104	4.902	1.063	6.753	0.358	16.377	3.93	0.65	1.465	0.519
		4.19	1.447	10.36	7.253	9.033	4.148	0.809	0.661	0.172	5.694	0.805	4.98	7.172	3.945	3.038	1.139	2.36	1.872	4.518	1.781	1.781	1.225	6.426	11.767	2.447	3.492	5.056	3.24	0.551	11.76	4.186	4.943	3.334	7.518	0.505	13.144	6.471	2.704	7.431	2.897	1.821	6.031	1.549	15.405	4.128	1.682	0.588	2.529
		4.444	0.096	7.041	9.093	9.933	5.742	2.061	3.469	3.137	5.87	2.393	5.34	7.555	4.468	2.796	3.233	4.074	11.078	5.525	1.538	2.495	1.201	7.981	11.84	2.422	7.245	7.229	0.977	0.785	15.269	1.764	7.217	2.371	6.676	0.176	12.219	5.818	0.574	5.438	2.873	1.595	4.864	5.721	17.542	2.24	2.639	1.588	3.865
		3.734	2.971	5.731	6.207	8.743	4.472	2.693	5.509	3.363	6.368	2.968	3.952	9.263	2.96	2.105	7.29	6.188	11.314	6.435	3.095	3.026	1.557	5.14	10.055	4.092	10.97	6.226	4.885	1.204	14.543	5.741	5.862	0.116	4.789	2.081	9.84	7.627	0.01	3.354	4.916	2.795	4.408	3.568	17.053	4.595	3.252	1.898	4.127
		9.212	0.971	6.138	1.613	9.678	1.365	1.778	5.549	0.093	6.002	3.23	2.862	9.316	5.129	5.033	8.941	6.51	11.442	9.575	3.538	3.37	2.836	2.644	15.464	2.771	9.963	7.394	3.738	2.182	19.372	7.229	6.761	1.565	3.994	4.386	5.642	9.469	1.439	2.416	6.494	1.333	2.471	4.472	19.412	8.315	4.682	0.692	4.92
		10.455	0.598	7.419	0.698	13.468	4.28	2.588	5.383	1.491	4.867	1.54	3.597	11.037	7.564	3.954	7.763	8.973	2.376	10.609	3.164	1.6	1.576	0.994	4.079	3.401	12.609	8.945	0.23	2.808	20.288	6.77	7.906	5.241	3.77	4.549	2.476	9.788	0.722	3.428	2.264	3.017	1.78	6.683	21.68	5.721	4.402	2.872	4.917
		2.128	0.081	8.605	2.361	15.224	3.455	0.827	6.329	2.064	6.431	3.707	3.277	11.192	7.426	4.589	8.981	9.68	1.869	12.555	6.386	1.924	2.888	2.334	3.1	2.114	11.41	7.156	3.107	3.385	22.115	6.38	8.702	5.729	5.295	0.968	1.79	11.881	1.958	5.553	5.028	4.46	2.372	7.713	12.504	4.633	7.759	3.558	4.028
		2.991	2.302	8.451	1.553	16.521	4.963	1.447	2.998	3.646	8.968	3.587	4.21	12.977	9.117	1.711	10.241	10.627	3.155	12.808	6.274	0.325	3.256	1.918	2.065	1.13	12.866	8.655	8.388	3.934	23.779	9.292	5.442	2.545	7.081	1.479	2.833	11.03	2.479	3.249	5.616	7.157	0.696	10.447	9.789	2.935	5.768	4.268	2.592
		1.713	0.806	7.71	2.553	8.095	6.557	2.888	3.132	2.023	10.265	4.476	4.352	15.893	6.186	0.636	11.653	11.265	0.49	13.647	6.216	1.946	4.846	3.65	2.19	2.729	9.274	6.304	7.819	0.67	16.634	11.012	3.833	2.131	7.633	2.737	10.054	8.598	3.278	4.713	4.835	6.964	3.42	11.685	8.479	1.628	9.774	4.979	1.787
		1.043	2.168	6.07	1.182	7.248	5.084	4.713	3.087	0.644	10.038	5.146	1.03	16.859	5.218	0.445	10.738	14.373	1.47	10.609	7.917	2	4.161	2.249	2.339	4.358	10.487	7.23	8.023	5.092	13.012	11.335	4.055	3.853	6.031	4.975	9.362	7.718	3.256	6.06	3.56	5.848	2.638	11.011	11.415	1.261	13.601	5.036	2.987
		0.162	2.651	5.421	0.142	5.502	3.858	6.009	2.528	1.382	10.075	4.28	5.487	19.024	3.891	1.591	11.75	16.418	1.337	9.592	8.88	3.258	5.061	2.438	2.874	4.957	11.17	9.597	12.354	7.032	16.191	12.811	4.842	6.707	2.391	5.045	14.288	6.114	2.669	6.501	3.174	6.435	4.323	9.127	15.743	2.473	10.255	5.75	5.209
		0.531	3.846	5.399	0.711	4.078	5.867	7.853	5.824	1.619	5.912	5.288	7.373	20.262	5.309	4.107	10.799	18.351	10.222	7.533	6.924	1.628	6.495	0.632	4.093	5.872	11.799	18.678	9.904	4.259	11.377	12.312	3.772	7.022	2.403	6.369	13.426	4.899	4.032	5.877	7.514	8.568	3.256	8.987	18.319	5.605	8.13	5.139	2.717
		1.878	3.638	2.884	1.52	5.126	1.26	3.907	5.206	1.934	4.665	2.212	10.528	17.3	5.88	6.118	13.833	19.069	10.79	5.908	5.32	2.588	8.903	1.45	5.279	0.183	8.546	10.559	7.885	2.312	10.215	14.437	2.346	8.336	0.013	7.324	12.129	7.254	1.34	9.024	9.146	10.155	3.854	8.873	20.968	7.658	6.918	4.907	4.243
		2.138	3.721	2.568	0.498	4.902	0.679	7.746	5.206	1.353	3.414	4.739	10.977	16.727	5.053	1.863	13.286	20.631	12.823	6.009	6.277	4.008	5.364	0.012	6.263	6.602	7.445	0.22	8.602	2.254	7.722	14.967	3.096	8.818	0.021	6.755	10.503	9.148	0.807	11.776	7.974	10.243	3.232	7.203	22.511	11.007	8.273	3.579	5.82
		2.477	2.94	2.862	2.385	5.851	1.179	8.955	7.837	0.753	2.467	4.823	9.467	13.467	5.185	1.629	13.129	22.066	14.057	4.083	3.788	5.414	9.881	2.221	3.884	8.964	6.985	2.483	7.396	5.105	9.653	16.826	3.112	10.023	0.995	4.478	12.462	8.643	2.45	12.316	7.891	7.446	3.931	6.046	23.994	11.038	8.246	3.596	6.097
		0.504	1.607	3.403	2.589	6.613	1.143	10.659	7.428	2.698	2.415	5.45	10.501	14.334	8.072	2.716	19.563	23.202	14.708	3.161	2.573	2.892	8.636	2.841	1.619	9.277	7.167	2.583	9.382	4.156	6.236	17.215	3.319	10.544	0.331	3.899	12.856	6.318	2.666	11.089	9.244	6.523	3.445	8.004	20.752	12.041	7.944	2.93	8.457
		6.772	0.422	2.056	0.926	9.059	1.779	5.652	5.091	3.579	11.725	7.211	8.556	18.123	9.282	2.938	21.104	25.675	14.405	1.959	1.899	4.392	3.748	0.798	1.744	11.848	5.598	3.902	7.431	5.284	3.727	15.902	3.556	12.541	0.062	4.312	15.195	5.342	10.848	10.806	6.22	8.167	0.418	8.429	19.448	11.204	5.649	4.08	9.979
		8.52	1.545	2.538	1.594	10.465	3.485	8.831	4.435	4.439	12.072	6.883	8.636	17.642	9.986	4.233	22.118	25.452	13.144	1.619	4.36	0.776	6.49	0.684	2.809	11.061	3.938	4.185	6.372	5	6.45	18.157	4.02	12.769	2.161	3.568	14.721	9.367	11.054	10.921	4.149	7.084	2.883	7.635	12.155	15.168	3.993	4.606	11.288
		13.269	2.305	2.143	2.156	13.69	3.486	17.787	8.017	3.293	1.542	5.131	6.817	15.118	10.056	3.829	24.582	24.273	12.297	0.13	8.133	0.478	1.971	1.818	2.621	10.996	4.503	2.634	5.477	5.639	5.893	21.517	7.502	13.439	3.159	3.142	11.351	10.542	2.74	11.891	8.291	4.919	3.768	6.944	9.286	21.295	4.437	2.737	13.01
		14.34	4.943	3.115	5.424	14.893	4.08	21.019	3.881	3.493	2.592	9.575	7.407	13.487	10.293	5.625	24.716	26.985	23.011	0.677	5.743	2.1	1.333	2.156	6.298	9.033	3.857	0.456	6.045	5.167	6.326	20.943	11.004	10.168	1.657	2.788	9.532	10.851	2.08	11.567	9.957	5.26	2.677	5.647	7.77	21.473	3.884	1.254	16.749
		16.74	4.601	4.283	5.614	6.372	1.065	9.792	3.133	3.786	3.868	7.612	7.474	10.836	11.124	5.614	26.27	30.221	28.269	1.258	10.496	1.423	3.441	0.296	9.392	7.866	1.081	0.566	1.756	5.772	4.165	21.095	10.563	10.79	2.706	3.508	7.421	13.649	11.39	11.128	12.453	8.123	8.137	5.278	6.112	19.923	2.667	3.237	19.361
		11.033	7.487	4.633	4.315	5.122	2.916	9.518	2.576	5.487	4.818	9.009	8.107	8.428	9.458	6.886	26.06	33.588	10.32	1.353	9.632	1.409	7.304	0.834	11.501	7.096	1.043	2.011	2.53	6.381	1.783	25.855	12.746	7.73	5.266	3.804	4.452	13.831	4.503	9.026	10.897	6.533	6.533	7.049	7.583	13.023	5.7	4.649	18.506
		13.131	10.125	5.583	4.203	3.595	1.702	14.429	2.706	6.524	4.978	10.518	11.092	7.671	11.526	8.404	26.904	35.465	9.835	0.219	9.237	2.133	4.008	1.232	10.867	5.415	0.918	2.036	1.431	9.339	0.407	22.66	12.644	3.682	5.608	3.119	4.145	14.302	2.436	8.159	10.43	5.786	4.883	8.232	9.466	7.442	6.802	4.468	11.716
		12.694	7.354	3.416	3.233	0.418	4.508	15.339	2.961	8.06	8.783	8.506	11.715	25.239	9.401	10.012	26.065	37.398	11.044	2.122	10.501	3.335	2.867	1.066	12.774	6.331	0.53	4.203	3.301	6.56	4.127	20.027	8.641	7.523	6.688	4.873	5.716	16.23	4.239	7.271	10.306	4.205	5.186	9.456	12.297	5.079	7.316	6.516	13.179
		9.07	6.936	2.078	3.452	1.229	4.529	11.003	4.161	8.17	9.834	6.087	11.212	27.713	8.533	10.587	22.68	9.01	14.475	3.061	11.293	2.299	4.239	2.643	12.999	5.865	2.155	1.656	0.49	4.946	2.507	18.371	10.054	8.041	4.846	2.519	4.237	18.586	6.114	9.421	12.574	2.98	4.175	9.973	15.262	5.325	8.615	6.862	8.34
		6.073	6.96	2.118	5.612	0.963	6.161	7.82	4.005	9.286	14.137	8.155	11.081	17.753	9.738	15.706	19.53	8.2	15.631	3.25	11.293	1.101	4.579	3.587	14.738	4.69	2.859	2.421	0.283	23.513	2.011	19.322	10.93	8.893	6.294	4.371	4.278	16.059	8.203	11.824	12.052	3.88	3.756	11.809	7.806	6.268	7.932	9.311	5.735
		4.388	5.533	4.747	5.507	0.53	6.647	9.117	4.458	10.034	14.763	15.795	12.045	15.447	7.109	14.116	18.09	16.149	17.835	4.505	11.888	0.7	2.682	4.301	14.548	4.106	1.644	1.565	2.551	22.915	3.903	21.17	11.435	10.124	5.619	5.031	6.167	14.263	7.144	12.341	14.335	6.852	4.653	12.006	3.972	4.26	10.376	7.65	9.582
		4.527	3.415	5.575	6.337	0.352	6.343	8.397	4.942	13.237	15.376	27.313	13.811	4.694	3.945	12.639	16.076	14.894	9.236	5.783	11.421	2.051	1.726	5.023	13.24	4.439	3.295	1.388	1.163	10.46	5.078	13.891	9.308	12.238	5.743	7.824	7.174	15.781	10.783	10.207	11.528	7.744	5.486	11.868	2.421	3.538	11.094	6.919	10.971
		8.534	3.976	4.422	6.65	0.956	7.689	5.424	3.892	15.7	17.449	17.407	14.817	13.143	2.672	13.279	11.387	22.697	6.925	5.228	10.949	1.834	1.61	2.708	12.82	3.656	0.481	2.779	10.533	8.513	4.576	12.861	12.327	16.365	5.093	5.016	9.739	10.476	7.04	13.461	14.579	6.211	6.418	11.136	1.263	1.951	11.745	8.643	14.315
		15.615	5.548	5.441	5.228	1.23	7.163	2.402	3.552	9.716	16.471	8.002	12.635	13.4	6.262	16.754	12.838	14.712	5.467	6.748	12.154	1.249	4.8	3.03	10.029	3.834	2.262	3.193	11.615	8.379	3.618	12.352	14.041	15.762	4.141	5.66	10.867	7.552	6.483	13.838	13.428	5.831	5.658	9.162	1.898	2.706	13.154	5.598	15.311
		19.284	9.079	5.148	5.572	2.386	7.131	0.926	3.365	10.604	22.017	16.274	10.979	14.454	5.238	9.693	12.256	24.983	5.043	4.746	9.003	1.776	7.307	2.333	10.096	3.668	3.394	4.212	12.497	7.626	6.005	12.637	14.437	18.299	3.45	5.198	8.118	5.614	5.831	15.336	15.277	5.984	8.454	9.061	4.1	0.196	13.58	8.086	9.993
		17.418	10.852	3.088	5.233	2.339	4.994	1.617	2.722	7.44	21.086	9.306	10.498	24.931	2.719	7.594	10.882	17.086	7.546	4.813	14.206	0.786	7.318	4.163	8.87	3.723	3.845	4.762	13.923	9.992	7.643	11.091	15.62	21.586	2.825	6	10.242	7.097	14.969	17.075	17.742	6.678	8.977	6.841	6.705	6.774	15.528	8.691	5.309
		16.35	15.419	3.418	3.438	4.224	4.472	1.581	3.859	6.818	23.462	14.837	12.701	22.557	4.427	15.126	8.887	19.485	10.017	7.378	15.711	3.784	6.768	6.693	7.984	5.777	2.026	2.658	14.92	10.608	7.645	10.982	12.532	17.773	2.433	7.063	12.012	12.246	15.863	18.068	19.615	7.418	9.231	4.502	5.863	4.228	16.655	5.642	7.452
		13.94	16.436	2.506	3.671	3.709	6.656	0.221	2.247	4.423	26.693	14.43	15.049	12.789	1.991	16.759	6.531	20.728	8.681	8.509	13.322	5.111	7.222	7.731	7.318	6.375	0.89	2.172	12.963	2.872	9.154	9.085	14.294	17.5	11.017	8.35	12.831	4.57	14.812	19.92	14.68	7.814	9.728	4.795	5.845	2.05	18.723	9.2	9.201
		15.3	11.986	1.796	4.12	3.85	7.09	0.638	4.322	5.089	28.379	19.094	14.512	24.42	1.168	15.289	5.546	12.711	3.445	9.198	15.682	6.54	8.89	8.565	5.959	4.983	1.126	3.196	18.853	1.907	12.277	7.865	15.893	17.881	11.842	8.869	13.874	3.566	15.84	20.822	21.786	8.761	11.313	4.514	8.607	4.673	18.307	8.555	5.291
		16.901	10.705	3.401	4.605	4.557	7.818	1.558	4.627	5.194	30.969	20.82	16.564	5.882	0.202	16.802	2.932	13.999	2.799	15.65	14.068	4.722	9.827	5.49	4.622	6.979	6.2	5.494	19.45	4.095	9.005	6.353	20.431	19.816	12.959	10.114	13.249	3.405	13.951	17.024	27.506	9.196	14.201	4.227	7.549	7.904	17.038	8.671	6.03
		16.926	14.186	2.533	3.482	5.715	8.47	2.147	7.041	6.171	32.975	10.957	17.096	6.62	1.3	16.198	1.086	25.215	2.777	15.797	11.133	9.386	5.136	6.006	7.219	6.097	8.602	6.092	21.445	1.881	8.474	5.081	24.597	19.945	11.735	9.163	16.166	3.078	3.596	14.911	23.406	7.139	12.511	3.901	10.227	10.203	20.862	8.147	4.198
		13.808	17.614	1.701	4.046	5.875	8.676	2.205	7.61	6.445	34.281	10.139	13.316	7.117	2.037	13.718	3.85	6.956	2.532	20.305	10.277	10.357	6.637	6.558	9.903	8.024	8.707	4.965	22.566	2.498	9.742	3.982	27.024	24.291	23.952	10.094	15.034	4.275	12.722	15.563	20.112	7.957	14.085	3.621	10.878	10.779	22.215	6.933	5.685
		14.242	18.735	1.721	3.419	5.258	9.806	2.531	7.087	8.867	33.969	10.849	12.9	8.804	3.713	14.348	5.26	1.63	2.199	17.677	12.562	13.813	6.804	7.198	11.924	8.515	7.124	2.082	21.352	19.83	9.045	6.702	28.546	26.861	13.696	9.74	17.194	6.024	22.417	15.951	18.744	8.964	16.417	2.905	12.873	12.27	22.726	9.291	12.498
		12.771	20.061	0.389	3.441	5.965	10.577	2.867	7.852	10.564	31.527	12.103	13.949	9.99	2.96	2.459	6.874	10.276	2.191	16.661	13.58	7.799	8.393	9.119	12.948	9.043	10.437	1.64	22.972	20.952	7.448	7.141	25.047	23.699	12.443	6.081	16.167	8.227	14.306	13.668	18.01	11.259	18.465	1.449	11.273	10.079	24.365	9.712	12.076
		11.906	20.909	1.223	4.673	5.112	10.083	6.948	12.771	9.54	30.585	12.105	8.675	8.487	1.862	5.719	8.256	7.073	2.879	18.416	17.606	12.464	8.846	6.148	13.609	7.903	10.413	1.186	23.852	3.826	9.76	7.611	23.858	27.645	12.586	7.746	17.406	9.813	13.282	13.084	15.089	12.787	14.654	0.585	11.581	13.799	23.65	3.195	10.201
		10.11	24.38	1.318	4.781	5.391	9.393	5.061	10.416	12.636	27.941	12.176	18.484	9.419	3.695	0.662	9.418	8.474	3.282	17.493	19.187	4.742	8.111	4.896	15.223	9.774	16.567	0.922	25.967	5.468	11.264	10.279	19.449	7.478	12.96	7.598	20.338	12.211	14.782	12.953	15.684	13.102	12.434	1.66	15.163	15.319	21.652	2.756	11.022
		9.57	25.662	1.505	2.652	6.612	8.313	5.854	9.805	7.758	25.711	11.965	17.513	5.699	4.281	2.249	10.84	8.658	3.966	20.043	20.668	22.109	7.857	5.914	15.741	9.69	17.363	1.388	27.265	15.421	13.017	11.657	19.36	8.189	13.745	9.326	10.944	8.385	15.614	12.008	16.352	12.121	13.767	2.388	17.118	13.341	18.839	4.648	11.762
		7.53	25.852	1.638	1.944	8.986	6.919	5.768	9.999	10.19	22.405	14.603	18.343	12.377	5.479	4.021	11.907	10.83	5.462	13.919	21.503	1.77	6.987	4.653	16.108	8.891	19.624	2.972	28.665	15.783	13.617	13.503	19.638	6.233	24.316	7.426	12.61	9.683	15.333	10.76	16.899	11.024	12.813	1.688	12.2	11.703	19.728	6.014	10.714
		6.662	22.5	2.562	1.665	8.041	6.124	7.232	11.079	9.29	7.667	12.697	17.88	17.966	6.462	9.487	11.825	12.193	7.165	12.498	19.378	2.61	5.577	6.584	17.708	10.801	18.668	4.652	28.376	16.017	13.543	14.236	21.621	10.476	11.34	6.306	6.572	13.521	14.929	10.745	18.64	12.567	10.783	3.424	22.142	11.789	21.382	7.328	14.839
		3.467	9.235	3.507	2.668	9.142	6.26	9.085	12.809	7.238	8.681	14.313	17.155	14.827	7.479	7.942	12.674	14.129	9.391	10.599	21.483	0.2	5.406	4.839	16.568	11.167	24.253	4.535	31.727	14.312	14.66	12.641	18.994	8.825	9.753	8.293	7.131	18.254	8.357	11.065	19.6	10.835	11.751	4.427	26.255	8.97	22.627	9.217	17.547
		1.59	10.22	3.052	2.064	8.862	6.012	8.117	13.488	5.848	7.981	16.937	15.65	18.374	6.322	4.704	14.3	16.077	6.683	9.78	18.398	2.956	5.456	7.254	15.696	11.509	25.351	4.683	32.995	27.533	11.737	5.557	16.121	5.505	11.382	10.602	4.492	18.547	8.648	11.776	20.808	11.728	8.886	4.079	22.826	6.502	25.561	10.38	15.178
		3.766	7.307	2.853	1.469	11.003	3.01	9.657	11.76	4.811	9.024	18.352	15.099	13.855	3.977	9.323	13.196	12.738	8.416	8.507	19.777	1.102	6.702	7.974	12.553	14.145	13.916	5.221	30.709	18.083	10.366	2.326	21.465	3.999	12.101	12.282	4.959	22.26	10.885	13.375	22.578	10.169	9.366	0.839	22.746	7.291	17.188	10.23	17.568
		3.904	7.905	1.968	0.964	11.83	7.681	11.879	15.469	5.991	10.76	19.234	14.09	14.601	8.608	10.554	14.544	5.804	9.83	7.182	23.526	0.72	8.721	5.789	11.946	18.07	13.277	6.605	32.997	18.856	8.657	0.889	29.873	4.309	13.742	13.536	1.881	7.152	11.655	14.497	20.951	9.263	10.104	5.048	26.088	5.536	15.282	9.316	21.974
		2.462	6.25	1.666	2.011	9.67	10.563	11.049	16.471	6.715	6.807	20.403	16.111	11.744	9.698	12.626	11.457	8.506	10.933	7.168	23.265	2.881	8.74	5.722	10.254	16.692	14.145	9.82	32.657	18.094	7.452	4.486	27.026	6.422	15.616	14.771	2.502	17.377	10.762	7.976	21.473	8.396	9.03	5.031	14.618	4.915	15.545	11.469	20.665
		2.079	6.839	1.174	2.689	6.764	12.226	10.756	19.74	8.464	9.046	21.979	16.222	20.295	18.336	15.136	16.815	7.516	11.975	8.883	34.199	0.821	5.025	7.249	10.087	17.893	17.117	5.73	33.642	17.559	6.038	5.351	31.385	8.909	15.992	12.735	3.999	14.682	10.947	19.701	22.767	8.852	12.009	5.8	11.912	4.941	12.982	12.289	21.016
		2.044	5.631	2.062	2.357	6.345	10.252	10.398	20.93	8.544	13.559	22.664	21.247	13.429	18.337	18.482	19.163	10.689	8.651	7.554	33.104	4.275	4.52	8.719	10.062	15.23	16.627	6.819	33.297	24.658	13.844	6.382	33.856	9.841	16.175	11.228	1.697	25.007	13.53	17.142	23.676	9.04	13.116	6.994	11.195	3.162	13.786	14.129	26.605
		2.044	5.582	1.083	4.809	6.431	10.649	9.23	21.645	13.63	15.755	22.577	20.732	11.065	15.407	19.248	22.522	7.802	14.873	4.746	35.509	3.326	3.438	8.291	7.622	13.699	17.594	5.852	30.437	25.285	12.895	2.793	34.715	7.107	25.392	14.48	6.169	13.706	14.157	15.874	24.643	10.704	12.843	7.958	9.186	8.708	12.296	11.445	29.242
		1.017	6.278	1.069	5.465	5.409	11.129	7.499	23.771	14.876	13.603	22.15	21.044	12.22	16.076	13.352	23.332	9.697	15.678	2.693	32.134	2.448	2.91	10.038	8.21	12.437	18.844	4.921	29.643	22.742	21.294	2.201	32.855	4.534	16.73	16.013	7.473	13.793	14.878	16.545	23.728	9.73	16.015	9.059	10.449	13.7	10.418	11.732	29.513
		1.035	3.206	0.695	6.867	3.537	12.87	11.326	25.306	5.525	12.458	22.882	23.196	8.807	18.158	15.362	20.308	10.087	16.447	4.372	31.466	3.382	3.685	10.667	6.148	16.342	19.774	5.237	35.1	7.88	20.278	0.128	30.534	16.878	17.062	18.461	8.054	14.107	17.149	18.495	23.514	9.029	17.112	10.463	13	17.181	8.984	12.015	29.284
		1.993	3.927	0.279	5.586	3.095	14.185	17.206	26.396	3.437	12.582	21.94	25.085	10.931	19.805	13.569	21.477	7.533	22.295	7.106	29.758	0.711	4.551	12.822	5.415	17.426	20.76	3.321	35.599	10.852	11.229	0.804	11.047	12.662	17.187	18.235	8.336	11.64	20.827	18.857	28.194	8.628	16.38	10.278	11.581	17.466	12.583	13.677	30.862
		2.722	3.888	0.698	3.727	1.671	13.852	19.847	14.631	6.783	14.619	18.738	20.666	16.072	16.53	10.721	13.641	5.362	23.549	4.432	19.854	0.995	1.966	13.333	6.681	20.257	22.356	2.857	36.144	11.181	11.639	2.867	5.3	12.434	6.962	15.273	6.664	10.121	23.422	19.839	28.054	7.948	16.886	10.853	9.933	21.964	14.387	15.697	29.303
		2.864	2.208	1.258	5.634	0.971	15.878	25.952	21.041	8.045	15.089	17.567	21.769	17.947	12.995	9.164	12.321	2.721	24.551	7.414	21.419	2.699	1.64	14.322	6.936	8.476		1.017	37.483	12.834	11.737	13.706	13.453	20.118	7.338	13.132	4.011	11.786	24.193	20.694	26.51	8.278	19.355	11.94	10.907	25.499	15.84	15.843	31.842
		3.024	1.987	4.919	3.877	1.532	13.935	27.112		10.337	16.499	16.491	20.848	17.747	9.631	8.759	11.044	5.629	22.529	7.211	20.985	6.709	2.209	15.284	8.439	14.996		4.986	39.591	14.079	11.352	14.185	16.024	20.385	8.067	18.277	3.282	15.66	11.359	21.468	28.018	9.252	20.602	9.739	5.214	26.117	18.996	17.577	34.509
		4.118	2.12	6.306	5.096	2.114	15.497	9.045		13.328	15.727	17.055	24.186	22.12	8.616	9.493	15.288	7.919	21.129	8.936	19.337	7.1	1.651	17.176	10.28	15.33		5.476	40.888	15.715	21.409	13.323	17.889	18.711	9.696	15.537	7.138	7.343	9.628	23.279	26.435	10.023	22.309	9.173	3.9	21.431	19.821	18.513	32.459
		4.017	0.786	6.277	3.878	2.143	18.51	8.497		7.317	11.998	14.34	21.569	23.234	5.682	6.156	9.364	4.921	23.984	8.982	19.239	8.505	1.925	18.133	10.902			5.704	42.149	13.798	22.875	12.097	21.196	21.792	10.323	17.143	10.286	7.089	9.849	23.493	27.482	9.32	21.696	11.526	5.398	15.045	21.34	20.597	34.036
		3.281	1.108	8.147	4.039	3.487	19.463	7.127		8.774	13.119	14.72	26.099	25.059	4.809	12.161	15.903	4.445	22.78	13.633	17.822	10.102	0.3	18.061	12.107			9.294	43.508	14.637	13.39	17.536	12.643	22.752	12.553	20.103	10.424	7.753	10.003	25.207	27.866	12.408	23.007	13.475	4.876	25.855	22.517	19.901	36.097
		4.026	0.586	8.765	5.743	3.86	16.868	8.524		9.167	9.633	15.592	23.526	28.151	5.279	13.116	18.271	11.94	21.68	16.923	15.697	11.111	1.344	16.068	11.925			10.071	43.053	10.678	14.039	17.249	20.511	25.569	12.274	28.013	12.04	9.097	11.854	29.632	31.16	11.734	23.725	14.511	2.593	25.445	24.631	17.651	39.991
		5.469	0.605	8.072	6.244	5.127	15.685	10.81		7.294	12.093	17.133	26.293	30.458	5.658	14.443	15.62	13.732	19.639	21.167	14.987	14.109	0.307	17.672	14.065			12.114	43.188	10.508	14.089	18.675	32.212	23.355	13.575	22.229	13.425	7.395	15.681	26.024	29.894	12.091	24.652	15.559	13.93	23.442	22.824	13.48	40.44
		5.41	0.961	5.144	5.549	6.147	24.443	14.59		5.748	10.672	16.004	26.343	32.636	6.506	14.613	12.307	15.447	29.102	12.089	3.558	2.104	2.274	14.68	15.004			14.293	42.602	13.406	14.068	20.986	35.061	24.548	14.503	25.091	13.844	9.34	17.457	22.874	31.717	13.237	22.99	13.502	19.725	22.532	22.003	18.631	32.372
		7.256	0.767	6.699	5.226	6.699		16.745		7.883	9.433	19.186	25.117	31.48	6.432	15.76	11.982	11.641	30.594	11.919			3.705	13.298	16.043			12.428	45.454	11.99	14.878	18.044		29.558	11.294	24.656	14.228	11.312	20.611	22.765	32.875	11.714	20.913	12.667	23.23	19.557	26.655	18.433	32.739
		6.289	1.348	8.103	7.351	5.476		18.908		8.782	13.597	19.616	25.837	31.975	7.563	15.675	9.185	13.981	30.295	7.029			5.144	15.505	13.559			10.502	36.571	13.664	5.31	13.222		33.017	12.339	27.228	13.275	10.716	21.747	24.89	29.891	12.522	17.94	9.892	24.716	18.927	22.447	9.398	14.605
		7.342	0.452	7.154	5.979	4.002		15.596			14.91	19.369	27.527	33.86	9.885	16.482	11.077	12.198	31.342	3.912			4.767	18.215	18.273			9.168	37.347	14.071	6.681	12.71		36	10.986	24.936	12.724	10.6	23.491	24.596	29.891	12.265	16.66	11.437	25.592	24.171	23.059	6.701	15.033
		8.887	1.541	7.326	8.328	4.659		22.894			16.587	17.552	26.347	36.082	8.086	17.492	14.776	15.086	6.475	3.846			3.628	20.806	19.317			7.532	38.879	15.963	6.331	13.517		21.416	10.653	22.808	14.585	14.239	24.466	23.934	32.742	12.108	18.158	11.946	27.634		22.997	11.523	16.037
		10.249	2.263	10.496	9.673	4.957		26.811			18.712	18.816	26.578	36.89	8.758	19.175	15.029	16.412	1.952	5.628			3.422	22.231	17.902			7.281	37.274	17.181	5.109	17.211		22.18	9.454	19.339	12.13	15.558	24.439	21.583	34.11	12.359	20.493	12.966	27.445		22.723	12.316	18.92
		10.991	4.121	8.708	10.071	5.7		29.132			15.786	17.645	28.811	36.749	6.124	20.314	14.569	15.257	1.857	7.202			4.654	25.413	18.768			5.03	38.462	17.225	6.706	18.347		29.787	9.253	18.156	11.052	17.126	21.357	17.987	36.381	13.059	24.784	13.46	25.772		18.653	12.936	18.403
		9.247	4.701	6.221	10.746	7.155		31.082			16.589	18.535	30.153	33.171	6.711	21.238	16.513	17.552	1.997	7.289			5.37	16.227	17.952			4.255	40.365	17.253	6.535	20.404		30.962	8.448	22.042	10.842	17.228	20.721	18.434	34.587	14.085	26.042	12.918	23.257		19.893	13.544	18.894
		9.564	6.628	8.413	9.003	7.288		30.757			11.689	18.283	31.786	30.442	8.74	20.818	18.003	16.028	1.838				7.021	14.607	25.236			2.403	41.288	15.975	8.582	21.71		33.892	9.961	26.967	8.076	20.862	20.096	21.954	33.216	14.329	27.548	14.73	20.909		19.471	12.158	20.007
		6.852	6.756	5.801	8.447	6.003		30.125			11.606	18.907	32.705	29.291	9.934	21.628	15.459	18.209	3.212				4.095	13.044	32.945			1.791	33.401	19.519	9.575	22.237		31.322	9.751	25.402	15.319	23.844	17.425	19.452	35.508	14.368	26.378	15.616	13.525		18.838	13.245	17.362
		5.336	8.172	7.282	7.957	4.433		30.544			12.359	19.088	31.565	37.211	9.625	22.536	18.7	19.538	3.531				4.682	10.981	35.055			4.059	40.704	18.917	9.991	22.956		27.729	12.546	19.867	18.453	21.509	15.364		36.211	13.999		16.418			19.874	13.06	18.083
		12.271	9.736	4.376	8.116	4.343					15.243	19.77	30.575		9.192	24.901	20.609	20.699	7.098				6.238	13.847	37.12			3.578		21.878	8.771	24		25.992	14.472	16.657	16.633	19.525	14.923		37.014	13.235		16.39			20.409	14.34	18.646
		12.96	11.402	6.249	11.15	4.943					16.639	18.387	32.172		10.06	26.457	21.452	22.382	9.989				8.449	18.647	30.971			2.109		20.934	8.899	25.875		24.873	14.061	10.925	19.231	15.21	14.783		40.581	14.272		12.932			21.114	16.727	16.086
		12.916	11.677	8.443	14.378	4.528					17.347	16.618	33.669		9.846	27.823	19.914	21.559	11.43				8.69					1.853		25.996	8.34	27.815		23.78	14.352	11.873	21.028	23.472	13.193		41.225	14.247		14.551			22.511	18.992	15.602
		15.012	10.177	10.989	18.257	4.404					15.31	14.168	34.598		11.585	28.483	22.46	20.255	14.581				7.351					1.576		26.4	8.728	29.126		23.673	13.957	8.853	22.875	22.246	12.151		39.92	13.844		16.058			23.85	16.802	12.531
		16.605	7.268	10.956	15.968	6.469					16.895	13.432	31.071		11.764	29.825	24.982	23.66	12.49				7.078					3.25		27.028	7.835	30.339		25.665	14.295	9.16	22.11	20.107	15.01		41.476	14.422		17.184			20.217	10.054	13.447
		17.953	4.972	13.587	10.127	6.23					19.836	24.019	26.152		12.614	30.699	29.474	24.495	16.83				10.765					2.972		20.493	5.741	27.935		24.302	15.262	6.624	21.186	29.821	17.055		39.393	16.354		17.352			19.798	9.858	10.54
		19.124	4.547	13.367	8.916	6.86					19.791	23.729	28.503		14.197	30.292	32.723	25.634	13.702				10.05					0.261		11.538	5.553	30.257			17.46	11.649	19.698	30.927	18.263		42.268	16.698		18.148			16.654	5.904	20.571
		20.225	4.545	15.248	9.004	8.617					22.508	30.069	29.82		14.735	28.327	31.656	26.372	10.041				20.44					2.404		13.297	6.228	27.428			18.271	16.382	23.67	13.324	13.421			14.418		19.642			17.856	10.521	22.63
		23.451	3.899	18.193	11.663	8.79					18.306	25.509	31.316		15.926	24.701	28.867		10.961				21.003					1.541		12.454	9.204	20.325			21.671	13.442	25.738	18.249	12.945			14.67		19.365			10.769	13.493	24.028
		24.789	3.286	19.059	11.817	10.298					19.127	23.516	30.306		16.526	24.045	26.518		5.754				21.903					1.411		13.933	11.577	29.244			21.625		26.053	23.323	13.414			11.953		23.614			30.898	15.949	24.211
		23.143	3.911	20.648	13.989	12.466					18.079	30.922			16.6	24.2	26.957		6.026				15.326					3.982		16.873	13.851	34.582			22.116		23.396	23.584	15.561			10.487		23.367			30.212	18.697	26.226
		20.22	4.434	21.185	15.093	13.483					21.427	30.313			13.164	22.998	25.467		8.561				11.514					3.758		18.885	14.714				17.71		26.608	24.82	14.195			14.337		22.04			32.081	19.556	27.367
		20.818	4.623	17.253		12.981					22.501	32.298			15.784	21.248	22.513		9.627				10.56					3.578		21.147	16.064				16.751		25.46	25.013	14.643			14.096		26.109				21.504	23.777
		17.462	4.845	16.117		10.458					24.448	33.007			16.915	25.611	24.751		8.434				12.382					6.31		16.794	15.861				14.987		27.402	24.021	15.236			15.819		25.921				21.31	26.346
		25.561	5.449	14.219		8.444					26.146				17.68	27.784	26.318		4.561				9.967					13.264		14.578	17.885				16.671		27.966	26.809	20.098			14.563		28.206				17.413	25.769
		28.482	5.018	11.671		11.988					27.773				17.353	28.815	26.594		3.726				10.391					12.692		15.916	19.434				21.283		29.253	28.423	21.376			20.054		30.124				19.217	22.249
		30.092	5.82	13.722		15.066					32.068				16.371		26.017		2.999				14.951					7.835		20.3	21.258				15.457		29.505	30.229	22.792			17.47		29.141				18.85	20.2
		31.31	6.902	15.632		17.119					33.748				16.256		27.228		5.733				8.925					10.311		22.014	21.5				13.983		30.792	30.187	25.198			18.3		31.952				20.929	20.305
		30.645	4.989	16.167		17.623					32.236				14.695		24.91		7.469				9.406					11.313		25.635	23.998				12.055		30.917	31.971	24.878			20.787		30.865				18.791	28.467
		27.59	6.254	17.381		20.998					28.797				14.798		23.5		14.412				11.678					9.978		24.539	21.579				5.289		32.998	32.48	27.799			18.714		24.182				21.09	24.304
		25.482	7.305			23.723					29.705				15.381		20.285		17.669				9.309					11.589		26.911	24.808				6.085		31.596	34.227				19.151		23.881				17.345	24.231
		25.372	5.218			29.813					26.278				18.466		23.309		19.476				8.469					10.691		28.295	27.325				12.182		33.618	35.111				21.621		23.494				20.598	26.782
		29.394	5.735			14.106					25.472				21.2		25.371						13.769					12.188		29.515	29.246				13.89		34.206	37.332				17.279		21.264				19.962	28.212
		29.305	6.735			9.216					25.643				22.071		30.644						10.426					11.748		31.833	16.197				16.658		31.068	38.469				18.277		20.036				23.786	29.204
		26.378	8.869			8.964					21.162				23.893		28.487						8.646					13.349		32.569	16.874				17.658		30.174	37.625				18.612		18.441				25.064	30.024
		26.501	9.863			6.808					24.083				22.752		31.253						8.159					9.886		35.911	21.861				15.837		29.025	39.31				18.167		17.886				25.275	31.534
			11.294								25.864				23.985		34.368						6.486					13.594		37.442	22.61				14.041		28.819	38.687				19.618		21.905				22.303
			11.928								26.196				24.976		33.662						5.809					12.659		33.479	24.787				12.8		29.538	39.234				21.554		20.907				24.725
			11.167								21.691				25.148		35.102						11.45					14.826		34.337	26.66				14.301		25.969	30.53				23.763		20.196				26.291
			12.97								24.444				24.858		36.633						12.214					18.63		35.499	27.712				10.191		25.19	31.805				24.395		18.142				27.089
			14.791								25.993				23.274		37.877						8.516					14.492		34.876	28.927				7.726		25.393	32.636				25.116		21.608				27.03
			11.499								20.397				24.574		37.033						10.567					20.85		35.881	30.076				8.969		22.624	34.233				25.592		21.634				28.218
			12.043								21.444				22.104		38.232						11.504					22.638		36.873	30.93				7.015		23.388	32.982				29.547		22.899				28.334
			11.043								23.362				25.918		34.895						10.496								30.18				7.04		26.056	33.96				29.733		25.934				28.555
			10.091								30.261						34.364						9.816								27.07				8.985		22.17	36.116				30.413		30.804				29.921
			12.313														40.251						13.347								20.286				6.601		19.516	35.672				33.212
			13.331														41.841						11.023								19.871				4.598		25.119					34.82
			13.452																				12.965												12.128		31.952					30.088
			22.385																				9.475												13.609		35.475					24.323
																							9.571												12.474							25.363
																							8.741												13.445							24.219
																							9.5												23.112							26.146
																							13.206												24.968							28.854
																							11.177												27.018							29.612
																							16.819												30.131							28.513
																							23.01												31.741							34.91
																																			34.069							27.33
																																			32.654							29.22
																																			25.729							29.869
		U2OS (WT) expressing EGFP vs U2OS (AREL1-/-) expressing EGFP	U2OS (AREL1-/-) expressing EGFP vs U2OS (AREL1-/-) expressing AREL1-EGFP (WT)	U2OS (AREL1-/-) expressing EGFP vs U2OS (AREL1-/-) expressing AREL1-EGFP (C790A)	U2OS (AREL1-/-) expressing EGFP vs U2OS (AREL1-/-) expressing AREL1-EGFP (Δhinge region)	U2OS (AREL1-/-) expressing EGFP vs U2OS (AREL1-/-) expressing AREL1-EGFP ΔLCR)	U2OS (AREL1-/-) expressing EGFP vs U2OS (AREL1-/-) expressing AREL1-EGFP (Y354A/Y356A)
	P value	<0.0001	<0.0001	0.7795	0.1415	0.4267	0.8293
	P value summary	****	****	ns	ns	ns	ns
	Significantly different (P < 0.05)?	Yes	Yes	No	No	No	No
[truncated: 15 more columns]
