# Supplementary material for: E3 ligase AREL1 controls perinuclear localization of lysosomes and supports Purkinje cell survival
Source: EMBO J. 2025 Dec 2;45(3):655–91. doi: 10.1038/s44318-025-00654-3 (PMC12864862; doi:10.1038/s44318-025-00654-3)
Supplement: Supplementary file 10 — Source data Fig. 3 [file 44318_2025_654_MOESM10_ESM.zip]

Archive with 70 entries (57 files):
- Figure 3 /
- __MACOSX/._Figure 3 
- Figure 3 /3K/
- __MACOSX/Figure 3 /._3K
- Figure 3 /3L/
- __MACOSX/Figure 3 /._3L
- Figure 3 /3E/
- __MACOSX/Figure 3 /._3E
- Figure 3 /3B/
- __MACOSX/Figure 3 /._3B
- Figure 3 /3C/
- __MACOSX/Figure 3 /._3C
- Figure 3 /3D/
- __MACOSX/Figure 3 /._3D
- Figure 3 /3J/
- __MACOSX/Figure 3 /._3J
- Figure 3 /.DS_Store
- __MACOSX/Figure 3 /._.DS_Store
- Figure 3 /3H/
- __MACOSX/Figure 3 /._3H
- Figure 3 /3A/
- __MACOSX/Figure 3 /._3A
- Figure 3 /3F/
- __MACOSX/Figure 3 /._3F
- Figure 3 /3G/
- __MACOSX/Figure 3 /._3G
- Figure 3 /3I/
- __MACOSX/Figure 3 /._3I
- Figure 3 /3K/3K.xlsx
- __MACOSX/Figure 3 /3K/._3K.xlsx
- Figure 3 /3L/3L.xlsx
- __MACOSX/Figure 3 /3L/._3L.xlsx
- Figure 3 /3E/3E.xlsx
- __MACOSX/Figure 3 /3E/._3E.xlsx
- Figure 3 /3B/3B-1 WT-Lysosensor Green.tif
- __MACOSX/Figure 3 /3B/._3B-1 WT-Lysosensor Green.tif
- Figure 3 /3B/3B-2 AREL1 KO-Lysosensor Green.tif
- __MACOSX/Figure 3 /3B/._3B-2 AREL1 KO-Lysosensor Green.tif
- Figure 3 /3C/3C.xlsx
- __MACOSX/Figure 3 /3C/._3C.xlsx
- Figure 3 /3D/3D-2 AREL1-KO LAMP1.tif
- __MACOSX/Figure 3 /3D/._3D-2 AREL1-KO LAMP1.tif
- Figure 3 /3D/3D-1 WT LAMP1.tif
- __MACOSX/Figure 3 /3D/._3D-1 WT LAMP1.tif
- Figure 3 /3D/3D-1 WT ATP6V1D.tif
- __MACOSX/Figure 3 /3D/._3D-1 WT ATP6V1D.tif
- Figure 3 /3D/3D-1 WT ATP6V1D+LAMP1 merge.tif
- __MACOSX/Figure 3 /3D/._3D-1 WT ATP6V1D+LAMP1 merge.tif
- Figure 3 /3D/3D-2 AREL1-KO ATP6V1D+LAMP1 merge.tif
- __MACOSX/Figure 3 /3D/._3D-2 AREL1-KO ATP6V1D+LAMP1 merge.tif
- Figure 3 /3D/3D-2 AREL1-KO ATP6V1D.tif
- __MACOSX/Figure 3 /3D/._3D-2 AREL1-KO ATP6V1D.tif
- Figure 3 /3J/3J-2 AREL1-KO SiR-lysosome.tif
- __MACOSX/Figure 3 /3J/._3J-2 AREL1-KO SiR-lysosome.tif
- Figure 3 /3J/3J-1 WT SiR-lysosome.tif
- __MACOSX/Figure 3 /3J/._3J-1 WT SiR-lysosome.tif
- Figure 3 /3H/3H.xlsx
- __MACOSX/Figure 3 /3H/._3H.xlsx
- Figure 3 /3A/.DS_Store
- __MACOSX/Figure 3 /3A/._.DS_Store
- Figure 3 /3A/3A.xlsx
- __MACOSX/Figure 3 /3A/._3A.xlsx
- Figure 3 /3F/3F.xlsx
- __MACOSX/Figure 3 /3F/._3F.xlsx
- Figure 3 /3G/3G.pdf
- __MACOSX/Figure 3 /3G/._3G.pdf
- Figure 3 /3I/3I-2 AREL1-KO DQ-OVA.tif
- __MACOSX/Figure 3 /3I/._3I-2 AREL1-KO DQ-OVA.tif
- Figure 3 /3I/3I-1 WT DQ-OVA.tif
- __MACOSX/Figure 3 /3I/._3I-1 WT DQ-OVA.tif
