# Supplementary material for: E3 ligase AREL1 controls perinuclear localization of lysosomes and supports Purkinje cell survival
Source: EMBO J. 2025 Dec 2;45(3):655–91. doi: 10.1038/s44318-025-00654-3 (PMC12864862; doi:10.1038/s44318-025-00654-3)
Supplement: Supplementary file 10 — Source data Fig. 3 [file 44318_2025_654_MOESM10_ESM.zip › Figure 3 /3L/3L.xlsx]

## Sheet: Sheet1
		Relative intensity of SiR-lysosome per cell
		WT			AREL1-/-
	Experiment	1	2	3	1	2	3
		1.61622	0.563493	1.66669	1.14186	0.19839	0.244589
		0.197489	0.387958	0.566852	1.26625	0.189536	0.111795
		0.364433	1.18712	1.07302	0.557637	0.257948	1.20201
		1.15718	1.76188	1.77337	0.0972227	0.356565	0.739674
		1.45753	1.05004	0.25599	0.180005	0.593549	0.160679
		1.07058	1.5984	0.292817	0.0982372	1.04272	0.254763
		1.35689	0.502044	0.999225	0.0922779	0.242273	0.223519
			0.943413		0.0377958	0.211132
			1.15736		0.852302
	Mean	1.03148	1.01686	0.946852	0.480399	0.386514	0.419576
		Relative intensity of SiR-lysosome per cell, WT vs AREL1-/-
	P value	0.0001
	P value summary	***
	Significantly different (P < 0.05)?	Yes
