# Supplementary material for: E3 ligase AREL1 controls perinuclear localization of lysosomes and supports Purkinje cell survival
Source: EMBO J. 2025 Dec 2;45(3):655–91. doi: 10.1038/s44318-025-00654-3 (PMC12864862; doi:10.1038/s44318-025-00654-3)
Supplement: Supplementary file 10 — Source data Fig. 3 [file 44318_2025_654_MOESM10_ESM.zip › Figure 3 /3E/3E.xlsx]

## Sheet: Sheet1
		Distrance from lysosome to nuclear envolop (µm)
		WT														AREL1-/-
	Cell	1	2	3	4	5	6	7	8	9	10	11	12	13	14	1	2	3	4	5	6	7	8	9	10	11	12	13	14
	V1D positive	0.682	0.466	0.727	2.757	0.386	10.2	19.3	3.3	20.5	18.5	20.2	5.7	3.9	8.1	1.08686	2.197	3.107	0.768	1.634	3.3	6.5	12.7	8.9	5.7	19.4	5.4	3.4	17.3
		0.543	0.594	3.006	2.387	0.324	6.9	13.9	4.3	17.3	12.5	25.5	5	7.2	10	0.788571	0.286	0.811	1.034	1.764	2.2	3.7	15.1	7.3	11.7	12.3	4.3	5.2	12.3
		1.129	0.973	3.876	2.317	0.986	4.5	7.1	4.4	20.9	17.7	20.6	1.2	4.6	3.82	0.816	1.159	0.606	2.945	1.087	0.04	4.8	7.2	4.5	13.2	7.5	1.7	2.4	11.4
		5.957	0.808	2.694	1.482	0.568	3.1	5.8	3.8	19.3	3.4	18.7	2.7	3.7	1.9	0.826286	2.811	0.581	6.088	0.254	2.7	4.2	8.6	5.8	6.4	6.3	3.9	7.8	9.6
		3.858	10.084	1.019	0.449	1.994	3.7	3.6	14.9	13.5	2.8	18.3	0.65	7.2	9.4	0.809143	2.108	0.775	1.2	1.873	5.8	13.6	4.8	7.3	9.8	4.2	2.3	4.8	8.7
		6.208	0.407	0.381	1.859	10.931	3.5	5.8	3.5	12.7	4.7	19.5	1.2	5.7	6.3	0.942857	1.627	1.044	6.833	0.502	2.14	17.1	2.3	4.2	14.6	1.18	3.3	7	4.5
		3.16	1.126	1.504	3.302	4.971	2.4	8.2	2.3	11.4	5.1	19.8	2.8	8	1.4	3.19543	0.384	1.205	8.559	0.441	3.88	8.8	4.3	8.3	18.7	2.05	4.3	9	4
		1.522	2.358	2.81	2.134	0.342	1.7	4.8	1.2	6.8	4.9	14.5	4.2	2.4	1.1	2.01943	3.223	0.621	13.784	0.485	0.78	9.3	7.2	6.4	15.8	1.6	3	12.6	4.1
		0.727	2.311	0.589	3.497	0.74	0.9	2.3	2.7	6.2	3.2	12.7	5.1	4	2.6	4.73829	0.476	0.785	13.674	0.813	2.1	8.7	11.3	13	10.4	2.5	7.4	3.7	5.8
		0.91	1.566	5.731	5.908	0.512	1.2	1.4	1.7	4.8	2.3	13.5	4.7	4.5	3.6	5.10171	0.41	1.005	6.967	0.476	1.7	5.6	8.3	8.5	6	1.2	12.1	1.9	3.2
		0.938	1.808	6.807	1.906	0.635	2.9	0.06	0.39	8.3	10.2	13.8	4.8	14.3	6.8	5.64686	2.514	1.261	11.33	1.851	0.71	7.5	8.9	16.9	2.7	5.2	2.4	3.5	10.3
		4.022	3.623	8.086	0.568	3.148	2.9	0.07	1.8	18.1	6.6	13.4	3.8	4.6	12.6	1.28229	4.202	0.381	5.991	3.148	8.5	8.3	2.4	8.9	5.1	2.5	2.84	7.1	10.9
		0.687	0.469	13.336	2.269	3.101	0.39	3.2	1.9	16.4	3	13.7	1.7	3.7	3.4	2.19429	1.384	1.238	5.213	2.866	5	5.8	2.4	4.1	4.6	0.59	3.17	6.8	8.1
		0.626	0.317	15.241	3.189	0.496	3.2	4.5	0.58	17.8	12.2	10.4	5.5	20.7	11.5	2.61257	0.753	2.858	8.799	2.452	1.1	4	5.2	3.9	1.2	12.3	10.1	9.9	5.4
		4.813	2.34	13.853	3.211	8.012	0.39	9.7	5.9	4.8	14.4	9.1	1.8	13.6	8.8	5.55429	2.906	3.817	10.532	2.879	3.7	2.2	7	22.1	2.4	7.1	4.4	13.8	6.1
		5.168	1.289	15.997	5.483	8.127	2.6	5.9	1.9	10.8	10.3	8.4	6.4	2.7	5.1	7.61486	4.887	4.793	0.626	1.536	7.4	4.4	10	13.7	5.3	3.1	0.43	17.2	5.9
		3.283	5.367	11.482	4.262	0.718	3.7	2.9	1.6	6.6	7.7	8.5	2.4	4.2	4.7	7.17257	5.458	4.386	0.562	2.43	5.6	0.57	1.7	11.4	0.52	1.2	5.6	8.2	4.6
		5.005	3.511	13.635	2.233	2.975	6.8	3	3.2	3.3	4.3	8.1	2	7.3	8.8	4.176	6.095	5.039	3.33	0.542	3.2	1.3	2.8	5.4	1.6	6.9	15.2	6.1	8
		6.615	4.304	13.434	10.524	5.625	3.5	10.8	3.9	6.2	3.7	5.9	6	6.9	16.9	2.23771	0.977	6.472	5.159	2.3	5.8	4.8	0.91	14.4	0.93	10	10.2	3.6	8.9
		8.206	4.426	2.82	0.585	7.852	3	15.9	3.3	2	3	3.4	5.6	7.5	12.1	4.88229	3.508	8.293	1.622	0.944	2.8	7.1	7.3	11.8	1.6	11.1	3.1	3.8	5.4
		13.024	4.294	3.985	0.654	0.813	3.5	12	7.5	11.2	3.3	7.6	2.2	9.3	10.7	1.24343	4.485	7.273	0.404	4.422	6.8	7.1	10	9.3	3.1	9.9	9.6	5.3	7.4
		13.991	0.582	1.052	0.512	9.687	5.5	7.4	10.3	14.1	14.4	8.1	3.5	10.1	9.4	6.264	0.744	7.511	0.317	2.635	7.6	4.5	3.5	7	4	4	1.7	4.8	2.1
		13.16	1.384	3.051	0.342	3.724	8.5	6.8	9.6	2.4	8	8.4	4.8	11.4	5.6	5.86286	4.782	7.829	0.541	4.93	9.7	12.9	1.8	5.3	3.8	3.2	5.3	3.6	2.5
		7.067	2.656	5.429	2.941	2.587	5.3	3.4	6.5	2.8	5.7	5.7	2.9	20	5.1	6.58629	2.223	8.969	0.293	3.101	12.5	10.8	6.1	15.2	6.9	2.6	1.18	4.6	3.4
		0.61	12.637	5.963	3.152	4.869	8.1	2.6	3	2.5	4.2	6.5	9.1	9.8	4.7	4.29943	0.532	11.425	1.607	5.463	9.9	10.1	3.4	14	8	10.6	5.1	1.2	5.4
		3.675	15.596	10.543	14.552	10.969	6.2	4.1	2.4	2.8	2.5	3.7	9	12.2	1.5	7.02857	3.28	11.197	5.343	6.513	10.5	13.8	6.6	11.6	8.6	6.4	9.5	7.4	5.4
		3.166	12.678	3.534	5.978	2.606	9.3	2.3	3.6	1.8	3.7	2	3.4	2.3	1.5	6.38743	1.429	12.226	9.357	5.576	4.4	10.9	2.5	6.2	8.7	2.4	2.2	2.5	5.4
		5.15	10.558	5.405	2.679	2.159	13.9	4.4	8.6	3.6	0.51	1.2	0.78	11.4	5.43	8.42743	2.934	13.214	9.314	6.421	10.8	8.4	4.7	18.4	9.1	0.46	2.57		9.8
		0.832	0.379	5.105	8.82	10.74	15.7	1.2	13.1	1.9	0.96	4.1	3.8	14.5	2.8	3.30514	4.866	12.549	9.594	6.202	7	8.4	1.3	17.3	9.4	9.6	0.24		3.1
		4.872	2.819	6.775	5.051	7.193	12	13	14.3	5.1	1.8	1.5	1.3	5.4	6	4.03086	4.52	12.804	7.532	10.268	6.5	15.6	0.7	21.7	11.8	5.8	7.6		3.3
		4.243	3.181	7.301	6.909	5.568	2.8	6.8	17	1.1	3.4	1.7	6.6	3.6	5.6	9.05143	5.558	17.59	1.036	8.362	3.5	10.6	1.6	17.9	12.5	11.8	6.9		1.5
		1.236	4.249	9.19	5.66	12.812	10.2	9.8	9.8	7.6	5.9	2.3	8.1	4.3	5.2	9.49714	7.706	14.071	2.316	11.44	1.2	7.3	6.6	18.2	14.8	11.8	8.4		16.8
		3.362	5.632	8.418	8.141	7.818	13.1	3.5	8.8	5.4	4.5	3.8	11	1.9	4.9	10.7726	6.907	11.47	3.09	14.856	5.6	3.6	1.1	17.5	14.2	2.6	8
		2.682	4.657	12.38	2.67	6.324	7.5	4.1	3.3	4.7	1	3.8	9.5	2.7	7.3	11.2971	6.349	11.6	6.275	7.446	8.1	4.5	5	18.7	11.9	6.2	13.7
		4.157	5.78	9.23	2.913	5.075	15.1	3.2	2.7	6.6	8.4	5.7	19.6	3.7	6.9	9.12686	5.303	10.107	4.965	9.294	10	1.7	5	21.3	16.1	1.3	14.1
		4.066	3.647	3.509	5.285	6.12	4.2	5.1	5	7.9		0.34	20.4	5.7	9.5	10.344	5.746	9.964	5.854	1.684	9.8	6.2	5.5	19.1	23.1	1.3	9.2
		3.579	1.622	3.857	9.349	10.156	5.9	2.2	7.5	14.2		5.5	13.6	4.2	10.7	9.88457	4.551	13.881	5.065	1.739	9.2	1.3	6.3	19.4	14.7	3.6	6.2
		3.811	0.575	1.928	10.405	11.391	6.8	1.5	6	15.8		4.1	15.2	3.7	11.1	11.2423	5.066	16.324	3.849	4.885	7.4	5.3	5.5	16.1	16.2	0.29	7.5
		1.952	2.404	1.049	10.743	12.796	6.7	1.1	5.5	1.3		7.9	11.1	6.1	12.9	12.7749	3.477	10.594	2.202	3.69	4.7		11.1	15.3	13.8	4.4	4.6
		3.451	9.692	4.377	10.887	15.405	10.6	0.9	11.1	2.5		8.3	7	7.9	15.2	13.44	0.452	10.082	8.476	4.608	2.4		12.1	16.7	15.4	5.1	12.6
		1.019	10.608	5.122	9.299	8.397	10.6	1.8	6.1	4.7		3.5	5	6	16.6	13.4469	0.875	12.495	4.702	8.286	4.1		18.7	18.9	14.3	17.6	11.6
		6.07	14.893	3.368	10.33	9.755	2.1	3.2	4.7	1.3		1.1	3.6	7.3	18.7	14.8629	2.559	10.231	1.302	9.499	2.8		7	18.1	12.8	16.3	8.1
		6.482	15.314	0.648	13.333	2.426	1.1	3.1	9.2	0.7		8.3	2.7	7.1	15.5	5.52114	4.574	3.397	1.492	21.389	4.7		6.1	17	11.6	13.5	11.2
		6.616	11.968	3.033	19.548	0.546	1.1	2.8	6.5	1.6		2	1.4	9.7	15.5	3.82743	6.795	6.032	2.43	16.187	4.1		9.6	17.8	13.4	12.9	4.6
		6.805	14.218	6.465	10.321	2.61		3.2	7.2	6.6		3.2	4.8	8.8	20.8	16.0834	7.796	6.158	4.699		5.2		12.7	15.4	15.7	7.3	2.1
		5.01	7.364	4.323	9.9	3.996		4.1	5.4	1.1		4	9.1	9.3		17.8423	6.075	4.143	0.638		3.1		20.6	14.3	12.48	5.2
		4.598	8.307	11.096	9.286	4.63		5.2	3.9	8.4		8.9	14.8	9.1		16.8309	9.127	10.307	1.509		6.7		17.5	10.6	9.26
		5.406	6.172	3.078	6.413	4.862			4.9			8.9	15.3	15		10.7874	13.119	13.727	1.333		8.8		20.3	11.3	12.83
		6.977	1.073	6.895	9.56	8.668						7.1	18.6	12.2		7.31086	10.258	0.663	2.61		11.2		5	12.5	13.95
		6.089	3.498	2.862	11.083	6.869						7	10.6	13.8		17.6023	9.715	3.247	3.651		9.8		3.4	12.6	13.02
		7.572	6.11	3.451	14.312	7.589							9.6	13.7		17.8629	12.334	3.201	4.363		3.8		8.4	10.4	12.88
		4.964	4.15	3.124	1.619	6.341							9.6	13.1		14.3006	12.706	5.126	5.473		1.3		11.2	7.7	11.03
		6.632	12.788	1.744	0.402	4.75							7.5	15.9		11.5543	6.266	8.604	5.429		3.6		9.2	5.7
		6.054	11.149	2.989	0.825	1.849							6.4	21.5		11.1223	7.206	10.924	8.905		4.4		7.3	5.5
		7.626	15.433	0.915	4.958	1.193							7			9.888	10.196	10.204	11.503		2.1		0.24	5.7
		7.339	18.586	4.727	5.929	0.909							5.8			1.56686	11.365	18.711	12.207		0.12			3.2
		9.667	17.391	8.923	6.243	2.766							8			1.248	14.716	23.605	13.374		2.6			9.4
		9.308	12.087	0.662	4.467	3.898							10.5			0.802286	2.79	12.143	12.573		2.9			9.1
		9.289	13.578	1.533	3.255	4.714							11.7			2.07429	4.019	10.177	14.692					11
		6.296	5.207	6.964	11.286	6.481							13.8			2.31086	0.994		15.705					11.3
		7.213	2.215	1.028	4.977	12.348							14.9			2.808	2.002		14.385					11.3
		9.197	4.074	1.525	4.856	1.796							16.5			3.69257	2.801		11.797					12.3
		12.336	5.697	0.878	1.536	0.762							14.5			9.38743	4.233		5.338					25.8
		17.251		3.097	1.727	1.371							22			21.9703	3.563		6.807					26.3
		15.36		9.363	0.568	12.286							21.6				0.952		5.165					28.9
		14.649		7.637	0.585	13.964							24.2				2.535		1.495					20.3
		15.183		8.353	1.42	12.549											3.725		4.892					20.6
		23.513		3.132	0.762	18.968											3.342		4.657					24.6
		15.708		0.513	2.673	17.76											1.16		4.962					29.2
		20.86		0.769	0.512	19.397											4.76		3.238					36.1
		24.411		0.426	1.392	23.953											0.61		2.397					34.2
		12.145		5.597	2.43	19.144											0.597		2.143					21.2
		10.5		0.532	4.374	21.347											3.177		5.822					11.2
		16.774		6.515	4.123												7.474		3.264					13.8
		0.654		8.555	5.97												5.843		5.421					14.3
		1.568		0.708	4.547												9.269		6.921					22.5
		0.743		3.133	4.227												13.355		17.651					22
		2.371		1.08	6.39												8.325		10.534					27.1
		1.494		2.495	8.897												11.429		18.129					25.2
		4.068		2.931	8.954												16.062		17.064
		4.034		23.854	12.702												13.725		18.929
		4.759		15.962	14.567												11.098		17.12
		7.633			14.932												7.61		15.357
		1.208															9.352		14.956
		4.512															15.995		14.566
		2.096															24.01
		2.005
		1.747
		0.37
		0.654
		3.264
		2.516
		4.743
		4.813
		6.196
		7.278
		12.467
		8.875
		11.451
		19.378
		21.035
		15.175
		22.245
		18.539
		23.058
		10.223
		25.28
		20.726
		27.015
		22.476
		26.011
		14
		13
		18.334
		17.441
		22.572
		19.543
		18.135
		24.352
	V1D negative	22.743	28.911	10.674	17.925	21.566	14.7	12.2	7.5	3.9	26.1	11.6	14.4	15.5	29	16.964	11.353	24.716	10.816	9.825	12.7	3.6	14.6	25.2	23.4	5.2	13.7	10.1	30.6
		29.361	10.423	0.573	18.986	11.79	14.07	7.9	2.2	3.7	30.5	19.6	8.6	16.9	7.6	20.034	13.871	21.342	10.066	8.962	9	13.9	13.9	29.8	27	6.6	14.9	17	26.5
		22.692	7.389	13.876	20.04	16.327	21.778	8.1	10.4	10.9	29.5	4.6	11.3	9.6	3	17.94	23.5	22.93	13.002	18.058	16	12.3	11.6	31.2	26.1	12.2	14.1	14.5	24.5
		23.608	24.36	10.936	12.932		19.279	8.9	6.3	11	19.8	3.2	14.6	17.7	9.9	15.391	17.181	13.737	16.384	17.326	17.4	19.7	14.6	32.5	29.5	9.1	14.5	15.1	29
		21.216	19.066	10.475	14.717		8.277	3.2	12.4			5.5	11.8	18.8	19.5	12.839	24.965	20.493	18.617	14.692	12.1	16.1	15	33.6	34.2	8.4	17.6	16.4	26.6
		17.242	8.008		17.893		9.087	6.9	11.2				17.6		7	14.294	25.789	17.929	16.904	16.688	22.8	14.1	19.7	34.9	36.1	14	10.3	19	27.8
		13.15	18.106		21.677		6.439	9.3	16.5				4.3		7.7	16.585	26.084	16.706	18.599	11.308	24.7	12.3	20.9	36.4	35.3	12.5	10.3	22	19.8
		15.799	15.591		19.296			3.9	18.2				9.2		11.8	18.027	26.844	17.045	20.048	11.722	25.5	15.6	19.7	28.8	31.7	5.2	15.5	20.1	18.4
		14.346			20.01			4.2	19.4				15.3		14.4	19.604	23.787	18.622	20.502	12.47	25.7	17	19.3	36	26.3	19.5	15.1	14.7	19.3
		21.144						10	11.6						21.6	19.546	23.976	19.448	19.464	13.934	16.8	12.6	19.3	33.3	26.8	8.7	15.7	13.9	16.8
		26.413						17.1	10.1							21.054	25.705	18.804	15.169	14.737	19.3	13.1	20.3	38.1	23.7	7.3	14.7	16	23.4
		25.215						14	7.6							20.747	24.666	18.311	12.64	16.757	15.9	14.1	11.9	39.9	19.9	6.4	11.8	9.4	22.8
								19.5	11.6							18.698	22.873	19.04	16.684	19.206	18.1	16.6	20.6	39.5	18.7	12.9	14.8	19.5	16.2
								16.1	11.7							17.98	23.064	17.411	17.753	17.882	24.5	16.6	19.9	40.8	29.7	8.3	14.5	18.6	9.4
								15.5	22.7							19.252	20.478	19.699	19.674	17.703	25.6	17.4	17.7	39.3	29.9	8.3	14.3	16.5	18.7
								14.8								19.359	24.684	19.683	19.498	19.663	26.4	16.6	19.2	41.9	30.7	9.5	17.8	19.1	20
																20.607	27.262	23.341	19.086	18.616	26	16	15.6	41.8	28.2	11.2	17.5	21.1	10.5
																17.598	29.402	17.296	20.268	19.372	26.1	15.5	20.3	44.7	27.9	10.8	18.9	21	10.1
																17.84	17.189	20.088	14.492	22.62	25.4	15.4	15.4	46.2	26.7	9.3	21.1	25.7	17.7
																15.369	15.354	22.684	15.363	21.596	23.1	18.5	17.6	43.4	28.8	11	21.3	24.7	19
																11.66	14.252	24.369	17.917	22.404	22.2	19.4	21.1	42.9	19.2	12	20.4	33	13.1
																12.864	25.422	26.798	19.932	22.945	20.4	19.4	19.3	44.3	20.2	11.5	17.2	24.6	15.8
																19.694	25.58		16.735	22.955	25.2	21	17.4	45.8	23.2	11.2	19.4	25	17.3
																20.498	13.389		20.712	24.461	26.5	23.3	21.2	46.6	22.8	11.7	18.4	29.9	19.2
																22.345	19.307		15.436	28.84	29.9	25.8	22.2	50.4	24.6	16.3	23.9	32.3	21
																19.284	13.196		19.641	25.201	23.4	23.3	19.1	50	25.8	16.9		36.3	26.7
																21.376	25.608		20.18	31.272	17.2	16.9	7.1	45.7	27.8	12.2		36.5	28.3
																27.814	15.774		21.808	32.649		25.8	8.8	45.2	29.5	11.5			21.8
																28.951	15.132		21.264	35.389		26.4	10.2	44.2	30.7	12.1			24.2
																27.485			19.704	34.735		17.5	23.5	43.5	37.6	11.9			16.9
																25.152			12.768	39.71		23.6	23.3	44.5	34	14.6			6.3
																23.03			14.306	33.991		22	21.2	46.4	34.1	13.8
																26.346			14.07	24.119			22.2	31	31.5	15.7
																28.898			21.778	33.555			15	40.8	30.6	15.9
																26.69			19.279	27.44			14.7	40.1	28.3	15.1
																29.795			8.277	19.703			19.7	38.1	28.2	16.9
																29.451			9.087				18.2	39.8	31.5	20.7
																29.19			6.439				19.4	37.9	26.6	13.5
																29.988			21.069				20.5	40.8	27.9	21.8
																29.528			20.503				22.3	37.1	27.3	19.9
																33.489			20.835				23.4	35.2	27.6	25.2
																33.918			17.892				23.6	26.6	23.1	23.8
																34.946			18.512				21.3	34.8	25	19.2
																31.793			21.343				21.6	34	15.5	13.9
																31.382							20.1	30.9	17.3	10.7
																32.056							19.1			24.8
																37.993							13.7			27.6
																37.632							12.1			25.3
																38.336							14
																40.343							13.6
																38.946							16.7
																39.349							21.7
																35.548							22
																38.674							14.7
																37.39							17.7
																41.094							10
																38.953							12.9
																41.055							11.8
																41.188							12.3
																40.858							17.4
																35.692
		WT V1D positive vs WT V1D negative	WT V1D positive vs AREL1-/- V1D positive	WT V1D negative vs AREL1-/- V1D negative	AREL1-/-V1D positive vs AREL1-/- V1D negative
	P value	<0.0001	0.0142	<0.0001	<0.0001
	P value summary	****	*	****	****
	Significantly different (P < 0.05)?	Yes	Yes	Yes	Yes
