# Supplementary material for: E3 ligase AREL1 controls perinuclear localization of lysosomes and supports Purkinje cell survival
Source: EMBO J. 2025 Dec 2;45(3):655–91. doi: 10.1038/s44318-025-00654-3 (PMC12864862; doi:10.1038/s44318-025-00654-3)
Supplement: Supplementary file 10 — Source data Fig. 3 [file 44318_2025_654_MOESM10_ESM.zip › Figure 3 /3C/3C.xlsx]

## Sheet: Sheet1
		Relative intesity of Lysosensor green per cell
		WT			AREL1-/-
	Experiment	1	2	3	1	2	3
		1.6332	0.877434	0.450236	0.50013	0.233964	0.499753
		0.338026	0.206405	0.362958	0.786647	0.954664	0.366918
		0.893211	1.33045	0.154421	0.983398	0.515045	0.337468
		2.07308	1.0509	1.07956	0.884998	0.334719	0.380141
		0.416069	0.602643	0.378309	0.618856	0.20854	0.736323
		0.956952	0.58828	1.09039	0.387917	0.483718	0.444385
		0.977896	0.452685	0.988031	0.446265	0.54552	0.342897
		2.19858	0.442703	0.341226	0.349944	0.537705	0.416212
		1.4943	1.56033	1.90569	0.197906	0.300783	0.502297
		1.24572	1.31256	1.03845	0.183295	0.267415	0.542569
		1.33529	0.898245	2.21521	0.716751	0.23545	0.303682
		0.596105	1.0637	0.361325	0.133184	0.328422	0.512836
		0.426933	2.29022	2.55293	0.340545	0.703639	0.385248
		0.844381	0.536142	1.32513	0.563244	0.599193	1.14716
		1.18671	0.407556	0.624473	0.565208	0.562113	0.17855
		0.918509	0.949417		0.235907	0.371589	0.276193
		1.22596	0.345897			0.5995	0.480233
		1.24617	1.73168			0.333149	0.73566
			0.477334			0.956719	0.674779
						0.474668	0.729848
						0.323335	0.289576
							0.195541
	Mean value	1.1115	0.901294	0.991222	0.493387	0.469993	0.476285
		WT vs AREL1-/-
	P value	<0.0001
	P value summary	****
	Significantly different (P < 0.05)?	Yes
