# Supplementary material for: E3 ligase AREL1 controls perinuclear localization of lysosomes and supports Purkinje cell survival
Source: EMBO J. 2025 Dec 2;45(3):655–91. doi: 10.1038/s44318-025-00654-3 (PMC12864862; doi:10.1038/s44318-025-00654-3)
Supplement: Supplementary file 10 — Source data Fig. 3 [file 44318_2025_654_MOESM10_ESM.zip › Figure 3 /3H/3H.xlsx]

## Sheet: Sheet1
		Relative abundance of V1D
		WT			AREL1-/-
	Cytosol V1D	0.923413	1.19213	0.884466	4.3919	4.00524	3.40949
	Membrane V1D	0.862375	1.01098	1.12665	0.574769	0.526057	0.446435
		Relative abundance of cytosol V1D, WT vs AREL1-/-
	P value	0.0006
	P value summary	***
	Significantly different (P < 0.05)?	Yes
		Relative abundance of membrane V1D, WT vs AREL1-/-
	P value	0.0047
	P value summary	**
	Significantly different (P < 0.05)?	Yes
