# Supplementary material for: E3 ligase AREL1 controls perinuclear localization of lysosomes and supports Purkinje cell survival
Source: EMBO J. 2025 Dec 2;45(3):655–91. doi: 10.1038/s44318-025-00654-3 (PMC12864862; doi:10.1038/s44318-025-00654-3)
Supplement: Supplementary file 10 — Source data Fig. 3 [file 44318_2025_654_MOESM10_ESM.zip › Figure 3 /3A/3A.xlsx]

## Sheet: Sheet1
Unnamed: 0	Unnamed: 1	Unnamed: 2	Unnamed: 8	Unnamed: 9
		Ratio 490/440	pH	distance to nuclear envolop
	wt-1	2.67757	4.71463	9.474
		3.13208	5.11025	17.909
		3.14288	5.11957	14.466
		3.26828	5.22899	10.367
		3.04228	5.03309	7.68
		3.21495	5.18214	14.974
		3.23886	5.20307	5.881
		3.41696	5.36352	18.105
		3.00928	5.00481	13.085
		2.92519	4.93263	4.632
		3.12777	5.10653	7.125
		2.9125	4.9217	8.233
		3.03009	5.02265	4.281
		2.91049	4.91997	8.517
		3.25482	5.21711	11.882
		3.14792	5.12392	11.739
		3.21389	5.18121	7.487
		2.95317	4.95669	4.249
		2.79291	4.8177	4.652
		2.56444	4.60927	3.621
		2.87551	4.88975	5.433
		2.79622	4.82061	2.764
		3.1548	5.12987	10.87
	wt-2	3.10478	5.08674	2.346
		2.91396	4.92295	6.934
		3.24122	5.20514	5.756
		2.6273	4.66844	9.303
		3.35962	5.31081	16.373
		3.42532	5.37131	13.969
		3.02707	5.02006	4.319
		3.31066	5.26667	14.629
		2.80887	4.83171	0.906
		3.05189	5.04134	4.827
		2.60157	4.64442	9.847
		3.03368	5.02572	5.643
		3.09021	5.07422	7.557
		2.85421	4.87126	3.333
		2.70273	4.73743	5.43
		2.6905	4.72637	3.703
		2.81636	4.83827	7.98
	ko-1	3.14583	5.12212	5.499
		2.83102	4.85107	4.108
		3.94785	5.96532	21.83
		3.60717	5.54933	9.424
		4.06823	6.16697	20.92
		3.08144	5.06669	6.996
		3.75479	5.71135	17.337
		3.4888	5.43143	11.692
		3.66347	5.60879	12.033
		3.754	5.71042	16.263
		3.20385	5.17245	8.876
		3.85258	5.8322	20.646
		4	6.04702	20.385
		3.0966	5.07971	8.105
		3.91833	5.92209	23.328
		2.54035	4.58609	2.862
		3.67012	5.61598	24.395
		3.75947	5.71684	26.055
		4.21248	6.50193	26.735
		3.21308	5.1805	10.001
		3.96892	5.99744	34.306
		4.11859	6.2682	37.572
	ko-2	3.35568	5.30723	11.46
		3.5175	5.45926	16.569
		3.29528	5.25294	14.335
		3.29189	5.24993	4.758
		3.77212	5.73184	33.695
		4.00139	6.0493	22.576
		3.94514	5.96126	24.129
		3.67829	5.62489	27.425
		4.10129	6.23196	40.978
		2.86853	4.8837	5.086
		4.22249	6.53185	42.569
		3.16381	5.13767	28.176
		3.87323	5.85957	15.074
		3.17256	5.14525	5.905
	MANOVA test
	p value	4.361e-09
