# Supplementary material for: E3 ligase AREL1 controls perinuclear localization of lysosomes and supports Purkinje cell survival
Source: EMBO J. 2025 Dec 2;45(3):655–91. doi: 10.1038/s44318-025-00654-3 (PMC12864862; doi:10.1038/s44318-025-00654-3)
Supplement: Supplementary file 10 — Source data Fig. 3 [file 44318_2025_654_MOESM10_ESM.zip › Figure 3 /3F/3F.xlsx]

## Sheet: Sheet1
Unnamed: 0	WT	Unnamed: 2	Unnamed: 3	Unnamed: 4	Unnamed: 5	Unnamed: 6	Unnamed: 7	Unnamed: 8	Unnamed: 9	Unnamed: 10	Unnamed: 11	Unnamed: 12	Unnamed: 13	Unnamed: 14	AREL1-/-	Unnamed: 16	Unnamed: 17	Unnamed: 18	Unnamed: 19	Unnamed: 20	Unnamed: 21	Unnamed: 22	Unnamed: 23	Unnamed: 24	Unnamed: 25	Unnamed: 26	Unnamed: 27	Unnamed: 28
Cell	1	2	3	4	5	6	7	8	9	10	11	12	13	14	1	2	3	4	5	6	7	8	9	10	11	12	13	14
V1D positive (%)	90.8397	88.7324	94.2529	90.2174	96.0526	86.2745	74.6032	76.1905	92.1569	89.7436	90.9091	88	91.5254	81.8182	51.2	74.7826	72.8395	65.8915	55	68.2353	54.2857	47.8261	63.7097	53.6082	48.9362	64.2857	50	50.7937
V1D negative (%)	9.16031	11.2676	5.74713	9.78261	3.94737	13.7255	25.3968	23.8095	7.84314	10.2564	9.09091	12	8.47458	18.1818	48.8	25.2174	27.1605	34.1085	45	31.7647	45.7143	52.1739	36.2903	46.3918	51.0638	35.7143	50	49.2063
	V1D positive (%) WT vs AREL1-/-	V1D negative (%) WT vs AREL1-/-
P value	<0.0001	<0.0001
P value summary	****	****
Significantly different (P < 0.05)?	Yes	Yes
	WT														AREL1-/-
total lysosome number	131	71	87	92	76	51	63	63	51	39	55	75	59	55	125	115	81	129	80	85	70	115	124	97	94	70	54	63
V1D negative number	12	8	5	9	3	7	16	15	4	4	5	9	5	10	61	29	22	44	36	27	32	60	45	45	48	25	27	31
V1D negative number/totoal number	0.0916031	0.112676	0.0574713	0.0978261	0.0394737	0.137255	0.253968	0.238095	0.0784314	0.102564	0.0909091	0.12	0.0847458	0.181818	0.488	0.252174	0.271605	0.341085	0.45	0.317647	0.457143	0.521739	0.362903	0.463918	0.510638	0.357143	0.5	0.492063
V1D negative (%)	9.16031	11.2676	5.74713	9.78261	3.94737	13.7255	25.3968	23.8095	7.84314	10.2564	9.09091	12	8.47458	18.1818	48.8	25.2174	27.1605	34.1085	45	31.7647	45.7143	52.1739	36.2903	46.3918	51.0638	35.7143	50	49.2063
V1D positive (%)	90.8397	88.7324	94.2529	90.2174	96.0526	86.2745	74.6032	76.1905	92.1569	89.7436	90.9091	88	91.5254	81.8182	51.2	74.7826	72.8395	65.8915	55	68.2353	54.2857	47.8261	63.7097	53.6082	48.9362	64.2857	50	50.7937
