# Supplementary material for: E3 ligase AREL1 controls perinuclear localization of lysosomes and supports Purkinje cell survival
Source: EMBO J. 2025 Dec 2;45(3):655–91. doi: 10.1038/s44318-025-00654-3 (PMC12864862; doi:10.1038/s44318-025-00654-3)
Supplement: Supplementary file 11 — Source data Fig. 4 [file 44318_2025_654_MOESM11_ESM.zip]

Archive with 90 entries (74 files):
- Figure 4 /
- __MACOSX/._Figure 4 
- Figure 4 /.DS_Store
- __MACOSX/Figure 4 /._.DS_Store
- Figure 4 /4E/
- __MACOSX/Figure 4 /._4E
- Figure 4 /4B/
- __MACOSX/Figure 4 /._4B
- Figure 4 /4K/
- __MACOSX/Figure 4 /._4K
- Figure 4 /4L/
- __MACOSX/Figure 4 /._4L
- Figure 4 /4M/
- __MACOSX/Figure 4 /._4M
- Figure 4 /4J/
- __MACOSX/Figure 4 /._4J
- Figure 4 /4C/
- __MACOSX/Figure 4 /._4C
- Figure 4 /4D/
- __MACOSX/Figure 4 /._4D
- Figure 4 /4A/
- __MACOSX/Figure 4 /._4A
- Figure 4 /4F/
- __MACOSX/Figure 4 /._4F
- Figure 4 /4O/
- __MACOSX/Figure 4 /._4O
- Figure 4 /4H/
- __MACOSX/Figure 4 /._4H
- Figure 4 /4I/
- __MACOSX/Figure 4 /._4I
- Figure 4 /4N/
- __MACOSX/Figure 4 /._4N
- Figure 4 /4G/
- __MACOSX/Figure 4 /._4G
- Figure 4 /4E/4E.xlsx
- __MACOSX/Figure 4 /4E/._4E.xlsx
- Figure 4 /4B/4B.pdf
- __MACOSX/Figure 4 /4B/._4B.pdf
- Figure 4 /4K/4K.xlsx
- __MACOSX/Figure 4 /4K/._4K.xlsx
- Figure 4 /4L/4L-2-shZRANB1-lysosensor green.tif
- __MACOSX/Figure 4 /4L/._4L-2-shZRANB1-lysosensor green.tif
- Figure 4 /4L/4L-1-shNC-lysosensor green.tif
- __MACOSX/Figure 4 /4L/._4L-1-shNC-lysosensor green.tif
- Figure 4 /4M/.DS_Store
- __MACOSX/Figure 4 /4M/._.DS_Store
- Figure 4 /4M/Fig. 4M.xlsx
- __MACOSX/Figure 4 /4M/._Fig. 4M.xlsx
- Figure 4 /4J/4J-1-shNC-LAMP1.tif
- __MACOSX/Figure 4 /4J/._4J-1-shNC-LAMP1.tif
- Figure 4 /4J/4J-2-shZRANB1-LAMP1.tif
- __MACOSX/Figure 4 /4J/._4J-2-shZRANB1-LAMP1.tif
- Figure 4 /4C/4C.pdf
- __MACOSX/Figure 4 /4C/._4C.pdf
- Figure 4 /4D/4D-2 shATP6V1B2-LAMP1.tif
- __MACOSX/Figure 4 /4D/._4D-2 shATP6V1B2-LAMP1.tif
- Figure 4 /4D/4D-1 shNC-LAMP1.tif
- __MACOSX/Figure 4 /4D/._4D-1 shNC-LAMP1.tif
- Figure 4 /4A/4A.pdf
- __MACOSX/Figure 4 /4A/._4A.pdf
- Figure 4 /4F/4F.pdf
- __MACOSX/Figure 4 /4F/._4F.pdf
- Figure 4 /4O/4O.xlsx
- __MACOSX/Figure 4 /4O/._4O.xlsx
- Figure 4 /4H/4H.xlsx
- __MACOSX/Figure 4 /4H/._4H.xlsx
- Figure 4 /4I/4I.pdf
- __MACOSX/Figure 4 /4I/._4I.pdf
- Figure 4 /4N/4N-2-shZRANB1_DQ-OVA.tif
- __MACOSX/Figure 4 /4N/._4N-2-shZRANB1_DQ-OVA.tif
- Figure 4 /4N/4N-1-shNC_DQ-OVA.tif
- __MACOSX/Figure 4 /4N/._4N-1-shNC_DQ-OVA.tif
- Figure 4 /4G/4G-3-LAMP1.tif
- __MACOSX/Figure 4 /4G/._4G-3-LAMP1.tif
- Figure 4 /4G/4G-2-mCherry-ZRANB1(WT).tif
- __MACOSX/Figure 4 /4G/._4G-2-mCherry-ZRANB1(WT).tif
- Figure 4 /4G/4G-2-mCherry-ZRANB1(WT)-merge.tif
- __MACOSX/Figure 4 /4G/._4G-2-mCherry-ZRANB1(WT)-merge.tif
- Figure 4 /4G/4G-1-mCherry.tif
- __MACOSX/Figure 4 /4G/._4G-1-mCherry.tif
- Figure 4 /4G/4G-2-LAMP1.tif
- __MACOSX/Figure 4 /4G/._4G-2-LAMP1.tif
- Figure 4 /4G/4G-1-LAMP1.tif
- __MACOSX/Figure 4 /4G/._4G-1-LAMP1.tif
- Figure 4 /4G/4G-3-mCherry-ZRANB1(C443S).tif
- __MACOSX/Figure 4 /4G/._4G-3-mCherry-ZRANB1(C443S).tif
- Figure 4 /4G/4G-3-mCherry-ZRANB1(C443S)-merge.tif
- __MACOSX/Figure 4 /4G/._4G-3-mCherry-ZRANB1(C443S)-merge.tif
- Figure 4 /4G/4G-1-mCherry-merge.tif
- __MACOSX/Figure 4 /4G/._4G-1-mCherry-merge.tif
