# Supplementary material for: E3 ligase AREL1 controls perinuclear localization of lysosomes and supports Purkinje cell survival
Source: EMBO J. 2025 Dec 2;45(3):655–91. doi: 10.1038/s44318-025-00654-3 (PMC12864862; doi:10.1038/s44318-025-00654-3)
Supplement: Supplementary file 11 — Source data Fig. 4 [file 44318_2025_654_MOESM11_ESM.zip › Figure 4 /4E/4E.xlsx]

## Sheet: Sheet1
		shNC												shATP6V1B2
	Experiment	1				2				3				1				2				3
	Cell	1	2	3	4	1	2	3	4	1	2	3	4	1	2	3	4	1	2	3	4	1	2	3	4
	Mean distrance per experiment (Lysosome to nuclear envolpe)	7.40231				6.94358				8.69595				13.7575				13.4758				13.4251
	Distrance (Lysosome to nuclear envolpe)	0.576	1.352	1.638	8.376	0.544	22.8	20.7	27.5	9.9	1.5	27.8	1.3	0.289	1.81038	0.467308	0.453	0.731	5.1	38.1	0.1	6.1	0.2	3.1	1.721
		4.154	2.993	1.061	11.927	7.49	19.4	6.7	20.3	5.1	3.1	20.2	9	0.74	0.913846	1.26	0.321	0.321	5.9	33.1	1.9	5.7	0.2	2.4	3.164
		5.713	0.717	0.405	14.734	3.495	10.9	11.2	18.5	6.2	12.8	22.1	1.3	7.908	0.436154	2.85577	1.134	2.513	2.7	23.7	3.3	5	0.2	0.26	0.058
		9.85	0.769	2.027	25.208	3.271	5	8.5	14.8	2	13.5	17.2	1.2	0.311	0.886154	3.18808	0.654	3.554	0.9	31.6	0	1.7	3	1.6	0.755
		13.31	0.816	2.958	4.129	0.99	0.94	10.9	13.9	3.6	12.8	15.7	12.4	4.41	0.927692	0.893077	1.423	2.564	2	10.6	2.2	4	1.6	1.6	0.809
		15.694	1.322	0.9	0.732	1.075	12.5	16.8	15.5	2.9	9.4	13.9	4.3	9.367	1.78615	0.515769	1.72	0.772	3.3	15.2	4.1	4.8	0	2.4	3.099
		9.955	0.453	0.577	2.646	0.827	10.6	1.81	10.5	0.1	6.9	10.3	2.7	12.863	1.52654	4.37538	3.752	1.642	2.1	17.5	4	8	0.9	6.1	4.74
		11.519	4.759	2.203	7.847	4.235	7.2	0.72	7.5	1.2	3.7	16	20.4	14.909	1.20462	5.37231	4.447	2.298	2.3	23	4.5	11.9	2.2	10	4.394
		12.689	8.772	2.203	11.124	6.641	5.8	10.2	4.9	4.3	1.8	6.5	11.4	15.502	0.906923	5.53154	5.426	3.857	3.4	27.4	6	10.8	7.3	10.4	7.573
		10.997	8.361	5.194	15.595	3.172	2.23	2.57	3.7	0.4	0.1	7.2	16.6	17.49	2.70692	7.09269	4.849	0.591	4.3	29.2	4.5	10.7	6.8	6.5	7.492
		0.907	1.502	2.603	8.432	8.855	4.2	9.3	2.5	3.4	2.4	6.1	14	20.903	2.99077	8.71962	6.859	1.524	2.2	23.5	3.8	8.9	6.1	6.6	9.063
		6.583	2.012	3.908	1.058	0.827	4.7	7.2	3.3	14	2.7	4	4.1	15.054	1.87615	0.917308	7.204	3.851	3.9	24.9	2.8	5.8	3.1	12.8	8.684
		0.499	0.488	4.071	2.019	2.236	3.8	3.01	1.3	8.9	8.9	4.7	5	16.424	0.855	0.834231	5.778	2.206	3.2	26.5	0.7	8	3.6	9.2	10.268
		0.994	6.708	1.744	2.507	8.6	3.9	1.52	0.63	8.7	13.3	8	5.9	12.659	0.865385	1.53	8.888	4.624	4.2	22.7	1.4	6.2	3.7	7.1	11.123
		2.887	11.503	0.893	8.289	8.378	15.7	5.52	1.42	0.8	16.6	2	7.2	12.995	1.16308	1.40885	9.47	5.269	8.8	15.7	2.7	4.8	1.3	5.9	11.474
		6.374	9.7	0.608	9.616	7.904	4.5	1.1	0.63	4	10.9	2.7	13.5	15.094	1.33962	3.96346	7.986	0.488	13.2	20	9.5	23.9	2	2.8	6.327
		3.051	4.159	1.156	12.023	8.091	3.7	2.7	3.3	10	5.4	4.3	17.5	16.438	1.98	6.26885	13.734	1.122	11.1	24	8.3	17.9	2.9	1.8	5.203
		2.516	0.128	2.753	1.42	8.508	7.2	7	3.5	3.6	4.8	6.3	13.2	17.252	2.63077	4.42731	16.411	0.924	10.3	38.2	0.3	19.8	3.5	6.7	8.443
		7.373	2.069	2.525	3.41	11.707	4.7	4.2	6.1	7.7	3.8	3.3	13.5	16.611	3.56885	5.31346	8.113	1.499	11.1	30.8	0	18.4	2.1	11.2	7.465
		2.125	6.528	4.846	5.602	15.543	9	5.8	11.6	10.5	11.6	1.3	22.1	19.831	5.10923	7.31769	6.091	0.839	9.2	42.8	0.3	16.7	3.4	8.7	7.872
		3.033	5.849	5.791	8.914	14.382	8	10.4	1.4	11.1	8.4	3.8	0.1	13.31	5.18192	8.15885	0.453	2.533	6.5	35	0.3	15.8	2.9	9.7	10.517
		5.959	7.617	11.412	3.755	18.46	2.3	13.6	3.4	5.7	7.5	3.7	1.7	7.949	7.21385	8.62269	0.405	4.282	11.2	38.9	3.6	13.5	2.8	6.7	12.953
		10.514	0.321	6.083	5.528	19.785	0.4	6.1	3.16	4	6	0.7	0.1	17.888	6.00577	4.58654	0.548	1.498	9.7	37.8	7.3	13.1	21.9	10.3	14.972
		13.274	0.374	7.157	3.139	18.295	0.55	6.6	0.01	6	5.5	6.6	0.1	17.196	5.41385	5.32038	2.214	1.298	9.9	40.2	8.7	12.4	20.9	11	18.125
		15.567	1.014	9.408	8.527	15.828	2.75	9.9	6.74	12	11.2	4.5	2.4	19.263	4.62462	4.65923	2.816	6.619	9.1	37.7	6.9	8.8	20.3	10.5	18.345
		17.062	4.218	12.587	9.627	13.25	1.7	28.9	4	12.2	3.2	3.7	2.2	14.487	2.61692	6.05077	4.1	0.351	6.5	17.8	9.3	9.9	22.9	12.5	15.057
		3.379	6.027	12.656	0.751	15.217	4.85	20.7	0.51	19.7	2.9	6.7	12.7	0.867	1.06269	2.94577	4.401	4.454	5.6	14.9	11.6	8.2	15.3	15	13.978
		2.62	10.056	10.512	0.616	16.599	2.68	17.4	3.53	6.3	1.2	7.5	13.7	13.274	3.63115	5.79115	6.94	3.879	6.2	35.6	13.8	6.5	12.6	15.6	14.622
		2.728	3.144	11.717	1.973	17.513	6.13	17.7	2.7	14.2	2.2	26.9	17.6	13.417	2.52	7.99962	6.425	7.035	8.7	33.4	17.8	6.4	10.9	15.8	15.352
		5.378	4.499	17.296	7.558	17.777	7.65	11.3	6.1	11.7	4.3	18	21.6	13.198	6.11308	6.09231	4.62	7.953	18.2	38.7	15.3	4.5	13.4	19.5	16.565
		8.447	3.654	21.296	1.6	23.717	6.37	10.3	2.8	12.3	4.5	5.4	19.7	9.03	3.33692	5.03654	4.869	1.36	19.3	34.5	15.4	3.1	12.1	21.4	19.463
		12.371	0.41	23.272	2.312	25.549	4.78	10.9	5.5	8.5	5	13.7	20.4	8.474	5.16115	5.99692	1.352	9.656	23.8	26.5	11.2	2.3	10.6	14.7	20
		13.283	1.406	22.16	2.616	12.451	6.67	10.3	3.4	13.1	10.6	14.5	25	5.673	1.12154	11.5596	0.693	8.522	12.5	22.4	10.1	4	4.6	15.1	19.364
		13.611	3.654	25.256	5.772	7.48	8.12	8.6	4	19.2	10.8	10.3	25.2	10.048	1.43308	13.0723	5.726	13.902	9.4	25.1	13.5	2.1	4.8	13.9	17.28
		12.7	5.187	26.203	8.128	1.36	0.41	5.1	3.7	21.6	14.8	14.1	19.3	12.839	4.18154	12.3212	6.631	13.54	9.1	27.2	8.5	1.6	6.7	17.9	20.929
		8.946	5.098	3.374	0.408	3.965	0.55	6.4	2.2	21.1	10.1	15.2	17.5	14.51	4.59346	10.7565	8.157	12.436	3.9	23.5	9	1.1	8.9	26	19.502
		10.593	0.751	5.017	1.553	5.446	1.12	6	2.5	19.3	12.2	10.6	14.1	17.83	7.74346	11.1338	9.543	16.669	4	28.6	10.6	0	8.8	32.2	20.636
		6.737	7.206	5.705	0.886	6.604	9.1	7.2	3.8	19.4	6.2	5.7	15.1	17.399	10.4019	7.19115	9.452	22.081	9.1	10	7.8	1.4	8.5	35.8	22.763
		6.94	9.521	0.39	0.775	1.6	8.2	11.4	6.7	19.6	8.6	2.81	15.7	17.728	11.2708	6.81385	12.39	20.685	14.2	9.7	7.8	2.9	10.4	1.852	23.022
		5.126	1.453	0.836	1.004	1.339	2.5	9.4	7	22.8	10.7	5.3	14.4	14.763	12.735	5.93462	13.739	23.228	4.3	9.5	9.2	7.7	11	1.192	22.827
		0.704	2.72	1.218	1.36	4.79	3.2	11.2	6.7	24.2	5.2	7.3	15.8	14.327	10.5958	6.28423	9.507	21.652	18	10.4	10.6	1.8	13.3	3.672	23.236
		0.744	3.981	0.97	1.468	7.543	1.34	7.1	11.5	27.7	4	7.4	16.2	24.819	5.88	6.17692	4.092	21.901	26.4	4.9	10.7	9.1	15	3.034	20.745
		1.078	6.329	2.1	1.814	8.713	2	6.4	12.9	29.7	0.1	9.1	19.5	16.911	7.75615	6.46077	4.55	23.022	18.6	2.3	13.6	13.9	17.4	3.395	17.92
		2.935	5.148	2.924	3.096	9.207	1.51	6.1	14.3	19.7	4.3	8.9	19.1	14.425	6.99808	6.85885	5.616	23.453	21.4	0.6	11.9	17.7	10.3	2.852	24.702
		1.848	8.975	1.726	3.674	9.971	1.8	5.1	13.3	19.2	0.3	5	22.6	13.131	6.46846	6.69269	3.925	24.768	15.5	1.8	9.7	18.3	6.9	3.396	27.192
		1.073	10.777	3.872	6.292	9.723	3.6	3.9	14.2	20.8	4.8	3.4	23.5	16.822	5.37808	5.71654	3.321	26.248	15.4	3	16.7	21.2	12.5	0.512	27.43
		1.52	8.096	6.647	3.947	15.808	2.4	2.1	6	12.7	0.1	1.8	21.5	9.072	3.52962	6.33269	3.548	1.062	14.2	2.7	16.6	29.6	0.8	0.327	30.537
		3.35	12.484	8.977	0.43	16.557	3	4.1	10.3	11.2	1.1	1.8	26	0.494	4.24615	9.85308	5.467	0.817	13.4	3.6	16.7	30.1	19.8	3.618	30.11
		4.923	12.067	2.696	0.43	18.189	4.3	8.7	14.8	2.3	1.6	0	24.2	10.289	4.80692	11.4765	8.426	1.122	13.2	2	17.1	31.7	18.1	2.939	26.243
		6.116	12.933	3.325	2.169	4.318	11.3	7.2	17.8	5.1	1.1	1	26.5	13.362	7.03615	10.2512	4.927	2.433	15.3	1.3	17.3	26	17.6	5.076	24.037
		6.093	16.142	1.156	0.616	4.175	3.5	10	2.42	3.6	1.7	4	31.8	15.074	9.81923	13.4012	14.198	0.817	13.2	3.1	17.7	32.7	12.3	11.102	27.316
		6.855	15.777	8.392	0.886	2.803	7.6	5.7	2.63	4.2	0.1	0.4	32.2	19.44	10.245	12.7262	16.119	3.167	10.8	1.1	18.1	31.3	6.7	10.21	25.543
		6.063	18.277	2.316	1.773	7.714	3.6	4	2.68	15.1	13.2	2	25.2	18.631	9.86077	13.6988	18.431	2.324	14.9	0.45	17.3	39.2	1.6	9.795	25.945
		4.537	5.207	1.067	4.294	1.158	2.3	1.9	6.2	14	1.7	0.3	25	19.096	12.0381	11.2965	18.104	1.012	17.4	1.9	16	36.4	2.4	15.86	24.211
		2.787	9.702	2.067	4.175	1.85	12.1	1.7	3.4	7.9	8.8	0	0.9	20.296	16.0777	13.8477	14.76	2.327	18.9	3.4	19.5	20.4	7.4	13.811	24.801
		11.163	6.907	4.026	4.179	3.953	1.5	3.57	4.2	19.5	0.3	2.2	0.3	26.412	17.2373	13.4773	17.547	4.1	18.2	6.4	16.9	16.2	10.7	14.049	25.052
		17.672	0.962	4.587	4.968	4.908	2	0.64	9.4	5.2	1	0.2	2.9	25.6	12.6162	16.4162	17.914	5.435	17.5	6.7	17.2	20.5	16	16.065	23.457
		18.19	8.987	7.291	8.432	10.673	2.1	1.84	6.5	3.3	8.8	3.4	0.1	27.264	11.4912	18.3027	21.319	0.041	18.5	8.7	17.7	18.3	18.5	14.845	24.858
		20.223	11.375	4.129	1.231	11.866	4	2.32	3	4.9	11.6	2.6	6	30.606	13.215	9.13654	20.847	8.256	20.6	10.4	21.7	7.9	19.2	17.775	27.098
		18.4	15.291	7.92	0.793	8.825	4.8	3.5	6	14.5	8.1	2.3	11.8	12.266	10.9304	17.3077	19.372	6.994	10.2	10.4	22.1	3.1	20.7	18.815	27.381
		19.34	15.51	10.099	2.109	11.858	6.5	0.88	0.03	5.7	0.3	0.1	12.3	13.24	12.1004	16.4735	19.352		20.8	11.5	25.3	1.3	22.7	19.476	28.586
		19.772	4.973	0.836	3.857	11.034	2.4	0.75	2.4	1.9	2	0.4	10.7	14.078	11.0862	16.6742	20.757		21.7	15	21.5	7.95	21.1	19.439	30.335
		10.904	21.768	1.782	5.434	1.446	1.99	1.7	4	5.7	6.4	1	12.1	15.041	12.6438	14.7877	20.692		22.5	6.4	22.2	6.2	22.7	20.073	31.68
		5.822	21.834	2.992	3.483	3.338	1.3	6.1	2.3	2.8	1.1	5.1	9.1	19.096	12.6819	15.7569	13.517		23.5	2.2	24.8	8.2	23.8	21.509	32.728
		6.482	29.647	6.761	3.965	0.947	2.7	3.1	0.79	3.5	0.2	2.3	7.1	21.052	13.0627	12.3438	23.965		25.3	6.9	24.7	8.4	31.3	24.77	35.424
		3.525	18.566	5.494	3.254	1.17	2	1.98	1.3	4.5	1	2.5	6.8	22.072	13.0973	15.8331	24.254		26.7	9.7	23.6	3	24.3	28.693	36.341
		0.762	16.232	7.439	3.714	4.322	1.83	5.7	3.59	3.6	0	5.2	6.5	24.856	11.7819	20.0077	23.745		27.3	8.6	23.6	4.7	22.5	31.048	35.013
		0.526	17.959	9.577	0.49	9.163	0.91	2.1	0.34	5.9	1	6	4.4	28.064	15.6242	20.2535	23.725		26.9	10	19.4	5.1	27.3	26.069	1.793
		1.182		11.063	9.394	4.647	8.8		3.3	1.1	2	5.1	4.4	10.646	11.2085	19.6996	24.945		21.2	6.8	26.2	8.7	23.5	24.64	6.782
		2.573		12.255	15.011	8.807	5.3		3.2	3.8	2.4	6.1	5.6	14.12	12.6242	21.2331	27.744		21.6	5.6	26.2	12.7	20.5	23.764	8.176
		2.87		13.522	13.478	12.818	12.8		1.1	9.1	5	4.6	7.6	14.987	13.7977	19.0488	29.446		29.5	10.5	26.9	5.6	27.3	21.43	18.54
		3.752		9.298	13.924	14.524	13.1		3.7	10.2	4.3	11.3	1.1	16.909	14.355	19.1215	28.726		29.4	18.5	25.5	1.9	35.4	28.196	1.704
		4.641		1.678	23.16	17.866	19.6		5.81	7.4	13.6	16.2	2.1	15.957	14.1335	19.9523	34.645		28.1	17.2	22.8	2.1	25.2	31.369	1.744
		4.102		2.907	20.961	1.586	20.4		5.47	7.5	1.5	20	5.5	16.393	14.0885	18.0519	28.298		24.8	14.8	22	1.3	30.5	30.139	1.84
		6.436		2.631	23.037	1.121	23.5		5.74	1.2	7.1	16.2	1.5	23.168	14.4173	19.9488	24.015		25.1	10.4	22.1	3.4	26.2	31.029	3.005
		7.73		1.453		1.336	21.5		3.1	1.1	3.7	19.7	2	23.9	14.2512	21.7523	34.406		21.6	11.5	21.6	2.6	33.7	31.916	1.592
		2.691		0.641		2.598	4.5		2.41	1.6	5.3	18.7	2	23.33	14.13	20.52	35.724			12.7	23	5.5	35.8	31.916	1.462
		4.209		2.924		4.007	0.5		5.7	15.5	3.2	13.7	0.2	25.092	12.9565	20.0908	37.251			11.8	23.5	3.5	30.9	33.298	0.111
		6.378		2.847		1.162	1.3		6.82	11.8	0.1	17.7	5.3	27.352	12.2573	23.6631	37.697				26.4	5.3	33	36.949	0.655
		5.087		0.793		7.019	8.3		3.13	5.4	13.6	17.8	3.1	28.737	15.1719	24.9577	24.578				25.4	5.1	31	36.971	2.615
		7.602		1.245		4.248	10.6		2.96	12.4	13.2	10.5	8.8	29.743	16.1446	25.7885	25.646				27	8.2	34.4	36.122	1.559
		7.721		1.156		25.399	12.2		3.72	3.6	21.7	9.5	2.4	38.013	16.6154	25.5981	24.361				22.5	8.8	38.4		2.517
		10.627		2.816		17.541	15.2		0.63	5.4	16.3	18.6	2	37.396	17.0238	27.4777					21.9	12.7			1.236
		23.989		5.199		10.588	13.8		2	8.6	12		3.9	40.379	17.5569	26.9238					27.3	10.3			2.478
		22.867		5.33		15.124	7.1		3.78	11.6	6.9		5.5	42.237	17.2627	27.0935					28.2	13.7			0.506
		24.097		4.335		8.83	5.1		1.4	8.4	4.4		0.3	33.309	17.6504	30.9669					27.2	15.1			0.688
		24.671		9.615		8.784	1.9		4.9	2.1	4.3		6.4		17.1138	30.78					27.6	13.9			1.329
		26.316		0.467		7.986	5.7		10	4.2	6.1		1.8		18.7373	32.7912					29	13.9			0.877
		27.506		4.408			1.8		2.4	0.2	9.6		2.1		16.0408	33.57					29.7	18			0.874
		23.408		8.585			4.9		3.5	0.9	10.5		9.1		16.4112	32.5281						15.9			1.704
		24.732		9.557			6.2		5.7	1.1	14.5		16.5		17.6435	33.9819						21.3			1.504
		20.482		10.086			7.3		8.1		12.2		7.7		17.9446	34.1758						15.4			4.504
		20.413		9.749					8		11.7		0.3		19.1112	36.0658						12.6			4.388
		21.37		2.757					8.8		14.9				19.6235	38.2188						15.2
		21.349		0.775					9.5		18.6				21.3992							22.3
		24.104		0.654					12.8		17.4				22.2023							25.3
		21.129		1.99					4.3		19.6				22.7942							23.4
				1.216					5.4		19.3				18.8688							23.5
				10.306					4.6		14.9				23.535							12
				13.566					14.8		22.8				26.3527							13.4
				16.504					20.4		12.7				22.5969							15.7
				12.92											22.9362							13.4
				17.501											24.0577							13.8
				17.151											24.1754							12.2
				21.448											25.9546							7.2
				21.781											27.5331							8.8
				16.743											26.91							10
				18.536											27.4465
				19.745											24.7223
				15.765											24.5769
															29.7104
															30.1569
															31.1123
															32.2235
															34.0165
															33.1269
															31.7388
		shNC vs shATP6V1B2
	P value	<0.0001
	P value summary	****
	Significantly different (P < 0.05)?	Yes
