# Supplementary material for: E3 ligase AREL1 controls perinuclear localization of lysosomes and supports Purkinje cell survival
Source: EMBO J. 2025 Dec 2;45(3):655–91. doi: 10.1038/s44318-025-00654-3 (PMC12864862; doi:10.1038/s44318-025-00654-3)
Supplement: Supplementary file 11 — Source data Fig. 4 [file 44318_2025_654_MOESM11_ESM.zip › Figure 4 /4K/4K.xlsx]

## Sheet: Sheet1
				shNC																						shZRANB1
			Experiment	1								2							3							1								2								3
			Cell	1	2	3	4	5	6	7	8	1	2	3	4	5	6	7	1	2	3	4	5	6	7	1	2	3	4	5	6	7	8	1	2	3	4	5	6	7	8	1	2	3	4	5	6	7
			Mean distrance per experiment (Lysosome to nuclear envolpe)	8.64288364779874								8.29910058027079							6.71560062893082							4.74774213836478								5.74986187845305								4.83229706390328
			Distrance (Lysosome to nuclear envolpe)	0.607	4.594	0.822	0.942	1.966	3.313	1.399	12.981	4.466	1.755	1.227	0.611	0.908	1.23	1.223	1.514	2.602	1.642	1.066	1.011	0.708	2.425	0.989	0.186	4.601	0.931	1.379	4.926	3.38	3.418	1.982	2.06	1.462	0.023	3.051	2.744	1.463	1.9	0.101	10.047	1.655	2.047	0.173	0.188	0.146
				0.023	5.868	4.186	0.117	4.314	5.435	2.658	14.631	6.953	1.019	1.447	0.927	1.222	1.022	0.998	2.209	2.159	1.406	0.898	1.275	2.313	1.089	2.543	1.26	6.062	0.386	2.543	3.155	3.401	8.484	1.484	3.408	1.209	1.495	0.104	7.323	9.11	6.342	1.497	8.929	2.535	1.864	0.736	1.124	1.63
				7.279	2.236	9.909	1.074	8.208	3.497	4.47	13.328	12.002	0.502	1.505	0.246	1.423	1.253	0.582	0.105	1.824	1.421	2.072	0.319	2.13	0.2	1.837	1.389	9.027	4.059	3.832	3.532	3.332	3.383	2.302	0.208	3.209	2.933	6.665	0.675	9.86	10.127	2.055	5.369	4.376	1.628	1.847	1.227	2.953
				6.18	3.693	2.296	3.15	0.002	6.994	3.689	17.307	8.481	1.245	1.913	0.631	0.876	0.921	1.29	1.094	1.031	1.193	1.816	0.728	0.509	0.72	0.655	0.941	5.604	6.897	9.782	2.923	9.167	1.686	2.55	2.808	3.647	1.461	7.018	1.097	6.907	2.228	0.058	6.504	2.105	1.967	1.036	4.297	2.924
				4.895	3.134	3.83	2.842	1.119	5.455	0.701	6.549	7.493	0.746	2.601	4.068	0.876	0.87	3.501	0.347	1.826	0.824	0.427	1.195	1.513	0.659	0.987	1.922	0.301	8.289	3.986	2.541	8.214	0.419	3.121	0.709	2.681	4.137	15.315	0.504	8.187	9.141	1.219	6.543	0.473	1.781	2.697	3.099	2.535
				7.644	1.384	2.15	3.375	1.772	11.821	3.049	6.243	3.443	0.612	1.65	0.587	4.068	0.798	3.882	0.166	1.118	2.196	1.072	1.228	2.277	1.103	0.731	3.112	2.451	2.391	0.325	2.145	8.62	0.92	3.74	3.055	1.865	10.604	8.551	0.92	5.792	7	2.026	2.6	4.768	1.119	0.223	1.682	4.363
				1.343	2.696	5.755	1.683	2.152	2.859	10.636	6.597	3.703	2.935	0.014	1.622	4.738	1.619	6.928	1.881	1.525	1.852	0.205	2.034	3.38	3.791	0.228	1.657	2.371	3.778	0.862	1.237	7.224	0.979	0.651	1.728	1.489	6.182	6.952	2.944	5.239	11.269	3.337	1.9	2.942	0.636	0.325	1.043	1.582
				2.724	9.917	8	1.253	0.654	5.52	8.582	4.698	5.085	1.753	1.049	1.444	2.106	1.026	3.899	2.235	0.8	1.036	0.688	1.622	3.06	5.088	1.549	0.619	2.046	2.669	0.697	0.88	5.58	0.142	1.908	3.488	2.634	10.392	5.805	3.147	4.214	9.04	3.919	7.38	7.246	1.025	0.838	0.375	2.084
				4.54	13.819	10.339	0.265	0.996	4.812	9.295	4.699	2.302	0.556	3.167	1.156	0.483	0.54	4.127	5.104	0.024	0.477	0.339	1.666	3.599	8.7	2.388	1.648	1.763	4.013	0.454	2.393	5.517	0.689	3.597	4.415	1.677	8.142	4.766	0.967	1.253	5.657	4.918	3.969	5.239	0.188	0.945	1.253	1.523
				1.215	7.933	13.014	4.616	1.582	4.941	12.518	5.496	4.34	1.243	2.719	1.086	1.17	3.048	4.91	9.322	1.949	1.119	1.684	3.375	2.616	8.03	0.091	3.349	0.915	4.78	0.731	2.347	3.855	3.023	4.054	3.345	1.705	0.124	4.757	2.695	1.804	4.535	3.685	5.283	6.374	1.621	2.158	2.204	0.983
				3.088	8.363	3.954	6.49	2.2	7.353	5.476	6.704	3.913	0.296	2.859	0.167	8.816	5.908	4.461	0.364	3.308	2.234	2.279	0.645	1.895	12.475	0.796	2.767	0.316	6.196	2.264	0.589	3.848	1.794	5.925	2.354	3.008	8.529	2.354	3.623	4.692	3.127	0.562	7.236	3.179	3.518	0.832	4.178	0.337
				0.733	10.77	7.544	1.382	2.322	8.841	2.982	8.64	5.191	3.456	2.011	1.726	9.839	4.579	5.9	2.441	2.06	2.959	2.21	1.207	2.958	13.968	2.366	1.952	0.046	4.977	3.305	2.193	2.619	2.102	6.721	1.578	1.91	11.385	2.212	1.736	3.75	0.094	0.212	7.5	2.061	1.688	0.667	3.646	0.971
				2.462	11.224	6.241	1.287	2.731	4.829	1.603	11.806	2.111	7.106	1.662	2.976	11.091	6.946	6.106	4.869	5.888	2.558	1.196	2.916	2.822	11.478	3.254	1.827	1.179	4.562	2.502	4.028	1.344	4.374	7.628	2.933	3.11	9.677	1.405	3.028	1.652	0.265	3.198	7.47	2.7	1.962	1.132	5.002	1.23
				1.089	10.637	9.04	2.581	4.243	2.322	0.385	10.937	3.011	7.097	1.84	1.471	11.882	8.319	4.594	2.292	6.785	3.837	10.269	0.236	1.754	13.511	2.247	1.406	0.604	3.493	2.036	2.452	1.172	3.483	4.862	0.888	3.177	19.05	3.305	4.946	6.377	1.234	2.037	8.656	1.085	1.361	0.041	2.231	1.971
				0.845	6.455	10	3.541	5.42	2.572	0.188	12.298	3.251	3.613	2.563	0.446	9.934	5.531	5.051	2.686	1.6	5.212	1.575	1.134	3.353	16.372	2.546	0.587	2.267	3.888	0.2	2.773	0.354	8.318	2.081	0.685	5.054	21.127	2.737	5.193	3.041	3.118	4.406	10.248	1.334	1.841	1.576	0.099	2.615
				2.515	4.894	9.629	5.038	5.122	0.451	1.966	15.788	3.953	3.103	2.008	2.427	13.269	4.103	7.476	1.88	0.441	6.91	1.933	0.748	0.214	15.999	0.759	1.111	2.823	1.974	0.552	5.068	1.753	1.935	1.378	0.338	3.397	16.255	1.082	3.822	4.418	4.884	4.285	10.335	4.152	1.671	1.049	2.815	2.357
				2.399	1.117	10.672	5.513	3.507	0.189	3.809	17.57	4.981	3.422	1.348	2.902	6.69	7.315	3.517	1.121	1.22	4.812	0.541	2.341	1.583	19.359	1.682	0.436	3.656	2.233	1.699	6.186	1.7	2.263	1.592	0.552	9.034	10.958	1.443	1.857	7.655	5.555	4.632	6.251	2.909	3.142	1.967	1.884	3.444
				4.444	2.48	12.593	3.265	6.937	2.984	4.159	19.008	5.11	4.003	2.454	3.062	3.795	8.68	1.941	0.451	0.788	2.932	0.069	0.557	2.498	4.975	3.06	0.396	2.798	2.521	1.404	3.909	0.845	3.316	0.523	3.848	1.677	10.34	0.124	0.833	8.686	5.851	3.669	5.458	5.168	0.948	2.729	1.404	0.629
				3.202	0.941	13.625	8.539	9.254	5.318	5.727	23.493	7.736	5.653	3.647	4.104	4.244	5.383	4.68	1.167	0.383	1.469	0.381	1.306	4.48	2.27	1.92	0.381	1.063	3.203	1.428	3.741	2.357	3.871	0.381	4.68	1.721	3.385	0.653	0.412	9.914	6.599	5.581	4.722	4.252	2.95	3.377	0.906	1.534
				6.502	0.997	14.094	9.89	10.947	0.712	7.712	10.541	6.419	6.486	4.322	5.085	3.021	6.672	4.959	1.792	0.2	0.808	0.602	0.313	0.502	0.582	1.358	1.423	0.009	3.837	0.542	1.451	4.757	3.881	2.534	6.431	0.103	1.711	0.678	0.465	12.171	5.617	5.536	4.321	6.073	4.687	1.156	2.199	2.7
				9.16	0.115	11.539	7.147	11.476	2.17	8.739	6.889	8.711	6.789	1.833	3.006	4.902	5.346	3.135	2.259	1.161	0.602	0.686	0.484	1.076	1.017	4.569	2.092	0.163	4.785	0.557	0.699	8.499	3.521	0.72	6.389	1.419	2.306	2.223	2.492	8.661	6.643	7.128	2.019	4.775	6.484	0.797	3.494	3.148
				9.982	0.867	9.269	4.34	12.493	3.079	12.059	3.505	9.741	5.279	2.973	5.523	7.087	2.949	3.837	2.472	1.546	1.89	1.246	0.659	0.794	1.458	5.882	2.877	1.27	3.286	1.556	0.773	16.155	3.26	0.767	4.345	2.317	3.231	3.177	2.692	7.707	4.734	7.567	3.272	4.717	2.173	3.455	0.853	0.592
				12.434	0.484	6.051	4.445	11.086	4.974	7.829	4.259	11.829	6.862	6.824	5.07	6.811	2.328	7.033	3.353	2.252	0.271	2.583	6.166	0.733	1.656	6.022	3.721	1.55	3.155	1.551	1.89	8.94	1.21	1.64	2.764	1.219	4.461	4.111	1.152	6.608	3.969	7.343	4.428	5.42	1.877	0.195	3.163	3.35
				14.272	1.434	5.191	5.14	13.846	5.959	4.022	1.116	14.06	8.686	9.166	5.059	4.624	3.964	10.228	4.486	1.026	0.911	2.269	7.783	1.623	1.778	4.465	1.811	2.457	2.082	2.621	2.79	6.026	1.585	2.943	2.306	1.175	3.646	4.737	1.191	5.333	3.962	6.734	4.975	4.461	1.651	1.984	3.844	4.001
				14.037	2.262	3.895	4.113	10.672	6.94	0.142	1.357	17.579	8.287	3.416	2.879	2.288	2.32	10.182	3.877	1.741	1.236	3.107	8.914	2.018	2.141	6.65	1.036	0.895	1.661	2.761	2.666	3.957	1.236	3.08	0.964	0.888	1.366	5.782	3.086	5.081	2.452	4.447	5.124	6.29	2.385	3.04	4.648	3.302
				9.502	4.136	0.282	4.022	7.438	9.399	1.19	6.31	18.667	10.482	4.883	7.768	3.919	1.349	11.948	3.664	3.299	0.901	4.684	9.935	2.327	2.298	6.763	0.554	3.027	0.381	3.569	3.635	3.799	1.948	1.885	1.21	3.242	0.835	3.973	3.286	5.701	2.104	5.718	5.922	4.644	2.444	2.922	3.397	4.432
				10.386	6.244	1.408	4.775	5.981	8.008	0.113	8.954	15.848	10.35	6.172	9.569	3.964	7.653	12.69	3.364	4.006	2.239	5.533	11.002	1.014	3.646	5.746	0.621	3.281	1.112	1.679	4.806	0.085	1.379	2.062	2.009	2.214	0.949	3.249	3.053	4.151	2.055	4.818	6.687	6.186	3.415	2.909	2.278	3.437
				10.709	3.085	0.833	3.655	4.162	9.189	2.713	12.571	15.318	12.039	7.461	10.596	6.477	7.798	9.518	2.303	5.303	3.104	4.595	10.884	1.619	5.203	5.389	0.167	3.476	2.887	1.185	3.929	1.827	2.644	2.882	3.12	2.42	0.216	2.022	1.546	6.05	0.417	4.4	7.981	6.182	2.98	2.313	0.511	5.742
				1.86	2.723	1.72	3.168	6.298	9.589	2.191	16.096	14.01	14.175	5.686	11.734	9.841	6.106	9.376	2.788	5.662	4.792	3.779	5.096	2.305	5.821	7.204	1.379	4.619	2.815	5.335	3.121	1.827	2.39	3.475	3.946	2.763	0.427	1.784	0.736	6.05	1.745	5.74	9.517	7.03	3.114	2.978	1.039	7.236
				4.491	4.93	2.343	3.251	7.658	10.604	2.111	14.422	9.633	14.14	3.579	10.915	12.554	5.676	7.113	1.938	6.071	4.694	5.612	6.277	4.03	3.085	8.191	2.101	4.859	1.021	1.729	5.071	0.258	1.956	3.947	4.603	2.798	0.821	2.614	1.454	3.745	5.617	5.87	9.266	10.687	1.899	0.057	1.316	8.703
				3.622	6.201	3.161	4.12	5.322	10.7	6.393	17.397	12.4	14.732	2.646	9.001	14.824	3.052	9.069	0.873	6.548	3.519	5.355	3.441	3.344	2.017	6.846	0.351	2.486	5.998	5.463	6.26	1.979	2.597	6.071	3.07	2.735	0.891	3.457	0.639	1.417	5.772	3.951	8.976	5.551	0.383	0.034	2.819	11.067
				2.167	9.526	5.087	5.455	7.294	8.413	4.574	8.408	13.235	16.587	0.537	9.261	9.828	2.806	9.431	0.524	7.03	3.782	6.67	1.931	1.517	1.187	5.33	1.57	0.986	5.577	2.775	5.591	1.585	2.816	8.255	4.308	5.283	2.517	0.947	1.914	3.419	7.027	4.254	7.341	3.414	0.063	0.466	2.136	12.775
				4.692	10.496	5.204	7.417	8.65	9.505	4.732	8.689	8.503	17.647	3.24	11.327	11.114	3.879	7.087	1.152	7.125	4.46	6.479	1.237	2.792	2.197	4.225	0.625	2.256	4.724	3.065	14.965	2.163	2.985	10.295	5.442	4.705	3.115	3.636	1.61	2.24	10.711	6.208	6.766	2.755	0.182	0.802	2.407	10.611
				4.336	10.604	6.546	8.229	8.489	9.577	5.811	10.634	6.869	15.256	5.064	12.71	13.543	2.755	9.892	1.792	7.261	5.341	7.648	2.555	0.582	1.938	5.873	1.915	3.233	3.917	2.698	2.307	7.291	3.324	8.601	5.805	4.187	1.774	4.844	5.181	0.565	5.957	8.551	5.264	3.379	1.97	1.751	2.412	9.561
				5.552	12.151	7.768	9.132	11.359	11.229	5.209	12.658	6.253	12.249	5.72	13.278	13.397	4.5	8.349	2.165	7.849	5.927	8.3	3.065	0.704	1.548	5.992	2.821	3.044	3.836	3.502	0.332	6.026	4.716	7.54	5.707	5.208	0.891	4.166	3.895	3.121	6.588	10.381	4.172	5.382	3.506	2.012	2.475	6.563
				6.665	9.168	8.816	9.572	11.368	13.173	7.964	9.99	4.853	12.197	6.884	0.952	10.695	5.245	6.249	2.844	7.022	7.652	6.428	5.693	1.485	2.643	5.239	1.57	4.758	3.673	3.437	1.644	5.092	3.919	8.291	8.81	3.909	1.725	3.385	4.672	1.346	4.453	12.145	2.816	4.974	4.176	2.404	3.461	6.099
				8.963	9.033	10.631	8.098	9.936	12.048	7.577	7.777	5.682	16.358	7.817	2.095	6.703	6.605	5.17	2.908	6.764	8.216	5.843	6.544	2.156	3.715	7.187	1.645	5.705	4.455	3.581	0.426	3.288	4.419	6.152	15.905	4.065	0.623	2.223	4.085	1.665	1.982	12.448	0.201	3.154	3.436	4.557	0.033	5.106
				10.534	9.866	9.601	10.166	8.682	11.538	8.888	5.891	4.512	18.009	5.318	0.236	7.287	7.076	2.239	3.913	6.837	8.257	4.209	4.863	3.038	1.303	7.067	2.145	5.616	4.509	3.724	2.996	4.466	4.131	9.998	18.544	3.448	2.277	1.495	4.734	1.224	2.409	9.906	2.239	1.272	4.019	4.539	0.67	7.627
				9.4	9.778	11.327	11.17	6.589	18.05	5.335	7.069	3.713	18.735	10	0.042	4.959	7.786	2.119	4.733	5.534	7.492	3.676	3.538	3.34	1.823	1.785	2.308	7.674	5.373	5.549	3.386	2.809	3.385	10.891	18.203	4.118	2.931	6.351	4.052	3.274	11.456	9.179	1.202	5.914	4.739	2.832	0.047	7.655
				6.816	7.027	13.855	9.532	6.113	24.067	8.014	4.793	2.904	18.942	13.116	3.819	3.193	8.008	1.846	5.663	4.636	7.919	3.355	0.334	4.605	0.459	4.489	2.656	6.918	5.319	6.107	1.113	4.123	2.825	10.592	10.834	6.496	4.509	9.199	4.023	7.395	2.863	7.957	2.834	6.276	1.907	2.893	0.619	8.407
				3.416	5.821	14.679	10.86	8.569	6.889	11.359	3.509	1.552	20.173	9.063	7.796	2.954	7.616	1.028	5.034	4.908	9	4.052	4.546	5.364	0.38	8.59	1.97	9.048	6.11	3.981	1.257	2.611	1.792	3.019	9.929	4.685	4.157	12.775	2.111	6.725	3.791	8.253	3.457	6.123	2.95	4.376	1.345	6.466
				1.053	7.322	13.61	16.096	10.881	4.814	12.249	1.94	2.061	14.365	7.848	7.848	0.802	7.992	3.953	6.216	5.575	9.384	2.554	5.741	6.475	3.507	10.314	2.772	9.439	6.612	3.864	2.925	2.9	0.891	11.261	8.804	4.772	4.818	18.066	0.642	7.902	9.141	9.263	5.872	3.841	4.042	2.908	1.9	5.154
				1.223	4.934	13.598	17.003	8.764	3.529	12.776	1.278	3.644	6.468	12.249	7.855	1.96	6.73	3.879	5.615	6.064	8.476	1.181	6.166	4.899	2.48	10.788	6.772	12.034	7.521	4.944	5.089	4.461	3.111	5.206	6.599	5.837	5.079	19.212	1.34	9.385	1.585	9.778	4.76	3.181	4.424	3.34	2.43	3.981
				3.693	5.324	14.304	19.194	8.931	2.229	14.028	0.66	5.029	3.824	16.826	6.56	2.225	7.954	2.677	7.161	5.908	8.082	0.466	6.033	5.666	2.851	10.897	5.138	12.821	8.867	4.997	1.25	5.617	4.969	5.597	7.357	6.719	5.677	9.184	0.686	8.817	6.312	10.546	5.87	3.022	5.1	2.227	1.885	3.91
				2.942	8.255	15.766	22.43	10.953	1.309	16.835	3.887	0.996	4.592	12.757	8.64	3.47	7.046	8.787	6.392	6.885	6.547	0.977	5.405	6.641	5.116	8.881	5.066	7.066	7.039	5.203	2.599	6.154	8.13	6.068	6.861	6.544	9.167	11.874	0.651	7.829	9.312	11.346	7.112	2.231	3.045	2.676	2.6	4.115
				4.659	8.706	17.109	21.555	12.494	0.374	15.089	5.641	4.964	8.403	14.211	9.681	5.465	9.403	8.9	4.274	5.643	5.758	2.181	4.791	7.614	8.172	8.171	3.569	6.546	7.944	6.164	0.405	5.456	4.681	4.663	8.035	8.194	6.158	11.472	1.618	8.739		12.447	7.398	1.447	2.832	2.577	1.92	3.384
				4.341	6.792	14.275	25.219	13.263	0.145	15.871	8.161	6.344	9.749	8.471	11.793	5.603	9.392	11.144	3.664	6.963	4.397	2.618	3.511	9.59	9.225	9.245	2.288	5.967	7.01	6.443	4.683	6.192	4.665	3.952	8.916	7.322	7.118	9.914	3.799	8.802		13.294	8.674	2.548	3.745	1.627	3.913	2.72
				5.66	6.062	12.611	21.797	8.794	2.178	13.738	10.632	8.058	9.247	8.076	9.7	7.343	10.808	13.216	2.884	5.514	3.415	1.848	5.035	10.146	11.792	8.233	2.319	5.24	7.58	7.662	2.673	8.392	6.007		9.105	6.865	10.211	8.522	3.685	10.606		9.958	11.426	3.219	4.649	0.951	3.264	3.15
				5.487	3.986	11.136	20.571	4.807	1.253	10.947	8.869	10.497	4.1	10.577	12.599	8.535	9.967	16.596	4.08	8.134	1.183	2.027	6.281	9.73	13.41	7.433	2.101	6.561	6.529	9.084	0.252	7.188	6.128		6.72	19.05	11.255	12.076	3.975	11.422		11.325	12.241	1.524	3.504	1.605	4.556	1.912
				5.214	3.414	9.812	17.313	1.19	0.038	10.275	7.55	12.369	7.311		11.068	9.615	9.715	15.461	2.852	10.056	4.193	0.446	7.805	9.306	13.011	5.507	2.758	6.904	8.167	6.713		8.418	7.223		5.188	17.55	10.883	12.913	5.085	10.151		1.876	10.735	0.141	3.577	2.94	5.671	2.408
				4.248	6.922	8.298	16.27	4.016	2.08	16.236	7.628	12.616	11.872		12.913	9.858	10.476	10.275	3.698	11.643	8.051	2.627	11.258	9.669	17.171	5.182	3.5	6.317	8.011	11.084		9.425	6.51		6.935	10.826	13.955	8.574	3.164	11.713		2.241	14.714	3.364	5.754	3.2	6.785	2.762
				3.261	7.944	5.143	2.521	7.942	5.956	17.774	7.088	10.678	2.581		16.853	11.883	9.318	7.19	5.069	12.141	10.929	1.978	5.812	9.42	10.058	6.079	4.404	6.02	7.243	11.41		7.319	5.788		7.102	13.681	7.578	6.548	3.312	13.521		3.039	14.4	4.308	6.496	2.86	5.858	4.435
				3.957	8.577	2.458	6.076	9.932	5.401	18.836	2.999	9.304	4.75		15.547	9.944	9.064	4.117	4.991	11.607	12.894	3.305	4.373	8.232	10.435	7.822	2.491	5.471	7.324	4.062		7.003	5.31		4.557	13.503	2.505	7.677	6.224	14.411		2.438	13.518	2.137	6.298	3.726	7.369	4.44
				4.439	9.452	2.05	6.149	16.45	3.709	19.105	3.954	8.929	7.913		15.704	10.236	11.104	3.312	5.383	13.181	14.868	4.686	2.582	7.901	7.935	9.184	3.38	7.732	7.727	9.064		6.01	4.457		5.945	12.195	7.51	5.852	6.061	2.073		3.914	13.401	0.517	7.151	3.7	6.502	4.632
				4.787	10.034	1.364	4.433	13.416	2.82	20.142	1.375	9.469	13.947		13.099	7.887	12.001	6.784	6.755	10.185	18.193	7.758	1.597	7.265	11.057	9.493	3.79	7.817	8.57			7.707	6.893		6.435	9.455	7.327	7.297	5.618	3.123		2.816	13.693	4.605	8.681	4.935	5.599	5.313
				5.389	6.518	2.791	5.019	15.726	1.018	8.741	0.197	9.399			14.991	13.246	14.051	2.643	7.158	10.583	11.882	11.581	0.675	6.326	8.852	10.085	1.482	8.52	9.788			7.525	0.146		6.565	8.197	5.558	6.797	4.556	6.564		3.745	14.937	1.312	10.219	5.569	6.455	6.285
				6.052	6.155	3.778	4.404	19.063	1.463	6.909	2.322	12.476			16.667	15.096	13.286	5.017	7.833	12.744	16.941	9.049	2.104	5.733	13.292	9.327	2.683	8.477	9.563			8.356	2.79		6.606	7.478	3.215	6.877	4.907	2.354		6.172	16.13	2.655	6.935	7.139	5.19	6.033
				6.548	5.547	4.691	6.122	22.224	1.879	13.263	0.421	4.528			14.759	13.014	12.093	10.413	8.495	12.354	18.691	8.282	4.178	4.787	14.58	7.922	4.131	9.102	8.137			7.456	4.506		12.786	1.901	4.077	8.067	5.375	8.431		4.092	11.112	4.042	7.716	7.425	5.906	5.625
				7.638	4.231	4.329	6.675	23.925	3.619	14.624	0.759	4.277			14.06	10.546	12.693	11.131	5.705	9.436	14.689	6.747	2.486	6.287	10.118	6.641	5.036	8.517	11.598			8.149	12.722		13.279		6.19	8.823	5.013	10.553		5.872	3.809	6.561	9.275	5.692	2.147	4.626
				7.289	3.11	5.716	8.69	25.609	4.986	11.886	2.229	2.136			11.99	8.916	12.318	11.73	6.632	10.036	15.338	5.633	5.293	5.339	16.452	5.38	4.882	9.488	11.303			5.943	5.264		9.877		9.601	10.598	4.78			4.485	4.816	7.892	7.423	4.909	8.48	4.087
				11.123	4.309	4.2	7.041		3.997		4.221	4.488			11.579	5.346	15.148	12.966	4.473	7.139	11.194	6.655	7.47	4.368	17.025	2.836	5.034	10.055	9.406			12.266			8.481		12.608	9.666	4.188				3.025	4.775	6.113	3.842	7.679	4.091
				7.947	5.035	3.226			2.929		7.629	7.595			17.991	5.534	15.422	16.805	4.482	6.928	12.283	5.071	7.634	4.085	19.535	5.621	5.587	1.776	10.297			14.582			9.844		10.289	11.189	3.28				0.965	2.196	5.866	4.013	10.677	2.62
				9.483	5.98	5.541			2.839		10.321	7.79			20.37	3.38	17.359	17.428	4.488	9.458	10.148	4.429	8.585	6.205	19.42	2.504	5.618	3.252	11.016			13.216			9.663		5.743	13.708	4.524				6.666	4.128	5.028	4.389	4.57	1.526
				9.374	8.795	4.376			5.773		12.235	9.157				4.241	16.053	11.734	5.853	9.995	4.062	5.046	7.392	7.888	24.486	1.82	4.994	3.765	11.073			6.267			10.218			11.788	4.742				4.13	2.56	6.103	5.341	5.219	1.105
				9.693	11.338	6.393			5.819		9.075	12.84				4.944	17.438	5.198	3.442	9.986	5.128	4.879	8.392	7.336	26.231	5.507	6.78	5.777	10.111			8.037			10.663			8.842	5.094				6.968	5.245	6.823	6.303	4.921	2.85
				9.287	9.04	6.25			8.892		8.993	14.837				5.487	17.948	5.07	3.042	13.381	8.124	4.861	11.625	8.43	26.999	9.361	7.514	6.689	10.112			2.399			10.484			7.718	4.934				5.543	6.571	7.352	6.721	4.093	2.461
				8.993	4.573	7.103			9.808		6.051	15.514				1.676	17.238	4.632	3.065	13.56	8.666	4.993	9.339	8.869	28.773	7.435	6.643	6.999	10.574			0.325			9.173			8.994	7.401				5.431		8.936	7.094	4.756	1.619
				7.863	2.509	10.568			11.99		2.648	21.093				1.67	15.791	10.637	4.033	12.256	11.138	5.1	11.073	10.02		2.295	6.383	8.34	9.863			3.554			9.089			8.239	8.076				5.981		9.471	6.316	5.021	0.548
				9.547	1.18	13.074			12.119		1.46	19.895				0.945	16.901	7.995	4.006	14.304	12.006	5.402	16.545	10.297		3.969	6.92	9.919	9.326			10.308			9.183			6.997	9.086						10.399	4.918	5.884	0.085
				10.645	2.787	9.29			11.016		2.658	17.018				1.165	17.349	8.336	4.976	14.793	9.925	5.858	7.151	10.275		7.181	7.165	5.997	9.456						11.873			7.031	9.237						0.564	7.087	6.53	0.474
				10.361	1.828	12.464			10.958		3.93	14.724				2.797	18.174	12.322	5.784	14.582	10.928	6.581	7.015	9.069		6.149	6.864	4.87	0.578						12.215			10.569	8.934						0.088	8.563	5.546	1.789
				10.847	2.207	15.221			11.944		11.91	19.326				6.744	18.67	15.234	5.064	16.755	15.494	6.859	6.953	6.491		4.726	5.512	3.6	3.634						12.309				8.86						0.228	9.845	3.452	12.707
				9.723	3.915	22.413			10.769		24.837	25.684				7.831	20.292	21.614	5.998	17.541	16.056	7.143	7.731	5.1		0.598	5.666	1.917	4.953						13.341				8.662						3.319	9.875	3.465	10.854
				9.597	0.317	15.071			10.731			5.517				9.969	22.119	4.38	5.819	17.639	20.236	6.601	11.181	6.922		0.568	7.073	1.271	5.869						13.102				9.779						5.822	8.121	4.757	11.528
				9.357	0.534	15.723			12.878			1.295				13.112	18.45	4.919	5.789	19.799		5.98		7.687		2.491	0.733	11.037	6.89						15.124				9.292						5.027	7.18	4.579	12.272
				10.526	1.668	21.82			12.863			12.363				12.396	19.413	4.595	6.662	20.335		5.442		7.166		0.874	1.27	7.446	5.726						14.454				12.075						6.382	8.403	4.76	13.719
				12.347	14.166				11.057							13.429	20.652	7.31	7.149	20.639		5.731		2.01			0.822	8.868	5.869						15.344				14.587						7.939	7.211	5.598	11.943
				12.185	21.382				12.751							14.824	22.415	5.063	6.531	20.658		5.858		0.313			0.701	10.055	9.128						13.604				9.01						0.843	7.764	5.34	16.616
				13.921	21.817				16.068							17.236	21.272	29.508	7.009	9.955		6.229		0.573			1.743	12.185	6.734						14.834				9.622						1.311	7.811	4.392	16.06
				13.548	22.972				17.561							14.589	21.15	19.845	6.882	10.449		6.788		2.093			1.259	16.742	4.984						12.601				10.362						0.969	1.933	6.953	17.172
				12.537	24.488				19.046							16.962	19.813	23.986	8.759	12.458		8.709		2.556			0.094	14.756	4.416						15.599				11.256						7.245	4.998	7.982	15.172
				13.91	18.286				23.531							12.499	23.714	22.56	8.738	15.552		7.898		13.35			0.216	17.062	3.117						13.896				11.006						3.228	4.612	8.559	19.052
				13.41	14.581				26.466								21.411	27.104	9.339	8.648		8.73		11.933			0.852	17.359	4.096						13.778				13.403						3.2	5.329	7.98
				12.641	18.593				29.771								21.925	23.939	9.511	9.718		7.726		16.95			0.143	24.361	2.317						13.044				13.601						4.738	5.21	7.773
				15.196	20.711				13.204								22.519	20.892	8.084	6.957		7.393		16.938			0.953	0.858	2.502						12.76				5.867						6.051	4.809	9.108
				12.061	11.551				30.311								18.907	21.434	7.917			6.941		13.544			0.855	1.024	4.19						4.977				13.754						4.872		10.88
				17.278	34.946				17.391								17.379		8.506			6.143		13.145			8.84	1.365	4.045						6.301				11.136						6.298		9.854
				15.319													16.337		9.028			7.393		15.429			8.117	1.531	2.558						7.081				8.319						1.432		8.916
				15.873													18.677		8.972			5.898		18.648			8.321	1.736	4						7.727				5.993						2.227		7.643
				13.528													21.17		9.44			8.652		19.777			10.679	2.756	5.744						8.738				5.606						1.04		7.248
				13.67													22.064		9.903			9.336		19.732			10.516	3.773	6.031						3.077				2.538						1.988		7.185
				12.347													22.222		9.789			9.375		22.021			12.686	4.054	5.471						7.076				4.42						4.481		7.388
				14.528													19.505		10.864			9.527		22.571			13.403	5.727	6.23						2.306				7.128						5.424		6.971
				16.199													15.679		11.264			9.872		26.903			12.527	2.838	4.578						3.364				8.382						2.661		7.896
				12.53													13.969		11.884			9.521					13.509	1.572	4.084										0.919						2.843		8.581
				12.952													11.836		12.671			9.422					14.789	2.529	3.686										9.461						6.599		7.347
				11.252													9.351		13.162			10.168					15.226	1.879	3.195										5.157						1.903		9.334
				11.543													15.148		12.451			10.643					13.378	1.968	2.522										6.355						5.854		9.548
				10.991													8.532		12.82			10.702					15.317	1.457	6.598										7.141						3.316		10.701
				11.295													5.662		12.187			10.93					12.513	3.116	5.755										10.643								11.761
				12.324													9.906		22.434			12.518					12.649	3.669	6.365										2.368								11.243
				11.556													7.722		11.384			13.745					12.33	4.775	7.248										6.907								9.722
				12.597													3.375		11.906			12.917					13.495	5.832	4.514										4.381								9.625
				11.895													2.779		11.295			13.121					12.794	5.397	1.865										1.558								9.865
				17.947													7.217		14.015			14.14					13.883	5.483	8.409										2.484								9.448
				18.135													7.952		13.655			13.417					14.571	5.526											1.873								11.201
				16.051															15.382			11.833					16.583	4.49																			10.907
				20.457															16.305			12.631					2.028	7.131																			8.743
				23.003															16.676			12.511						8.024																			14.62
				23.176															18.08			12.422						10.662																			5.356
				23.004															17.589			10.069						15.294																			7.043
				23.764															15.452			13.124						7.345																			5.103
				23.711															19.075			14.382						4.392																			5.884
				23.823															20.585			15.692						6.019																			6.82
				23.983															21.132			16.754						9.323																			5.501
				22.628															18.411			16.625						5.256																			7.264
				23.194															19.797			17.608																									6.584
				23.741																		19.596																									8.676
				23.41																		19.976																									12.49
				24.229																		21.264
				25.153																		21.379
				23.828																		17.865
				19.658																		14.824
				19.149																		14.972
				19.351																		16.652
				18.175																		20.051
				19.346																		17.964
				21.682																		17.845
				26.579																		16.416
				28.872																		20.885
				33.718																		26.392
				38.74
				shNC vs shZRANB1
			P value	<0.0001
			P value summary	****
			Significantly different (P < 0.05)?	Yes
