# Supplementary material for: E3 ligase AREL1 controls perinuclear localization of lysosomes and supports Purkinje cell survival
Source: EMBO J. 2025 Dec 2;45(3):655–91. doi: 10.1038/s44318-025-00654-3 (PMC12864862; doi:10.1038/s44318-025-00654-3)
Supplement: Supplementary file 11 — Source data Fig. 4 [file 44318_2025_654_MOESM11_ESM.zip › Figure 4 /4M/Fig. 4M.xlsx]

## Sheet: Sheet1
Unnamed: 0	Unnamed: 1	Unnamed: 2	Unnamed: 3	Unnamed: 4	Unnamed: 5	Unnamed: 6	Unnamed: 7	Unnamed: 8
											shNC			Intensity per cell	mean intensity of WT group	Relative (intensity per cell/wt mean intensity)		shZRANB1			Intensity per cell	mean intensity of WT group	Relative (intensity per cell/wt mean intensity)
			Relative intensity of Lysosensor green per cell								Experiment 1		1	92031	153545	0.599374		Experiment 1		1	218201	153545	1.42109
			shNC			shZRANB1							2	114725	153545	0.747174				2	392596	153545	2.55687
		Experiment	1	2	3	1	2	3					3	182044	153545	1.1856				3	161139	153545	1.04946
			0.599374	1.78739	0.564732	1.42109	2.13319	1.87906					4	99085	153545	0.645315				4	209827	153545	1.36655
			0.747174	0.899044	0.593923	2.55687	1.38362	1.30716					5	41650	153545	0.271255				5	265513	153545	1.72922
			1.1856	1.86193	1.1918	1.04946	2.22725	1.7728					6	122394	153545	0.79712				6	232905	153545	1.51685
			0.645315	1.32847	1.26332	1.36655	1.89393	1.37903					7	97332	153545	0.633898				7	178347	153545	1.16153
			0.271255	0.652791	0.811324	1.72922	2.69365	2.48579					8	165106	153545	1.07529				8	356694	153545	2.32305
			0.79712	1.60296	0.477351	1.51685	1.19652	2.3043					9	153623	153545	1.00051				9	237142	153545	1.54444
			0.633898	0.873169	1.45324	1.16153	1.27635	1.78073					10	265922	153545	1.73188				10	159977	153545	1.04189
			1.07529	1.57546	0.513601	2.32305	1.65912	1.95238					11	238005	153545	1.55006				11	377332	153545	2.45746
			1.00051	1.17666	1.13096	1.54444	1.21549	0.878874					12	287968	153545	1.87546				12	195148	153545	1.27095
			1.73188	0.813272	0.438841	1.04189	0.70585	0.647112					13	131696	153545	0.857701				13	217812	153545	1.41855
			1.55006	1.06501	0.46331	2.45746	1.00021	1.61505					14	72374	153545	0.471353				14	125169	153545	0.815193
			1.87546	0.624344	0.822989	1.27095	1.17879	1.05528					15	56819	153545	0.370047				15	331131	153545	2.15657
			0.857701	0.762759	0.624344	1.41855	1.46274	1.12235					16	110093	153545	0.717007				16	214317	153545	1.39579
			0.471353	0.835604	0.514441	0.815193	1.31386	0.795322					17	237526	153545	1.54694				17	333451	153545	2.17168
			0.370047	0.66174	1.07153	2.15657	1.32958	1.65456					18	182612	153545	1.1893				18	47443	153545	0.308984
			0.717007	0.856516	1.38347	1.39579	1.46632	2.10938					19	136106	153545	0.886423				19	75448	153545	0.491373
			1.54694	0.599263	1.34995	2.17168	0.939918	0.4008					20	190235	153545	1.23895				20	225090	153545	1.46595
			1.1893	0.76044	1.79985	0.308984	1.7704	0.452844					21	266382	153545	1.73488				21	249449	153545	1.6246
			0.886423	1.4291	1.64398	0.491373	1.80818	1.65589					22	167873	153545	1.09331				22	248001	153545	1.61517
			1.23895	0.430935	1.58482	1.46595	1.69659	2.30257					23	179802	153545	1.171				23	312734	153545	2.03675
			1.73488	0.52042	1.14486	1.6246	1.91831	0.878998					24	211709	153545	1.37881				24	123712	153545	0.805704
			1.09331	0.443752	0.374521	1.61517	1.3752						25	219989	153545	1.43273				25	319625	153545	2.08163
			1.171	1.79981	0.147663	2.03675	1.56621						26	207257	153545	1.34981		Experiment 2		26	327541	153545	2.13319
			1.37881	0.817909	0.989018	0.805704	0.576286				Experiment 2		27	274446	153545	1.78739				27	212449	153545	1.38362
			1.43273	0.661759	0.943976	2.08163	1.79461						28	138044	153545	0.899044				28	341984	153545	2.22725
			1.34981	1.06585	1.00515		1.61307						29	285890	153545	1.86193				29	290804	153545	1.89393
				1.45527			2.09317						30	203981	153545	1.32847				30	413597	153545	2.69365
				0.784166									31	100233	153545	0.652791				31	183720	153545	1.19652
		Mean	1.05966	1.00521	0.93473	1.51309	1.5292	1.44906					32	246127	153545	1.60296				32	195977	153545	1.27635
													33	134071	153545	0.873169				33	254750	153545	1.65912
													34	241905	153545	1.57546				34	186633	153545	1.21549
			shNC vs shZRANB1										35	180671	153545	1.17666				35	108380	153545	0.70585
		P value	<0.0001										36	124874	153545	0.813272				36	153577	153545	1.00021
		P value summary	****										37	163528	153545	1.06501				37	180997	153545	1.17879
		Significantly different (P < 0.05)?	Yes										38	95865	153545	0.624344				38	224597	153545	1.46274
													39	117118	153545	0.762759				39	201737	153545	1.31386
													40	128303	153545	0.835604				40	204151	153545	1.32958
													41	101607	153545	0.66174				41	225146	153545	1.46632
													42	131514	153545	0.856516				42	144320	153545	0.939918
													43	92014	153545	0.599263				43	271837	153545	1.7704
													44	116762	153545	0.76044				44	277638	153545	1.80818
													45	219432	153545	1.4291				45	260504	153545	1.69659
													46	66168	153545	0.430935				46	294547	153545	1.91831
													47	79908	153545	0.52042				47	211156	153545	1.3752
													48	68136	153545	0.443752				48	240484	153545	1.56621
													49	276352	153545	1.79981				49	88486	153545	0.576286
													50	125586	153545	0.817909				50	275554	153545	1.79461
													51	101610	153545	0.661759				51	247679	153545	1.61307
													52	163656	153545	1.06585				52	321396	153545	2.09317
													53	223450	153545	1.45527		Experiment 3		53	288521	153545	1.87906
													54	120405	153545	0.784166				54	200709	153545	1.30716
											Experiment 3		55	86712	153545	0.564732				55	272205	153545	1.7728
													56	91194	153545	0.593923				56	211744	153545	1.37903
													57	182996	153545	1.1918				57	381681	153545	2.48579
													58	193977	153545	1.26332				58	353814	153545	2.3043
													59	124575	153545	0.811324				59	273423	153545	1.78073
													60	73295	153545	0.477351				60	299778	153545	1.95238
													61	223138	153545	1.45324				61	134947	153545	0.878874
													62	78861	153545	0.513601				62	99361	153545	0.647112
													63	173654	153545	1.13096				63	247984	153545	1.61505
													64	67382	153545	0.438841				64	162034	153545	1.05528
													65	71139	153545	0.46331				65	172332	153545	1.12235
													66	126366	153545	0.822989				66	122118	153545	0.795322
													67	95865	153545	0.624344				67	254050	153545	1.65456
													68	78990	153545	0.514441				68	323886	153545	2.10938
													69	164529	153545	1.07153				69	61541	153545	0.4008
													70	212426	153545	1.38347				70	69532	153545	0.452844
													71	207279	153545	1.34995				71	254254	153545	1.65589
													72	276358	153545	1.79985				72	353549	153545	2.30257
													73	252425	153545	1.64398				73	134966	153545	0.878998
													74	243342	153545	1.58482
													75	175788	153545	1.14486
													76	57506	153545	0.374521
													77	22673	153545	0.147663
													78	151859	153545	0.989018
													79	144943	153545	0.943976
													80	154336	153545	1.00515
