# Supplementary material for: E3 ligase AREL1 controls perinuclear localization of lysosomes and supports Purkinje cell survival
Source: EMBO J. 2025 Dec 2;45(3):655–91. doi: 10.1038/s44318-025-00654-3 (PMC12864862; doi:10.1038/s44318-025-00654-3)
Supplement: Supplementary file 11 — Source data Fig. 4 [file 44318_2025_654_MOESM11_ESM.zip › Figure 4 /4O/4O.xlsx]

## Sheet: Sheet1
			Relative intensity of DQ-OVA per cell
			shNC			shZRANB1
		Experiment	1	2	3	1	2	3
			1.23143	1.85411	1.23309	0.594865	1.21907	1.26261
			0.425157	1.60941	0.560704	1.77162	1.59953	1.56479
			1.46091	0.287368	0.933698	1.88448	1.48262	1.6918
			0.908423	0.57901	0.45842	1.23866	0.952281	1.34267
			1.94823	0.918046	1.57402	1.2848	1.53916	0.805971
			0.45516	0.895923	0.987284	1.92374	1.46645	2.53927
			1.23707	0.645078	0.619129	0.979197	1.56179	2.57953
			1.61837	0.734303	0.907099	1.79469	1.82085	1.89141
			1.05363	1.06599	1.00401	1.0661	1.48591	0.465212
			0.48877	0.957419	0.628514	2.50426	0.631704	0.720494
			0.84071	0.882848	1.21614	1.77373	2.32439	2.18717
			1.21222	0.928596	0.96443	0.982216	2.23792	1.11883
			1.65093	0.459956	1.24183	1.54584	1.68983	1.73476
			0.792835	1.15518	1.20602	1.46594	0.939277	0.796634
			1.22397	1.13968	0.579084	0.495497	2.13136	0.556166
			0.955658	1.04188	0.328873	2.20004	2.31343	1.38035
			0.916557	0.494634	0.885718	2.55554	0.575057	1.20147
			0.866837	1.65329	0.440217	0.9096	0.87125	0.688931
			0.655921	1.43028	1.93781	1.06021	1.20212	1.48475
			1.4108	1.34305	0.864262	1.19879	0.969439	1.14829
		Mean	1.06768	1.0038	0.928518	1.46149	1.45067	1.35806
			shNC vs shZRANB1
		P value	<0.0001
		P value summary	****
		Significantly different (P < 0.05)?	Yes
