# Supplementary material for: E3 ligase AREL1 controls perinuclear localization of lysosomes and supports Purkinje cell survival
Source: EMBO J. 2025 Dec 2;45(3):655–91. doi: 10.1038/s44318-025-00654-3 (PMC12864862; doi:10.1038/s44318-025-00654-3)
Supplement: Supplementary file 11 — Source data Fig. 4 [file 44318_2025_654_MOESM11_ESM.zip › Figure 4 /4H/4H.xlsx]

## Sheet: Sheet1
		mCherry												mCherry-ZRANB1 (WT)										mCherry-ZRANB1 (C443S)
	Experiment	1				2				3				1			2			3				1			2			3
	Cell	1	2	3	4	1	2	3	4	1	2	3	4	1	2	3	1	2	3	1	2	3	4	1	2	3	1	2	3	1	2	3
	Mean distrance per experiment (Lysosome to nuclear envolpe)	7.29695				7.46802310231024				8.34408				12.1297			14.9804			13.4393				8.27651			7.96053			7.24135
	Distrance (Lysosome to nuclear envolpe)	0.537	1.887	1.661	0.553	0.024	0.553	0.551	1.901	0.001	0.023	3.897	3.969	0.409	0.507	3.587	7.299	0.781	1.871	7.584	5.901	1.796	2.986	2.368	0.037	2.643	2.304	0.012	0.563	1.039	2.843	0.962
		1.82	2.832	2.142	2.796	1.709	1.133	0.359	3.088	1.702	1.147	5.012	5.084	2.27	4.576	1.757	4.932	0.84	3.763	11.265	7.221	2.206	0.321	2.167	0.46	2.544	2.413	0.862	1.799	0.324	2.83	0.641
		1.667	5.718	3.873	3.285	0.999	2.213	0.418	3.336	0.456	1.806	2.806	3.999	1.343	5.291	0.75	6.225	1.312	4.377	10.165	6.322	1.636	0.021	4.765	0.066	1.692	3.994	1.862	1.81	0.968	2.286	1.07
		2.934	5.156	4.872	4.029	1.176	2.981	2.844	4.916	0.899	2.668	2.006	4.983	1.574	6.218	0.832	7.287	1.331	2.301	12.864	6.076	0.629	0.868	5.799	0.934	3.456	3.278	1.988	4.47	1.324	3.047	2.819
		4.754	4.206	4.882	4.768	1.777	4.764	0.008	4.456	2.254	3.539	1.978	6.025	2.703	7.766	1.797	6.552	0.921	1.81	17.862	7.136	0.015	3.945	7.881	2.084	4.939	2.597	1.825	0.457	1.472	2.977	1.616
		2.644	4.363	6.386	4.604	3.284	2.119	1.17	5.266	1.125	1.873	1.67	4.043	1.343	8.502	1.038	5.273	1.137	3.367	20.328	5.531	3.198	2.571	4.072	2.157	2.242	3.88	2.095	0.431	1.451	4.072	2.726
		1.187	5.681	6.856	7.133	4.164	0.447	4.314	3.346	1.872	1.476	1.187	5.071	0.41	9.771	1.893	5.047	0.39	1.938	22.914	4.405	0.704	2.803	3.494	2.59	4.464	1.797	2.951	1.167	1.806	2.901	2.596
		2.076	4.641	6.518	4.787	2.559	0.723	3.636	3.18	1.98	0.845	2.586	2.603	1.882	7.85	5.182	2.467	0.857	1.31	24.957	3.012	5.627	0.844	1.855	4.183	5.348	1.818	3.749	2.108	1.624	3.047	1.424
		0.57	5.963	8.599	4.976	4.681	0.667	1.952	3.796	2.145	0.554	4.073	3.765	0.639	8.159	5.595	2.585	1.698	1.59	26.243	2.78	0.961	3.632	2.749	4.148	4.643	2.314	4.402	2.652	1.562	3.414	0.354
		2.137	4.069	11.549	4.57	2.681	0.651	1.455	2.269	3.603	0.69	4.371	2.108	3.036	5.738	4.265	1.944	2.391	1.824	25.677	3.047	2.037	0.274	4.433	5.039	1.504	2.617	4.838	0.529	2.664	3.986	0.499
		0.467	2.845	12.419	4.225	0.847	1.355	2.319	1.626	3.413	0.661	5.912	1.698	0.923	10.573	3.49	2.898	2.408	3.425	25.688	2.118	3.98	5.622	5.171	4.761	2.451	0.173	3.867	0.732	2.396	4.458	0.616
		2	2.247	1.68	3.852	2.1	2.894	3.457	1.076	4.331	0.682	6.792	0.722	6.742	11.776	4.671	2.264	0.556	5.244	27.07	2.986	4.185	0.851	5.157	4.032	2.607	0.818	4.289	1.747	2.511	3.125	1.485
		3.067	2.826	0.959	2.889	1.609	2.369	4.295	0.883	4.643	0.819	6.536	2.042	0.609	12.305	0.707	1.04	4.836	5.926	31.501	2.277	2.205	2.558	6.097	5.818	2.361	3.622	3.743	0.825	1.343	4.072	2.363
		1.989	0.355	2.352	2.672	0.519	0.934	3.626	0.538	6.677	0.443	6.853	2.568	6.52	11.624	3.703	1.001	4.66	7.604	16.827	3.547	1.317	0.805	6.225	1.021	2.627	2.674	6.139	0.55	1.088	5.5	2.15
		1.523	0.595	3.417	2.545	1.846	1.886	4.169	1.05	7.383	0.679	6.664	0.53	7.892	9.964	6.27	1.768	0.944	9.659	14.54	3.043	1.233	5.015	7.676	1.874	1.809	4.028	5.768	1.177	1.288	8.089	2.653
		3.102	0.525	0.3	1.743	0.59	2.9	4.058	0.832	5.964	0.951	7.625	2.181	8.896	11.194	8.444	2.449	1.801	8.036	12.641	3.712	1.602	3.881	9.314	2.775	1.908	3.83	7.304	0.018	1.25	3.731	3.748
		4.014	2.54	1.218	0.687	1.37	3.013	7.794	1.519	5.575	0.424	5.77	2.505	9.719	10.88	8.791	3.121	2.675	0.109	11.416	3.579	1.914	9.448	10.357	4.158	1.989	5.244	8.346	0.58	2.121	7.402	4.681
		1.82	1.375	1.147	1.326	1.636	5.655	1.016	2.053	5.191	0.001	10.548	2.321	10.638	13.201	9.603	5.026	0.837	3.548	12.409	3.343	2.952	14.075	10.752	3.728	1.443	5.159	9.65	0.278	2.351	8.741	5.508
		4.09	0.737	2.749	1.042	2.596	5.914	1.563	2.346	3.383	1.344	10.003	2.301	11.46	12.61	14.251	3.878	4.453	2.313	10.893	3.328	5.04	15.237	8.649	5.53	2.447	4.218	8.356	1.072	2.343	12.856	7.585
		0.333	0.021	2.238	2.073	2.067	6.623	0.773	2.616	5.224	2.08	11.341	4.725	12.431	14.561	12.673	6.121	5.692	5.462	13.787	3.73	5.007	11.645	7.721	3.781	0.621	3.152	6.684	1.883	3.65	13.148	9.354
		0.907	0.024	2.964	0.192	3.498	10.662	2.186	2.971	7.031	2.017	9.15	6.032	14.324	13.422	9.426	7.866	6.586	0.641	9.64	4.518	5.645	9.491	8.015	3.231	1.443	5.95	5.679	2.596	2.906	11.71	9.567
		0.777	1.051	3.107	2.388	4.019	9.013	1.032	2.409	5.069	3.54	11.902	1.882	15.907	12.883	10.861	7.767	6.458	3.728	7.77	3.583	6.961	14.197	9.925	3.886	2.396	7.36	5.256	4.364	2.92	11.839	10.565
		0.721	2.929	5.074	1.741	1.439	12.094	1.807	2.647	4.26	3.503	8.974	1.792	16.676	14.698	11.507	9.944	5.476	0.112	0.591	3.967	7.71	14.185	10.148	6.464	2.647	8.929	4.874	4.891	2.687	10.584	12.737
		1.556	3.602	6.638	2.578	1.598	11.041	3.002	1.44	4.009	5.861	14.481	1.387	17.478	14.715	11.303	10.546	6.148	2.358	4.108	3.836	7.692	15.37	12.98	3.261	1.74	7.946	3.871	2.343	3.093	8.086	2.158
		2.071	5.387	6.792	5.028	0.47	8.958	4.882	4.449	5.203	7.334	13.844	3.81	18.762	9.776	6.568	10.743	2.711	3.531	5.389	2.705	9.526	14.804	8.254	1.966	4.527	8.684	2.283	2.343	3.354	7.06	2.159
		2.936	5.644	0.538	16.218	2.17	10.398	4.963	6.044	7.576	9.658	21.149	6.557	20.17	22.291	6.876	12.258	5.516	0.473	5.333	2.834	10.653	16.166	4.965	1.872	5.342	7.825	1.89	2.828	4.514	8.353	3.14
		1.491	6.985	0.061	3.048	5.776	9.128	4.275	10.256	8.624	8.424	11.597	10.204	20.801	28.693	4.703	12.049	4.742	0.21	3.712	2.943	12.244	16.376	3.456	1.641	4.923	4.029	3.248	3.893	3.824	10.152	3.261
		0.961	7.497	0.626	4.456	2.013	8.313	0.979	12.846	10.089	4.566	10.693	5.907	21.811	25.89	3.915	13.145	5.624	6.055	4.837	4.312	14.807	18.111	1.793	0.25	5.505	1.59	4.612	4.147	5.05	11.354	4.072
		1.085	9.369	3.586	3.729	0.882	11.606	1.374	7.375	8.792	4.362	8.04	7.369	23.848	19.51	4.557	13.428	6.076	7.235	4.606	4.634	16.845	18.503	2.758	0.848	5.73	5.359	3.953	4.327	4.005	10.378	4.524
		0.471	8.868	1.703	3.885	3.716	15.362	1.847	2.009	7.283	6.617	8.748	6.648	24.903	21.717	4.353	14.041	5.531	5.616	2.953	7.255	17.997	19.949	1.177	0.379	6.409	7.131	3.158	3.624	3.71	12.043	5.706
		2.38	5.499	2.977	4.66	2.242	15.417	1.861	1.294	7.411	6.376	4.57	5.337	24.379	17.087	0.598	14.083	6.226	5.419	2.329	4.11	20.017	18.387	0.457	1.359	5.828	10.746	2.027	4.695	4.832	13.993	5.532
		4.118	5.079	5.025	3.801	4.012	21.108	2.022	1.089	7.081	6.905	7.908	5.456	25.894	10.926	0.554	11.705	7.957	5.956	0.668	9.828	20.938	15.108	1.239	3.48	8.684	9.271	0.643	3.65	5.251	14.614	6.69
		7.75	4.03	5.473	2.808	4.093	16.512	5.374	1.332	8.545	5.341	13.076	5.728	23.696	12.861	1.373	13.756	8.514	6.02	0.536	6.902	28.243	16.379	0.416	4.368	9.117	7.059	0.785	4.322	5.137	16.305	7.604
		0.566	3.18	7.382	4.232	2.028	10.245	10.424	2.388	8.928	4.64	14.331	6.769	21.282	11.146	2.222	15.866	9.421	6.196	1.562	7.268	31.305	18.53	1.381	5.168	10.165	8.306	3.207	5.009	5.708	18.597	6.281
		0.333	3.773	8.703	4.786	0.912	9.138	9.332	2.467	8.806	4.715	13.425	7.984	17.323	10.001	1.893	16.568	10.649	7.355	0.58	9.57	29.728	20.504	1.011	6.406	7.446	11.348	3.358	4.635	5.142	19.644	5.334
		0.389	5.686	7.117	5.488	1.254	8.295	6.912	3.741	8.671	3.689	4.077	9.51	17.257	11.533	3.151	18.469	12.636	9.066	1.136	10.401	17.492	10.809	1.9	6.751	9.283	12.582	4.528	4.226	4.252	17.231	4.068
		1.077	5.764	9.454	5.607	2.797	7.469	5.817	4.592	11.304	4.899	9.134	8.755	19.406	10.563	4.093	18.929	15.402	9.009	0.182	9.547	16.493	4.692	2.33	7.202	10.084	13.522	5.08	5.162	4.74	17.885	1.599
		1.31	5.076	12.238	7.218	4.501	7	5.562	5.795	13.799	3.242	7.582	8.815	21.152	11.618	5.106	19.959	17.881	10.281	3.436	8.479	17.489	2.266	4.192	5.539	11.55	10.084	5.635	4.092	5.708	16.974	3.845
		0.933	5.688	14.623	6.63	5.302	5.789	7.841	6.237	13.69	3.905	9.162	9.926	22.849	11.464	7.439	22.296	18.782	12.149	2.827	11.152	24.358	2.995	3.49	4.808	11.372	7.394	6.293	3.83	6.31	17.506	4.262
		1.697	8.14	17.075	6.453	5.96	4.072	11.724	6.602	12.535	4.754	3.986	8.934	24.532	8.357	8.53	24.18	21.939	13.499	1.28	10.476	23.441	6.198	2.446	6.844	9.011	6.702	6.895	4.423	5.936	16.607	5.73
		1.573	9.782	16.321	5.3	6.902	2.359	10.548	4.787	15.169	4.929	3.881	7.713	22.193	7.662	8.918	20.259	23.119	14.396	4.898	5.241	24.725	9.025	2.738	5.337	14.174	6.219	7.978	5.134	6.378	17.687	5.638
		1.131	10.88	15.411	6.966	7.395	1.169	11.832	6.347	17.582	5.907	4.058	10.575	21.918	5.469	9.702	17.529	23.9	12.427	6.586	5.922	23.207	9.657	3.137	3.839	18.493	8.219	10.627	5.856	7.232	16.293	4.352
		1.98	10.915	12.238	10.326	6.75	0.445	10.836	6.507	21.183	3.964	3.786	11.603	20.338	4.168	14.272	15.343	27.826	10.242	7.262	6.644	9.965	1.13	3.775	1.876	7.66	8.485	7.902	6.982	7.901	17.539	2.551
		2.749	11.812	9.206	11.476	9.995	2.003	11.233	5.224	22.241	3.585	5.677	10.57	20.968	4.043	14.534	12.746	29.249	8.02	7.523	5.107	7.484	0.379	3.35	0.019	5.554	9.304	9.561	7.439	9.4	14.619	1.341
		5	12.626	9.027	12.372	10.458	3.49	10.927	5.505	23.294	5.826	4.951	8.957	26.725	3.28	12.9	11.407	31.148	7.77	4.298	6.27	5.499	1.235	4.322	1.184	5.987	10.414	10.077	8.959	7.893	14.215	0.251
		3.707	14.103	6.159	13.692	9.289	5.655	21.478	7.315	25.785	8.105	6.076	8.203	27.18	1.921	12.626	9.045	32.262	8.056	2.956	7.366	4.741	2.727	6.407	2.142	5.199	10.97	8.125	7.395	8.936	12.144	0.708
		2.294	10.229	6.642	14.615	8.934	5.972	15.396	7.939	27.283	8.447	6.44	6.793	26.4	4.419	14.886	12.23	25.666	7.804	4.634	5.716	5.217	3.951	5.061	3.477	7.844	10.072	6.84	6.723	7.63	12.212	1.381
		3.732	9.553	4.038	12.902	10.93	7.879	12.256	3.766	29.381	9.298	7.164	5.987	23.572	6.27	14.448	10.396	23.514	10.338	4.963	5.995	3.287	5.744	5.393	1.234	9.076	9.327	5.502	6.058	5.984	10.798	0.923
		2.566	11.938	3.568	11.667	13.039	9.529	17.472	3.925	31.593	9.079	7.69	6.836	21.399	6.407	16.211	10.118	20.958	11.709	6.573	6.052	3.88	5.723	6.024	1.577	10.59	7.44	5.501	6.465	5.894	10.229	1.492
		3.985	10.302	2.481	9.211	13.471	7.42	16.618	17.623	35.874	9.535	9.083	15.253	20.997	8.815	18.12	8.277	15.837	9.353	9.227	9.141	16.532	3.905	6.848	0.746	15.523	5.881	6.788	6.86	6.814	9.875	2.636
		6.24	11.405	1.236	9.296	11.588	6.599		19.601	37.364	8.322	10.997	15.468	19.537	12.252	21.205	7.209	20.834	10.369	9.573	9.572	26.364	2.692	8.112	1.052	6.846	6.912	6.304	7.17	8.454	9.088	1.318
		6.675	12.713	0.606	7.75	11.543	4.057		21.481	35.706	8.965	11.458	18.76	20.478	12.01	17.856	5.959	30.167	11.954	12.078	12.48	31.228	4.281	10.223	2.634	8.888	4.992	9.249	8.802	9.633	6.939	3.601
		6.392	12.268	0.087	7.923	14.119	3.171		22.523	16.58	9.41	10.567	20.982	19.138	11.987	9.481	9.39	26.371	15.254	10.963	11.583	3.493	4.233	10.842	2.947	10.406	4.845	8.072	9.589	10.117	5.723	0.396
		4.168	3.954	0.095	6.929	15.918	3.019		21.111	5.477	10.246	10.797	12.461	18.35	8.928	8.881	8.895	37.79	16.863	12.383	13.365	3.102	4.444	11.741	3.831	11.198	5.061	10.472	9.167	10.132	4.343	0.324
		2.01	2.208	1.264	6.296	17.718	6.244		20.594	6.569	10.263	11.086	11.505	19.206	17.399	5.795	9.34	39.706	18.344	13.668	15.412	14.019	8.945	10.291	4.492	12.802	4.548	10.828	10.099	9.104	6.351	0.814
		6.921	1.343	0.926	6.025	18.629	7.707		22.273	8.253	10.611	9.451	14.176	20.007	20.385	5.939	10.94	28.706	20.04	17.812	16.735	15.138	13.906	9.859	4.734	14.185	6.584	10.942	11.127	10.854	4.963	1.202
		6.708	2.947	3.027	7.125	20.363	8.709		20.894	10.857	8.584	8.864	13.624	20.861	10.38	2.131	9.834	26.571	20.946	17.697	18.99	17.624	14.362	9.39	6.514	14.721	7.518	10.953	11.289	11.948	10.425	1.233
		7.032		3.43	5.369	20.182	10.419		18.711	3.566	5.51	8.936	11.552	22.2	7.811	1.726	10.757	20.584	22.807	16.198	25.285	16.644	18.489	15.482	7.964	16.692	9.84	12.04	11.602	14.151	11.389	1.541
		2.83		4.044	6.762	20.638	12.059		18.941	5.759	5.019	7.568	12.557	20.041	7.237	0.275	11.98	20.107	24.765	18.94	25.415	17.73	14.547	19.719	8.2	15.139	7.708	13.067	11.728	14.5	10.812	0.841
		1.649		3.925	7.3	18.394	13.484		17.018	4.665	6.545	6.952	3.288	23.885	3.826	1.744	10.87	18.012	25.704	19.917	25.421	21.401	9.603	14.075	8.547	17.311	8.783	14.53	13.358	11.616	12.885	0.379
		11.512		6.291	8.033	12.501	10.194		17.493	4.733	5.955	3.35	3.578	19.287	1.405	4.632	11.169	19.588	22.887	20.891	33.916	25.947	7.282	9.529	9.73	14.507	13.201	14.282	13.728	12.586	13.306
		12.539		7.172	9.005	8.553	5.392		20.224	6.317	10.257	3.267	5.245	16.773	3.423	5.063	11.361	20.669	25.017	13.82	34.574	25.832	11.442	15.303	11.199	12.591	13.437	15.173	14.626	12.938	13.608
		14.483		5.101	7.834	8.669	5.912		21.11	6.035	13.096	3.083	6.969	12.891	1.983	6.902	13.269	18.694	24.537	18.988	33.082	15.942	10.746	15.096	11.163	10.154	14.186	15.32	16.384	14.931	14.425
		6.002		4.727	6.52	9.457	6.929		23.216	6.118	16.216	3.329		10.421	2.843	5.044	14.512	19.797	14.701	20.895	32.304	11.201	15.812	13.942	13.366	7.667	16.552	13.998	15.207	16.269	17.098
		0.422		3.267	9.58	10.24	6.97		23.737	11.003	15.894	3.768		10.229	2.95	4.306	15.932	20.563	14.34	21.658	33.124	9.494	16.747	19.24	10.567	6.846	16.511	11.599	13.929	15.382	17.305
		4.955		3.878	8.714	10.106	8.876		27.052	9.905	13.874	3.979		11.835	4.669	2.543	17.242	21.663	23.804	25.995	31.171	6.653	16.277	9.158	10.354	7.028	17.773	16.314	12.683	14.047	20.563
		0.897		3.379	8.683	10.168	11.977		28.177	4.206	12.367	3.981		12.475	8.369	2.464	16.149	24.897	20.071	22.514	28.889	3.564	23.337	7.074	8.739	8.907	17.089	9.487	2.59	14.701	21.354
		1.614		6.311	7.771	15.437	12.546		28.527	2.761	14.239	4.584		12.011	7.164	2.467	13.656	26.115	17.443	20.476	30.147	5.419	23.102	14.092	6.363	14.11	19.561	9.009	0.262	16.969	24.54
		0.481		6.208	10.791	11.68	12.242		22.399	1.152	14.859	4.063		18.342	8.116	4.458	12.206	25.065	13.184	18.887	28.003	3.166		20.433	5.32	16.384	16.75	2.328		17.568	23.371
		0.427		10.528	11.212	21.215	15.559		20.795	1.95	14.331	4.066		16.954	10.335	6.457	12.793	25.6	13.627	21.339	30.768	1.4		9.691	4.694	16.687	17.74	0.453		7.405	19.608
		2.267		11.298	11.211	22.34	14.104		18.955	0.797	14.553	4.339		10.806	12.716	7.436	16.865	26.29	16.49	14.754	30.279	2.095		8.266	3.39	14.908	19.314	0.532		5.281	29.922
		3.07		12.265	11.966	13.741	15.59		16.237	0.681	17.182	5.806		11.422	22.202	9.595	16.183	27.53	16.283	11.181	30.976	4.574		12.579	1.648	12.589	20.373	0.883		0.231	35.446
		1.647		13.986	11.692	17.696	17.347			2.326	19.967	5.593		10.052	23.179	14.414	16.089	25.981	10.645	9.561	25.649	5.415		18.035	2.171	13.25	13.882	28.054		2.329	31.168
		3.053		16.645	13.216	23.268	10.152			3.61	17.036	5.31		10.4	21.864	18.22	10.07	26.93	6.613	3.867	27.896	4.694		21.317	2.366	17.753	12.115	26.406		2.934	8.076
		12.471		18.725	14.429	15.778	8.787			4.537	18.734	6.241		10.168	12.175	20.936	21.354	28.983	12.504	1.68	27.009			27.416	5.338	18.806	14.701	19.863		4.289	8.433
		13.043		24.371	12.311		8.963			3.711	19.888	5.625		8.17	7.583	21.386	23.66	27.647	14.857	30.95	26.548			35.569	8.256	23.496	13.186			4.478	15.505
		12.806		29.415	11.757		6.948			2.675	21.164	7.976		6.305	3.31	25.413	24.49	28.427	17.701	28.036	23.062			29.419	12.539	23.219	14.303			1.815	8.828
		14.762			12.445		5.913			3.362	23.601	7.262		7.749	5.023	22.778	22.282	27.557	18.981	26.754	23.623			26.085	13.118	26.328	16.854			4.79	7.531
		13.606			14.252		4.536			6.072	21.176	10		7.557	6.699	24.467	26.851	28.149	21.221	25.424	26.132			21.217	15.875	12.738	16.675			6.193	9.035
		12.604			17.153		4.782			5.735	20.359	9.398		6.13	9.783	20.392	28.493	32.119	23.081	31.254	22.68			20.922	17.512	3.546	21.049			4.407	11.126
		13.831			17.263		4.258			7.655	19.361	13.649		4.265	11.582	19.796	29.682	29.267	24.804		23.839			18.858	1.876	6.36	22.643			4.237	8.632
		12.76			18.024		2.971			17.01	23.068	16.035		3.664	15.117	18.032	27.737	28.315	26.387		27.352			18.575	8.669	8.614	23.433			3.323
		13.328			18.739		2.923			14.344	23.871	25.245		3.606	17.406	15.732	28.879	31.33	24.473		27.067			19.982		7.472	22.12			4.433
		14.654			16.868		2.537			16.236	6.364	26.767		2.169	14.46	17.701	27.05	32.31	26.128		20.142			38.523		6.569	22.66			1.421
		19.468			15.708		4.021			11.445	7.296	25.651		2.8	13.076	17.821	23.257	30.358	24.61		20.197			29.482		9.125	24.742			3.611
		21.632			18.803		4.994			11.175	8.794	24.73		2.132	15.975	12.747	22.088	27.8	31.994		18.627			19.111		13.939	28.984			3.172
		22.254			20.987		5.652			9.605	10.558	21.054		0.451	12.359	12.091	23.509	25.339	25.845		18.506					12.841	32.463			4.63
		22.761			22.549		5.493				4.988	16.035		1.288	13.685	10.436	19.781	25.189	24.814		19.437					12.835	23.351			5.113
					24.79		5.841				4.432	16.359		2.704	16.89	14.429	17.59	19.192	26.398		17.43					9.458	22.091			4.285
					24.283		4.645				1.71	13.979		3.065	21.57	15.657	16.424	15.273	26.567		14.022					34.543	20.548			3.303
					22.068		3.407				0.719	10.571		1.935	16.678	11.1	18.292	9.245	22.359		13.593					36.853	8.3
					20.607		3.519				6.109	11.536		2.583	17.226	10.308	19.149	10.484	20.734		17.003					40.306	16.814
					20.067		3.231				0.299	10.777		1.804	11.128	12.687	20.244	10.922	17.888		16.63						9.893
					17.01		3.04					8.735		0.965	8.774	13.504	15.528	11.974	17.782		19.079
					19.284		7.347					11.661		1.843	9.566	14.441	14.063	15.24	14.944		17.04
					25.006		10.668					12.852		1.879	8.608	17.44	15.322	17.023	13.485		15.648
					27.341		10.281					13.395		3.202	12.639	21.145	15.174	17.657	20.859		17.086
					28.425		2.215					11.896		4.346	27.367	23.385	17.98	16.071	25.05		16.443
					29.984		1.295					11.728		4.95	23.029	22.081	18.613	20.61	31.387		19.525
					31.295		2.864					16.298		6.195	20.761	22.752	18.69	20.98			20.626
					31.983		18.038					16.678		5.836	29.299	22.753	23.108				22.001
					33.012		16.073					17.03		7.738		28.192	25.371				23.699
					33.739		14.223							8.825		15.061	27.673				24.307
					29.541		3.729									14.904	29.382				25.117
							4.923									19.872	26.147				26.428
							4.409									25.699	34.793				23.138
																24.064	36.359				26.666
																29.306	38.048				27.907
																30.642	40.904				25.739
																30.834	41.557				15.7
																28.827	41.587				11.074
																22.271					10.965
																25.034					12.474
																22.705					12.227
																18.411					18.732
																22.41					20.76
																21.635					22.612
																18.727					19.543
																24.644					22.074
																27.412					21.214
																26.465					20.179
																26.37					18.988
																29.389					21.601
																28.834					21.028
																26.213					17.568
																					14.726
																					19.025
																					20.198
																					20.028
																					17.833
																					24.439
																					26.306
																					29.719
																					27.11
																					31.878
																					34.278
																					32.46
																					38.173
																					37.216
																					38.668
																					37.734
																					35.298
																					33.271
																					33.604
																					34.445
		mCherry vs mCherry-ZRANB1 (WT)	mCherry vs mCherry-ZRANB1 (C443S)
	P value	<0.0001	0.4803
	P value summary	****	ns
	Significantly different (P < 0.05)?	Yes	No
