# Supplementary material for: E3 ligase AREL1 controls perinuclear localization of lysosomes and supports Purkinje cell survival
Source: EMBO J. 2025 Dec 2;45(3):655–91. doi: 10.1038/s44318-025-00654-3 (PMC12864862; doi:10.1038/s44318-025-00654-3)
Supplement: Supplementary file 12 — Source data Fig. 5 [file 44318_2025_654_MOESM12_ESM.zip]

Archive with 57 entries (44 files):
- Figure 5/
- Figure 5/5I/
- Figure 5/5G/
- Figure 5/5F/
- Figure 5/5H/
- Figure 5/.DS_Store
- __MACOSX/Figure 5/._.DS_Store
- Figure 5/5M/
- Figure 5/5J/
- Figure 5/5C/
- Figure 5/5D/
- Figure 5/5E/
- Figure 5/5B/
- Figure 5/5K/
- Figure 5/5L/
- Figure 5/5I/5I-2-shUBAC2_merge.tif
- Figure 5/5I/5I-1-shNC_merge.tif
- Figure 5/5I/5I-1-shNC_ATP6V1D.tif
- Figure 5/5I/5I-1-shNC_LAMP1.tif
- Figure 5/5I/5I-2-shUBAC2_LAMP1.tif
- Figure 5/5I/5I-2-shUBAC2_ATP6V1D.tif
- Figure 5/5G/5G-1-shNC-lysosensor green.tif
- Figure 5/5G/5G-2-shUBAC2-lysosensor green.tif
- Figure 5/5F/5F.xlsx
- __MACOSX/Figure 5/5F/._5F.xlsx
- Figure 5/5H/5H.xlsx
- __MACOSX/Figure 5/5H/._5H.xlsx
- Figure 5/5M/5M-2_shUBAC2_SiR-lysosome.tif
- Figure 5/5M/5M-1_shNC_SiR-lysosome.tif
- Figure 5/5M/5M.xlsx
- __MACOSX/Figure 5/5M/._5M.xlsx
- Figure 5/5J/5J.xlsx
- __MACOSX/Figure 5/5J/._5J.xlsx
- Figure 5/5C/5C.pdf
- __MACOSX/Figure 5/5C/._5C.pdf
- Figure 5/5D/5D.pdf
- __MACOSX/Figure 5/5D/._5D.pdf
- Figure 5/5E/5E-3-shUBAC2 expressing UBAC2(WT)-EGFP.tif
- Figure 5/5E/5E-3-shUBAC2 expressing UBAC2(WT)-EGFP, LAMP1.tif
- Figure 5/5E/5E-1-shNC expressing EGFP,LAMP1.tif
- Figure 5/5E/5E-2-shUBAC2 expressing EGFP.tif
- Figure 5/5E/5E-4-shUBAC2 expressing UBAC2(╬öUBA)-EGFP, merge.tif
- Figure 5/5E/5E-3-shUBAC2 expressing UBAC2(WT)-EGFP, merge.tif
- Figure 5/5E/5E-4-shUBAC2 expressing UBAC2(╬öUBA)-EGFP,LAMP1.tif
- Figure 5/5E/5E-1-shNC expressing EGFP.tif
- Figure 5/5E/5E-1-shNC expressing EGFP, merge.tif
- Figure 5/5E/5E-4-shUBAC2 expressing UBAC2(╬öUBA)-EGFP.tif
- Figure 5/5E/5E-2-shUBAC2 expressing EGFP, merge.tif
- Figure 5/5E/5E-2-shUBAC2 expressing EGFP,LAMP1.tif
- Figure 5/5B/5B.pdf
- __MACOSX/Figure 5/5B/._5B.pdf
- Figure 5/5K/5K.xlsx
- __MACOSX/Figure 5/5K/._5K.xlsx
- Figure 5/5L/5L-1-shNC_DQ-OVA.tif
- Figure 5/5L/5L-2-shUBAC2_DQ-OVA.tif
- Figure 5/5L/5L.xlsx
- __MACOSX/Figure 5/5L/._5L.xlsx
