# Supplementary material for: E3 ligase AREL1 controls perinuclear localization of lysosomes and supports Purkinje cell survival
Source: EMBO J. 2025 Dec 2;45(3):655–91. doi: 10.1038/s44318-025-00654-3 (PMC12864862; doi:10.1038/s44318-025-00654-3)
Supplement: Supplementary file 12 — Source data Fig. 5 [file 44318_2025_654_MOESM12_ESM.zip › Figure 5/5F/5F.xlsx]

## Sheet: Sheet1
				shNC expressing EGFP											shUBAC2 expressing EGFP												shUBAC2 expressing UBAC2-EGFP (WT)									shUBAC2 expressing UBAC2-EGFP (ΔUBA)
			Experiment	1				2				3			1				2				3				1			2			3			1			2			3
			Cell	1	2	3	4	1	2	3	4	1	2	3	1	2	3	4	1	2	3	4	1	2	3	4	1	2	3	1	2	3	1	2	3	1	2	3	1	2	3	1	2	3
			Mean distrance per experiment (Lysosome to nuclear envolpe)	7.28460725075529				7.76206086956522				8.66096850393701			11.1516538461538				13.8418954423593				11.7107013333333				7.71012539184953			7.31856465517241			7.07652529182879			11.9195123287671			11.3905186335404			12.633818815331
			Distrance (Lysosome to nuclear envolpe)	2.756	0.406	1.157	2.319	0.536	2.78	6.645	1.744	0.355	0.571	0.536	0.523	0.135	2.502	1.379	0.848	2.43	0.164	1.058	2.605	2.381	2.47	3.416	3.859	0.662	0.573	1.771	0.11	2.166	6.694	2.593	3.018	1.294	2.394	0.805	0.551	1.942	1.453	3.252	0.488	5.341
				3.554	1.742	1.067	4.145	0.793	2.95	4.043	1.119	1.052	0.785	1.482	0.568	0.161	2.029	0.451	0.637	2.177	1.432	0.078	2.769	0.754	0.354	2.536	6.961	0.305	1.594	2.415	0.524	2.713	17.542	1.482	2.647	2.086	3.175	0.52	4.108	1.834	2.413	2.262	1.599	5.95
				3.018	0.842	0.957	5.554	2.343	1.053	1.507	4.459	0.927	0.793	3.341	0.369	0.77	1.269	0.854	0.891	3.365	1.733	0.83	4.083	0.105	3.133	2.089	8.068	1.889	2.494	1.382	0.69	4.021	17.263	0.19	4.681	2.935	0.943	1.458	3.855	4.966	2.819	1.793	2.312	5.615
				2.106	2.748	5.753	6.8	3.704	2.082	0.078	1.61	1.07	0.879	2.782	1.262	1.311	1.459	1.202	1.661	3.798	2.417	1.82	5.783	1.731	4.1	1.422	9.758	0.41	2.796	2.571	1.552	4.797	6.879	0.905	3.047	1.422	1.262	1.423	4.724	4.886	4.129	2.959	2.492	8.907
				1.531	3.978	6.666	2.452	1.024	3.789	0.378	1.773	1.504	1.229	5.956	1.981	1.831	1.713	0.069	3.423	2.475	2.688	2.035	4.5	1.606	5.088	1.885	8.525	0.449	4.02	2.338	0.972	5.89	5.025	0.11	1.94	1.634	0.929	2.303	4.636	2.007	4.738	3.698	3.894	9.786
				0.55	5.825	3.26	1.136	2.394	4.306	0.778	2.039	2.009	1.39	6.674	1.293	2.859	1.885	0.725	1.768	2.792	4.358	3.815	7.346	0.441	5.144	2.142	14.721	1.772	6.066	3.651	0.861	3.57	4.536	1.148	4.132	0.475	1.013	1.846	5.788	1.153	3.182	6.026	3.725	9.595
				0.936	9.715	4.907	0.56	1.944	5.974	0.361	4.041	2.768	1.71	7.388	0.681	2.39	3.759	0.983	2.277	2.239	3.085	5.451	6.887	0.7	6.586	1.028	20.394	2.089	7.99	2.672	2.406	3.463	4.299	1.348	2.582	0.044	1.891	1.527	5.478	0.061	2.726	2.592	5.853	12.222
				0.957	11.067	2.692	2.339	2.522	3.775	1.043	5.906	1.07	1.977	7.967	2.711	1.872	5.303	1.074	1.798	0.328	4.219	4.851	6.922	0.443	10.257	2.293	21.851	5.59	7.024	2.782	3.761	0.828	2.555	1.869	1.237	0.392	2.582	2.711	5.434	2.447	3.644	1.643	4.11	6.184
				0.085	16.911	1.16	0.82	2.167	2.777	1.428	2.704	0.347	2.238	9.08	3.581	2.241	5.424	1.911	1.307	0.06	3.16	5.337	7.371	1.603	14.902	3.904	23.748	8.414	6.743	3.555	5.05	0.58	1.996	3.401	0.58	2.528	2.948	2.374	5.075	0.743	2.921	1.131	6.329	7.493
				0.573	4.719	0.54	1.891	1.339	4.97	1.356	3.647	0.342	2.708	3.486	2.532	1.736	4.502	0.558	2.703	0.413	4.087	3.446	8.614	4.634	13.917	4.286	24.356	5.835	0.598	4.627	5.111	0.664	2.262	3.299	0.675	3.853	1.761	3.529	9.581	4.124	3.408	4.491	8.649	10.3
				0.809	4.832	0.219	2.557	0.504	4.363	2.533	2.272	0.315	3.217	4.467	0.239	1.811	2.305	1.907	4.534	0.932	3.608	1.735	9.001	6.656	15.695	4.983	27.34	4.745	1.356	3.076	2.457	2.014	2.306	4.119	1.137	6.891	3.683	4.238	10.316	5.01	2.725	8.487	1.054	6.936
				1.744	4.309	0.574	3.698	0.615	6.928	1.611	3.075	0.378	2.855	3.93	0.951	2.839	5.807	4.012	5.004	1.606	2.011	1.991	9.391	6.414	16.375	5.487	13.672	1.054	2.958	4.364	1.234	4.132	0.624	6.381	1.339	4.207	3.482	4.517	12.263	6.372	1.362	10.614	2.489	5.895
				1.596	2.971	2.086	2.168	0.39	8.554	1.515	2.396	0.434	1.83	1.318	1.175	2.661	6.61	2.452	6.04	2.148	1.655	3.024	11.466	8.994	16.37	6.482	14.212	0.832	4.341	5.096	1.711	3.98	0.871	9.257	4.33	2.949	3.817	5.541	7.282	13.797	0.751	11.897	0.647	4.235
				2.607	2.092	1.405	0.655	2.344	9.478	1.292	2.582	0.828	0.863	2.394	0.331	2.196	5.805	2.924	7.072	3.213	1.615	4.017	11.818	10.046	20.589	1.725	12.385	2.499	5.191	7.088	2.05	5.513	0.855	10.414	3.65	2.777	1.19	4.748	10.321	4.245	2.754	14.876	1.671	1.32
				0.701	1.481	2.558	0.764	1.802	10.491	1.438	2.006	1.184	3.015	0.66	0.927	1.762	6.557	2.128	8.142	3.631	4.859	3.595	13.139	11.839	21.858	0.796	15.506	0.648	10.243	8.163	3.186	8.562	2.597	10.331	2.738	1.113	1.977	6.304	2.168	7.079	3.367	12.167	3.544	3.277
				0.463	0.859	3.307	1.442	2.286	12.206	1.613	3.085	2.284	2.018	0.857	0.962	3.238	7.651	3.523	7.534	3.953	9.15	4.595	13.193	9.824	22.91	2.483	12.408	1.757	20.425	12.401	3.623	6.272	2.85	15.097	4.107	1.863	3.567	5.086	5.544	7.586	4.482	19.753	4.899	4.713
				0.661	2.529	3.682	0.329	3.469	8.635	0.468	3.916	1.877	3.623	1.552	2.307	5.111	1.965	1.803	8.284	5.161	12.293	5.348	14.041	8.896	21.723	1.178	12.216	3.166	26.441	12.935	4.2	5.646	2.08	19.878	6.072	2.742	0.549	5.473	1.671	13.503	4.957	21.901	5.873	6.558
				1.665	3.941	1.908	0.608	4.306	10.228	0.835	2.819	2.863	4.661	2.15	3.533	6.783	7.51	3.026	7.757	4.669	8.145	6.417	11.021	8.872	27.468	7.55	11.117	1.852	31.517	10.13	5.334	2.464	0.769	18.446	4.399	4.188	1.348	4.959	0.803	14.742	4.252	10.487	7.478	4.835
				1.706	4.364	2.034	2.456	4.235	11.41	1.188	2.076	2.141	3.268	3.855	4.309	7.101	9.496	3.582	8.258	4.54	11.46	7.543	11.538	14.322	28.019	8.862	9.233	3.83	8.072	18.588	3.233	1.271	5.14	15.329	6.139	4.072	0.554	5.34	1.327	18.15	4.697	6.502	5.508	2.599
				3.418	3.793	3.963	4.835	3.405	7.012	2.064	0.249	1.081	3.535	4.281	4.202	5.99	8.518	4.038	8.342	3.321	11.817	7.928	10.22	15.381	30.549	11.553	8.163	1.927	6.494	18.942	1.574	2.54	4.926	13.777	7.491	5.454	0.428	4	0.948	0.798	6.309	9.028	5.535	0.627
				4.556	5.983	1.381	6.512	3.517	8.085	3.837	1.129	0.856	3.977	6.151	5.387	5.938	9.722	2.942	10.045	1.753	13.773	7.033	11.469	18.461	26.445	9.907	8.085	1.229	5.621	12.126	4	2.246	3.171	14.765	7.701	6.151	0.607	3.421	0.357	1.834	7.025	3.78	6.256	0.054
				5.469	6.854	0.396	8.403	3.7	8.558	2.908	2.375	0.841	4.447	3.894	5.456	6.079	9.611	2.758	9.886	1.626	13.557	7.295	10.471	20.311	29.984	3.741	7.089	3.477	0.169	13.138	5.085	4.76	3.394	9.645	9.988	6.167	1.22	3.288	0.88	1.148	6.333	2.252	4.448	4.32
				3.195	7.12	1.975	3.469	5.089	5.499	4.323	0.42	1.055	4.541	8.243	5.493	7.52	9.564	2.685	10.632	2.248	15.975	6.956	8.782	19.291	31.618	3.549	5.644	4.701	1.724	8.809	5.755	1.277	4.896	8.371	10.404	5.469	0.717	1.542	2.069	0.996	7.192	1.443	4.91	3.271
				3.673	8.458	5.822	2.827	5.263	5.539	4.748	2.381	2.019	6.923	7.718	5.658	6.98	9.362	3.054	11.13	3.416	8.242	8.117	9.28	22.475	27.671	5.812	4.902	6.012	3.757	7.512	4.097	2.444	5.281	1.406	10.788	5.509	3.938	1.073	2.775	0.451	8.731	1.299	4.724	5.222
				3.679	8.568	6.21	4.306	6.549	7.318	5.956	3.222	2.489	8.722	5.342	4.26	9.372	10.706	1.711	9.567	4.811	6.879	8.807	7.569	26.081	27.919	5.313	6.359	2.01	6.499	6.271	3.52	3.677	6.179	2.532	10.564	5.601	2.882	0.326	3.707	1.224	9.515	2.689	4.962	8.951
				4.185	9.751	4.363	6.472	10.056	11.233	5.02	2.933	3.89	8.216	4.683	4.237	10.488	9.934	6.026	10.454	5.846	9.07	9.326	7.514	28.78	27.414	18.33	4.787	1.308	8.341	4.552	4.386	4.613	6.191	2.267	14.557	7.304	2.989	1.28	4.377	2.004	9.58	3.797	6.494	6.264
				5.444	10.831	7.098	6.954	9.382	16.211	7.304	1.632	4.61	6.862	4.343	1.352	7.033	7.98	7.333	10.902	5.928	9.15	8.351	6.305	25.815	23.34	18.662	5.408	3.608	9.842	3.373	3.247	4.647	5.216	3.302	15.847	7.472	2.449	3.28	7.926	3.071	7.14	4.512	2.948	7.148
				5.683	10.854	8.605	9.067	12.567	17.145	6.554	3.844	5.612	5.526	4.121	0.459	7.898	8.362	9.453	10.042	8.962	7.146	8.762	5.011	19.538	16.841	22.123	4.961	1.095	12.033	2.599	2.777	2.864	9.129	3.386	16.395	8.757	2.922	2.66	11.043	4.115	7.408	6.741	0.596	10.798
				4.16	13.323	10.234	12.102	10.237	17.98	7.057	6.081	6.412	4.185	7.243	0.767	7.787	8.007	9.805	9.001	8.878	5.785	8.72	4.143	17.345	16.925	9.045	6.143	0.781	7.471	4.435	3.744	1.939	11.08	3.843	18.933	9.712	5.263	2.885	6.48	2.684	5.346	5.61	1.537	10.468
				5.926	14.987	11.842	14.343	12.929	20.009	6.118	7.821	7.605	4.084	8.993	2.405	9.575	6.078	8.652	12.326	6.482	5.771	7.006	4.821	15.319	18.539	2.955	6.213	1.08	8.522	5.845	2.241	2.571	10.775	4.126	17.451	9.944	5.696	2.477	5.05	2.881	4.898	8.266	0.447	12.223
				3.005	10.058	12.851	16.723	15.128	18.658	4.428	8.561	9.315	4.767	8.957	1.805	9.151	7.185	8.819	12.151	7.174	6.469	11.466	3.84	11.854	21.601	0.057	8.081	1.763	8.982	7.138	1.482	6.445	10.326	5.112	21.668	11.34	7.389	3.634	4.92	1.625	3.816	13.387	1.617	11.413
				3.691	4.028	13.792	11.521	16.98	21.315	4.86	11.609	4.567	5.462	5.96	7.76	5.715	5.17	12.195	12.865	5.747	5.227	11.263	2.366	10.346	22.104	1.116	7.946	1.282	12.435	8.469	0.78	5.688	8.284	6.061	19.057	11.596	7.285	4.072	6.749	1.952	1.913	14.831	3.035	15.057
				5.241	3.049	10.628	8.353	16.727	24.938	7.608	4.915	4.089	5.111	6.829	9.875	4.921	5.584	14.412	10.284	5.281	6.482	10.053	2.225	8.412	24.569	1.267	7.198	1.942	5.318	6.724	2.194	8.596	15.493	9.365	22.125	12.607	6.11	3.963	3.845	1.215	1.71	12.153	3.947	15.711
				3.414	2.494	10.124	9.602	15.127	27.66	7.863	9.722	5.653	5.916	6.329	11.642	5.26	4.813	14.666	14.834	4.342	9.51	11.059	1.532	10.165	30.095	2.287	5.678	2.053	6.673	4.621	3.837	2.467	12.548	15.921	18.465	14.902	6.827	3.899	2.42	1.058	2.569	15.951	4.089	19.182
				1.232	0.029	8.047	15.103	9.601	24.915	7.224	11.458	6.521	5.737	3.609	13.862	4.241	5.65	13.584	15.976	4.023	8.933	12.408	0.512	15.315	16.876	1.937	5.81	2.531	3.144	3.809	3.845	0.946	9.593	4.802	23.159	15.002	7.069	4.366	1.665	2.12	3.747	10.795	5.499	19.487
				0.766	0.845	14.208	15.95	10.355	26.124	6.286	13.604	3.12	6.58	2.882	14.398	4.694	5.357	12.573	16.896	4.951	7.762	12.845	0.146	14.61	11.203	9.153	4.428	4.216	2.536	1.792	2.622	1.784	8.239	3.6	8.586	16.113	7.255	5.406	6.096	2.438	3.157	8.957	4.43	21.516
				3.809	1.786	6.35	6.126	13.148	21.889	5.144	17.89	4.826	6.365	3.216	15.17	4.977	6.544	12.245	16.238	4.613	9.377	12.853	0.948	14.018	12.762	5.95	4.087	5.529	4.499	2.058	1.972	1.384	7.892	4.677	7.073	16.585	6.717	5.393	6.361	2.378	3.388	7.3	5.274	19.029
				5.626	3.953	4.308	5.136	11.612	7.148	7.218	15.324	3.721	7.24	3.88	15.388	4.066	9.08	10.413	17.715	5.424	7.4	14.414	1.176	10.654	10.796	6.954	3.324	4.604	4.497	0.722	3.951	0.107	9.01	4.437	2.714	17.429	6.045	6.53	5.396	1.298	5.196	6.628	7.557	16.036
				0.336	5.532	5.004	3.901	9.44	3.982	6.481	12.822	5.257	6.336	4.772	17.265	4.889	11.865	9.671	19.011	7.978	12.948	15.277	1.333	8.483	8.427	5.065	3.146	5.79	5.607	0.466	4.831	1.877	10.152	4.039	1.212	18.9	6.058	6.644	9.677	2.133	3.146	4.857	7.384	16.042
				1.079	8.171	4.874	3.047	7.731	2.703	6.324	10.7	6.664	6.933	5.499	14.148	6.515	11.505	7.465	15.638	9.398	12.445	15.909	2.052	7.233	7.482	3.419	1.658	7.507	4.553	1.593	2.744	0.419	10.637	4.053	2.053	16.738	5.701	7.977	8.709	3.375	2.989	4.773	9.819	13.578
				0.365	8.996	4.672	2.731	7.967	0.667	5.393	9.324	8.263	5.021	6.182	11.515	6.494	12.091	7.296	17.308	8.727	11.845	17.941	0.689	5.871	6.34	3.962	1.62	9.02	5.263	2.958	3.762	2.063	9.413	5.61	2.078	14.661	7.659	6.278	7.338	3.682	5.629	3.202	10.106	12.896
				0.879	10.464	2.911	1.347	6.891	2.075	8.085	10.977	6.727	4.3	7.224	9.254	9.375	10.881	5.021	17.034	7.905	12.079	19.807	1.269	4.588	5.445	4.919	2.213	8.298	5.539	4.672	1.407	3.235	8.15	7.884	1.168	13.669	6.939	6.349	8.511	5.141	3.775	9.009	7.005	10.896
				3.067	9.268	6.006	0.225	7.671	3.049	10.658	11.27	6.918	3.845	5.896	11.757	11.478	10.966	6	18.693	6.277	11.9	15.568	2.3	5.44	4.367	7.714	0.53	8.351	5.959	5.302	0.379	6.208	4.681	11.76	2.121	12.577	7.775	6.636	9.284	3.117	3.457	6.516	5.914	11.03
				7.285	8.951	6.567	0.454	14.853	5.244	14.036	8.101	8.769	4.975	7.388	7.743	12.845	15.954	5.441	20.088	5.368	12.218	17.577	3.163	3.631	2.781	8.319	0.141	13.46	6.302	6.609	21.248	4.113	4.827	9.964	1.684	14.515	7.712	7.866	11.367	1.377	4.903	7.93	3.577	10.28
				7.185	8.054	9.083	0.279	7.152	5.77	18.374	9.308	10.735	6.897	7.105	11.093	13.927	13.549	6.989	19.574	7.351	12.383	17.33	4.656	2.39	3.974	9.62	0.663	16.385	7.004	7.515	22.257	2.083	3.018	8.622	1.935	14.472	8.715	10.414	12.863	3.115	5.339	10.028	4.92	8.155
				13.213	6.793	9.509	0.55	4.724	5.291	17.902	10.694	10.294	6.861	8.424	8.727	14.199	18.987	7.809	17.353	8.541	13.459	17.489	7	6.007	3.075	11.313	1.159	18.199	7.435	6.035	10.85	1.367	2.804	6.153	1.11	15.292	10.505	11.325	12.691	3.111	3.483	13.425	4.736	9.921
				15.273	3.903	4.845	0.897	5.729	2.78	20.623	9.219	13.637	6.914	9.082	7.174	13.759	21.841	8.78	19.957	7.553	13.28	17.659	3.545	8.252	4.776	12.14	0.508	20.679	7.102	5.646	14.682	0.929	2.262	4.094	1.47	15.894	10.079	10.551	13.65	2.868	3.429	16.365	5.191	10.097
				12.129	2.66	6.169	3.596	5.596	2.64	17.569	11.853	10.956	5.809	10.493	10.972	12.263	26.834	7.574	21.61	8.81	14.691	19.447	7.654	11.406	4.973	13.633	1.615	20.916	7.899	3.849	8.758	1.787	3.905	3.698	7.465	15.022	9.707	13.136	11.723	2.14	3.204	14.513	7.069	12.577
				12.673	0.477	3.195	3.408	5.776	4.293	16.495	12.035	14.161	7.454	12.057	10.848	10.795	21.273	9.789	21.228	9.743	15.133	20.269	11.469	12.29	6.834	15.246	2.039	23.508	7.986	2.883	18.605	2.051	4.769	1.123	7.295	16.761	9.527	12.031	14.449	2.986	2.68	13.796	7.636	15.224
				7.948	0.952	4.237	3.658	6.75	3.568	17.509	12.328	14.577	6.28	8.368	12.595	7.794	22.13	10.53	24.197	10.027	15.764	22.505	14.141	11.258	8.191	12.941	2.353	11.247	9.438	3.049	19.779	2.925	3.244	2.739	7.461	19.208	8.934	15.375	13.813	5.105	2.256	14.402	9.744	15.992
				6.975	1.59	5.077	3.23	8.03	4.373	18.244	14.552	11.283	6.962	6.901	14.54	7.924	23.321	11.795	20.015	10.751	14.478	23.822	15.034	10.569	9.385	13.143	2.232	0.91	9.258	4.494	11.447	2.932	1.822	1.343	2.101	19.802	10.51	16.899	15.423	6.366	2.178	10.028	9.356	17.537
				4.565	0.244	3.362	6.134	9.687	3.151	18.92	19.244	9.456	6.385	7.012	18.797	9.716	24.547	13.771	18.972	10.76	14.753	25.202	17.605	12.448	11.43	11.104	3.25	0.895	11.633	5.46	7.703	2.791	4.062	2.243	3.073	16.71	8.498	18.555	13.353	7.694	1.824	8.722	9.157	15.101
				4.092	2.51	2.167	5.478	9.663	0.295	14.531	18.561	11.132	6.296	8.538	19.043	10.757	25.866	13.823	17.163	10.173	17.431	25.581	19.264	15.801	11.537	13.082	4.8	4.624	13.401	7.295	6.598	6.059	4.073	3.262	2.705	18.842	8.022	21.096	12.165	9.002	1.831	7.43	8.068	18.43
				3.456	3.328	3.642	4.813	10.548	0.467	11.505	23.776	12.247	6.125	9.643	7.192	11	26.525	15.257	16.963	11.639	18.761	27.842	16.992	13.16	5.845	11.403	5.85	6.795	15.343	8.12	7.536	8.855	5.217	4.772	5.545	19.912	10.7	22.673	14.771	10.074	1.741	6.291	10.851	18.609
				6.479	1.86	4.4	4.238	11.757	0.493	23.679	21.586	12.041	9.091	13.44	5.212	11.996	24.95	15.329	28.934	12.39	18.633	28.831	13.09	10.671	5.846	13.355	7.5	6.895	11.574	8.638	7.102	10.47	4.024	7.36	5.132	21.194	12.364	21.875	15.078	10.064	2.093	5.057	11.175	20.147
				6.702	6.715	6.34	3.396	10.667	4.069	9.787	23.799	14.317	8.413	14.835	5.293	12.806	25.185	13.481	14.252	11.358	17.288	27.997	10.863	14.991	5.501	14.919	5.755	4.783	11.474	7.35	8.062	13.042	3.04	11.41	6.607	20.262	12.461	21.73	13.684	7.214	1.248	2.575	12.739	22.326
				7.233	8.571	6.536	3.502	11.137	2.463	17.076	23.514	17.263	7.876	16.532	3.378	12.589	26.109	10.704	3.776	13.747	17.228	29.066	6.434	15.501	6.729	12.118	8.256	9.949	10.243	5.185	9.145	10.043	2.851	4.668	7.488	23.387	12.437	19.863	9.595	7.122	3.125	0.798	15.338	20.996
				7.254	5.179	7.795	6.472	13.413	3.904	19.932	25.014	20.748	8.605	16.007	4.382	13.78	24.288	10.522	5.645	15.489	18.547	29.973	2.895	16.87	8.045	14.406	10.492	11.731	9.631	4.782	10.218	6.219	2.242	2.289	6.05	25.558	13.807	22.3	11.858	6.649	3.195	3.321	15.304	24.006
				3.313	4.402	6.54	5.939	7.312	5.691	28.536	25.393	25.133	1.356	16.121	6.481	15.142	33.045	12.687	6.283	15.434	20.877	26.49	2.377	15.772	6.524	15.621	11.643	15.935	8.073	0.374	19.48	7.131	2.134	3.804	8.286	26.262	14.132	24.139	14.845	8.281	3.261	1.398	18.85	21.752
				5.008	5.714	6.398	1.508	6.799	5.152	20.77	23.146	27.123	2.277	17.058	3.797	13.697		15.505	7.003	13.418	22.032	25.081	2.97	12.298	4.438	14.706	7.37	6.326	7.485	2.453	19.203	7.734	4.167	3.954	11.879	24.906	14.323	23.646	15.528	8.377	3.544	3.251	18.29	26.926
				4.694	7.401	8.487	1.13	4.918	7.534	6.079	24.998	25.959	3.525	16.142	4.48	11.233		16.555	13.935	14.929	25.058	23.235	3.676	7.517	3.918	16.786	6.901	2.939	6.497	3.081	17.824	7.378	6.409	5.688	13.401	27.803	13.492	25.894	15.602	7.542	3.921	4.266	14.535	22.715
				4.391	7.359	16.136	1.902	3.937	8.681	3.797	12.604	1.687	3.451	15.019	6.205	9.77		14.649	14.805	16.042	25.933	22.878	2.758	8.805	1.852	16.636	5.427	2.607	7.912	4.882	17.768	2.745	7.14	4.268	16.196	30.152	13.536	28.789	19.029	7.688	3.932	5.252	16.251	21.948
				6.634	9.715	14.525	2.96	3.193	7.627	3.67	9.389	19.096	3.605	17.07	10.682	9.997		12.627	17.589	16.899	27.318	23.494	3.74	6.965	0.522	18.62	3.655	1.049	8.336	6.632	29.291	2.322	5.691	0.237	14.335	29.563	14.841	31.11	11.136	6.78	4.742	7.01	12.856	20.735
				6.221	10.378	16.437	5.108	1.289	5.388	3.658	11.213	22.434	3.54	12.497	5.412	10.713		12.261	18.471	15.516	29.112	24.369	4.222	5.92	0.768	19.622	2.948	3.529	6.954	7.265	12.625	1.033	6.929	0.647	16.235	26.945	16.048	40.95	24.282	5.985	5.766	7.956	13.328	23.074
				7.383	10.639	20.384	7.045	1.867	4.274	4.067	9.374	21.942	4.346	12.672	6.687	12.208		9.602	19.395	14.828	29.362	25.207	4.151	7.779	2.071	21.879	1.973	7.718	9.402	6.064	19.426	0.679	7.753	1.385	9.139	27.157	16.707	40.859	18.993	5.397	5.259	10.708	12.115	24.053
				9.733	13.145	14.128	7.261	3.155	3.878	4.459	5.678	23.292	3.321	10.721	8.321	14.076		7.328	21.37	17.093	29.672	21.304	4.337	7.968	3.309	22.882	0.929	9.764	10.56	4.447	19.292	0.767	9.302	1.043	7.198	25.313	15.09	23.082	19.203	4.531	5.687	12.416	14.262	16.419
				12.406	10.522	9.834	6.625	5.028	2.822	1.993	4.229	17.73	3.526	10.176	6.582	13.976		6.77	21.99	17.768	31.688	22.281	5.275	9.122	1.538	21.259	1.541	4.26	11.624	9.713	13.987	13.449	10.608	1.438	8.426	24.512	17.836	21.292	19.996	4.73	6.713	13.277	19.758	11.06
				8.433	9.425	6.727	9.748	5.389	2.147	4.238	8.847	23.747	3.78	8.766	8.202	11.56		6.258	21.065	18.738	33.013	20.57	6.281	8.204	0.41	19.745	0.402	5.469	12.199	9.223	16.799	13.685	10.04	2.427	10.338	22.503	20.318	18.644	18.469	3.945	7.068	14.835	21.641	10.757
				7.858	8.803	4.986	11.974	6.597	0.255	6.678	2.746	19.276	6.417	26.284	5.521	14.852		5.143	20.124	19.262	30.131	19.695	7.487	7.52	2.24	22.542	1.068	1.557	12.6	10.125		13.775	10.4	3.236	5.122	21.058	22.381	15.415	22.767	5.507	6.75	16.381	18.965	9.708
				8.854	11.938	7.045	13.101	7.191	2.495	5.962	19.107	17.006	7.473	26.248	8.336	15.371		7.14	19.966	20.467	28.874	17.87	8.19	4.306	2.832	24.695	2.273	2.927	6.834	14.851		13.613	8.8	3.368	3.577	20.319	18.81	16.864	21.98	6.49	6.562	17.462	20.667	8.498
				10.472	11.345		8.332	7.855	3.046	5.711			5.064	21.819	12.597	15.174		8.54	22.313	21.373	29.315	14.831	10.296	6.52	0.42	26.622	0.684	0.92	12.421	15.302		15.457	10.02	2.156	5.107	20.741	15.437	15.5	22.626	6.882	6.763	19.131	22.882	7.094
				13.497	13.307		7.161	9.826	4.577	6.485			6.943	30.244	13.989	14.381		8.496	23.197	21.955	29.495	13.548	9.791	4.871	2.415	22.673	0.449	4.024	12.232	14.207		16.03	13.949	2.965	5.715	18.004	17.22	18.467	24.046	11.004	4.64	19.893	24.875	8.873
				15.473	14.243		6.607	8.18	3.771	0.746			6.623	32.698	17.192	13.564		7.591	25.9	23.647	29.208	14.942	8.635	5.224	3.429	20.217	3.323	5.815	12.922	16.182		16.047	13.767	5.117	3.628	16.289	18.135	15.153	22.95	9.739	4.166	20.658	30.471	8.242
				16.802	15.767		2.878	7.676	1.982	2.147			10.167		18.48	12.489		6.92	28.648	23.346	29.39	13.562	7.034	6.651	6.5	19.391	5.463	6.4	13.752	29.743		11.815	19.406	6.961	1.834	13.053	17.959	11.134	27.631	10.933	5.304	21.167	26.816	7.052
				11.91	15.618		1.006	5.889	2.815	2.419			8.897		19.5	13.839		12.17	24.309	24.524	27.223	12.714	8.374	8.984	7.835	24.966	6.677	7.676	14.75	29.811		13.045	20.56	4.794	0.739	15.484	20.907	8.624	30.281	14.752	5.085	21.863	26.514	6.054
				13.052	16.893		1.944	4.201	5.658				7.524		20.504	16.804		14.996	20.306	25.968	23.864	10.304	7.717	21.54	4.39	26.501	7.859	7.078	14.621	27.763		14.242	22.873	9.433	2.439	17.1	21.089	8.072	30.857	14.436	5.658	23.953	21.012	4.573
				20.037	17.618		1.177	1.416	6.319				10.404		19.48	17.634		14.956	16.649	26.674	23.046	10.902	5.359	23.137	3.101	30.74	10.101	10.245	14.138	23.271		15.1	17.811	6.121	0.716	18.84	23.535	7.101	33.142	15.75	7.117	24.893	21.487	1.873
				21.833	18.407		1.229	1.13	8.727				6.395		16.117	18.197		18.797	16.292	26.272	30.818	11.376	5.631	25.784	4.017	28.082	8.376	11.146	15.006	22.47		14.193	18.607	11.724	0.856	20.284	27.296	11.291	35.461	14.133	6.568	19.791	24.676	1.017
				29.122	19.524		2.086	1.04	11.561				6.764		18.266	20.044		17.951	15.752	24.538	32.624	10.644	5.514	28.943	11.957	25.694	6.699	1.132	16.04			12.602	19.669	16.891	2.703	16.284	28.198	8.133	38.473	13.648	9.722	18.591	27.836	36.452
				13.205	20.757		3.086	1.961	9.414				19.428		18.791	21.033		17.225	14.716	27.846	33.172	10.833	6.023		11.482	25.103	6.836	3.262	17.974			23.131	21.442	15.007	4.794	13.37	32.387	6.198	37.533	13.611	10.592	17.339	31.168	32.911
					21.382		3.979	3.999	10.561				17.04		19.887	24.441		20.327	12.669	29.16	34.453	8.64	5.704		11.472	26.606	5.117	3.962	20.803			21.858	22.224	15.777	3.768	12.399	35.201	4.616	40.182	13.273	9.304	19.165	30.072	30.392
					23.311		5.943	5.132	14.334				14.866		22.503	27.426		21.469	10.397	32.949	34.757	6.952	5.9		11.501	28.046	3.908	0.916	19.632			23.376	21.494		3.824	10.952	25.199	5.886	40.992	13.708	9.99	22.107	31.291	28.9
					24.818		14.349	6.097	11.064				15.328		20.603	30.73		19.165	8.497	37.761	37.62	5.024	7.113		14.237	30.546	2.613	2.744	17.843			24.194	22.31		5.074	9.651	27.427	7.047	42.755	11.384	11.975	20.054	33.716	27.766
					22.643		15.565	7.215	10.753				16.599		20.805	29.866		19.02	8.577	39.755	37.076	4.205	19.545		17.313	20.729	1.253	3.905	17.712			26.378	19.737			8.511	32.244	7.31		13.752	13.307	17.852	29.71	26.206
					26.13			7.799	9.936				16.264		18.155	27.392		18.871	8.931	28.26	39.6	5.612	18.944		17.792	19.932	0.54	3.165	19.827			29.256	20.659			7.098	15.57	3.175		15.882	11.137	16.559	18.307	25.611
					30.571			9.564	12.397				13.558		16.942	24.982		18.3	10.404	24.456	39.161	2.734	21.744		10.245		0.806	5.951	19.461			33.581	20.218			6.11	17.542	6.706		19.399	10.355	16.148	18.184	27.863
					24.095			10.981	12.408				11.416		17.395	22.571		25.797	12.169	22.364	38.997	2.207	18.995		12.473		0.277	6.485	17.553				15.882			8.614	15.693	9.651		17.516	9.159	15.286	19.615	29.878
					16.769			9.501	11.375				15.364		15.269	21.191		24.297	9.284	20.567	37.567	17.415	19.947		15.463		1.58	8.534	20.267				8.804			5.44	13.168	11.976		18.981	9.729	14.148		31.69
					13.912			11.787	21.836				13.994		15.027	19.107		21.882	8.674	18.9	42.528	19.094	18.958		22.025		2.84	4.883	21.427				3.22			12.724	14.5	13.428		17.278	12.133	12.325		33.808
					17.246			10.214	12.214				14.63		17.217	16.519		22.152	7.111	15.109	44.311	21.159	20.845		28.144		3.768	5.542	21.039				2.407			13.681	17.076	14.973		18.659	13.906	10.548		33.281
					34.577			8.53	11.988				8.032		14.487	16.506		24.878	3.628	14.322	47.334	25.357	20.049		30.705		4.747	7.612	18.05				3.496			15.609	19.355	18.288		21.261	11.684	9.265		22.71
					36.298			4.746					6.911		12.002			27.764	1.57	19.095		15.153	19.239		34.114		5.568		22.975				5.574			17.445	13.544	14.536		20.559	12.321	8.264		23.985
					36.486			3.562					10.117		10.275			25.733	1.519	18.226		16.591	18.742		8.438		7.176		23.425				6.189			16.359	12.506	15.412		23.311	13.802	7.04		24.917
					40.595			1.409					17.631		12.467			23.75	3.507	18.86			20.48		11.181		11.617		23.4							14.691	9.503	17.254		18.249	15.031	5.104		25.61
					40.804			0.873					17.142		15.66			25.025		20.945			22.856				8.508		23.577							17.429	5.228	13.062		14.699	12.475	7.108
					41.375			3.094					16.596		13.652			24.627					24.603				8.885		27.482							19.525	5.015	13.27		20.498	13.791	9.597
					40.608			6.683					20.132		12.979			27.232					25.063				6.833		35.749							22.364	4.072	14.841		19.463	13.099	31.923
								6.705					20.38		21.847			27.483					24.421				7.124		39.937							24.018	3.907	15.648		33.773	12.238	31.728
								9.637					21.772		21.603			23.69					24.793				5.038									21.576	4.938	17.024		25.616	11.231	33.454
								11.999					25.497		16.908			24.894					27.037				3.939									21.99	3.396	19.676		26.823	12.579	35.535
								11.392					20.951		17.614			26.525					26.012				2.046									26.41	7.459	18.16		24.541	24.644	33.692
								9.114					22.818		18.719			25.769					24.402				0.402									28.069	4.995	21.824		24.72	23.886	30.1
								14.755					23.967		23.038			27.895					24.117				0.476									28.078	5.512	28.064		33.397	24.492	30.718
								15.212					20.483		23.233			28.095					28.845				1.244									29.112	6.809	26.182		33.952	25.514	29.181
								16.274					22.319		27.626			28.577					20.389				1.555									30.309	4.394	29.118		34.842	23.227	32.081
								20.589					23.803		29.292			30.94					20.62				3.422									9.751	3.278	34.919		37.383	24.044	33.506
								17.108					24.7		27.679			22.29					22.238				4.438									4.45	6.603	36.487		37.245	22.775
								12.109					23.226										23.736				7.413									2.051	8.499	14.523		42.526	23.803
								7.761					27.194										23.95				6.515									0.538	7.879	13.172		44.165	29.781
													26.136										25.555				4.278									0.335	6.35	10.179		42.105	24.138
													29.608										27.33				1.979									3.384	4.484	12.919		40.26	25.878
																							19.188				3.015									11.987	3.491	10.854			24.743
																							19.836				4.999									17.595	4.249	9.846			23.367
																							23.562				6.728									16.65	6.077	11.623			24.112
																							29.139				5.456									29.146	4.682	12.813			21.783
																							31.612				6.697										5.289	18.206			25.971
																							36.595				9.187										6.853	22.422			27.853
																											10.844										9.707	17.856			23.545
																											16.81										9.046	22.686			27.219
																											13.846										9.389	28.79			32.057
																											16.876										11.747				34.523
																											18.215										9.769				40.543
																											15.643										8.564				36.163
																											10.1										7.059				32.793
																											5.157										8.58				30.306
																											7.473										12.227				28.164
																											7.497										12.597				27.569
																											9.772										17.46				35.127
																											11.775										17.931
																											12.023										27.402
				shNC expressing EGFP vs shUBAC2 expressing EGFP	shUBAC2 expressing EGFP vs shUBAC2 expressing UBAC2-EGFP (WT)	shUBAC2 expressing EGFP vs shUBAC2 expressing UBAC2-EGFP (ΔUBA)
			P value	<0.0001	<0.0001	0.1125
			P value summary	****	****	ns
			Significantly different (P < 0.05)?	Yes	Yes	No
