# Supplementary material for: E3 ligase AREL1 controls perinuclear localization of lysosomes and supports Purkinje cell survival
Source: EMBO J. 2025 Dec 2;45(3):655–91. doi: 10.1038/s44318-025-00654-3 (PMC12864862; doi:10.1038/s44318-025-00654-3)
Supplement: Supplementary file 12 — Source data Fig. 5 [file 44318_2025_654_MOESM12_ESM.zip › Figure 5/5H/5H.xlsx]

## Sheet: Sheet1
		Relative intensity of Lysosensor green per cell
		shNC			shUBAC2
	Experiment	1	2	3	1	2	3
		1.62851	0.753022	1.63759	0.785153	0.722459	0.528804
		0.66883	1.08437	1.03344	0.494524	0.751791	0.635096
		0.267488	0.989074	1.62265	0.394509	0.321077	0.485983
		0.499638	1.0357	0.734551	0.500499	0.500137	0.466345
		0.566854	0.48055	0.686563	0.323854	0.394479	0.236403
		1.63899	0.583278	0.84049	0.857304	0.464932	0.394835
		1.68166	1.34867	1.95974	0.321318	0.361416	0.346864
		1.01177	0.851225	0.449816	0.204008	0.319874	0.212347
			0.917861		0.751227	0.727631	0.76802
			1.02767
	Mean	0.995468	0.907141	1.12061	0.514711	0.507088	0.452744
		shNC vs shUBAC2
	P value	<0.0001
	P value summary	****
	Significantly different (P < 0.05)?	Yes
