# Supplementary material for: E3 ligase AREL1 controls perinuclear localization of lysosomes and supports Purkinje cell survival
Source: EMBO J. 2025 Dec 2;45(3):655–91. doi: 10.1038/s44318-025-00654-3 (PMC12864862; doi:10.1038/s44318-025-00654-3)
Supplement: Supplementary file 12 — Source data Fig. 5 [file 44318_2025_654_MOESM12_ESM.zip › Figure 5/5M/5M.xlsx]

## Sheet: Sheet1
				Relative intensity of SiR-lysosome per cell
				shNC			shUBAC2
			Experiment	1	2	3	1	2	3
				2.12364	0.851634	0.571781	0.719644	0.274919	0.173798
				1.20671	0.648674	0.52741	0.586105	0.333624	0.202655
				1.693	0.401171	2.24619	0.588423	0.804023	0.604327
				1.8538	0.673925	1.02562	0.278887	0.338918	0.189519
				0.993936	0.53982	0.593649	0.160222	0.989666	0.241694
				0.518938	1.45281	0.825621	0.252583	0.169298	0.690245
				0.311532	0.714578	0.816881	0.163042	0.359854	0.18794
				0.433084	2.00086	0.974731	0.200821	0.729631	0.225509
							0.24975	0.317178	0.24042
			Mean	1.14183	0.910435	0.947735	0.355498	0.479679	0.306234
				shNC vs shUBAC2
			P value	<0.0001
			P value summary	****
			Significantly different (P < 0.05)?	Yes
