# Supplementary material for: E3 ligase AREL1 controls perinuclear localization of lysosomes and supports Purkinje cell survival
Source: EMBO J. 2025 Dec 2;45(3):655–91. doi: 10.1038/s44318-025-00654-3 (PMC12864862; doi:10.1038/s44318-025-00654-3)
Supplement: Supplementary file 12 — Source data Fig. 5 [file 44318_2025_654_MOESM12_ESM.zip › Figure 5/5J/5J.xlsx]

## Sheet: Sheet1
				Distrance from lysosome to nuclear envolop (µm)
				shNC											shUBAC2
			Cell	1	2	3	4	5	6	7	8	9	10	11	1	2	3	4	5	6	7	8	9	10	11
			V1D positive	11.116	15.136	0.718	0.74	6.596	6.36	9.1	16.9	0.51	4.7	10.1	2.733	0.639	1.018	6.286	3.314	5.1	8.8	17.4	8.6	3.1	10.4
				4.581	11.334	1.752	1.251	5.183	1.19	9.8	9	0.48	2.3	10.1	4.383	0.768	8.806	1.715	0.724	15.5	9.2	7	8.3	5.4	9.7
				12.814	15.85	3.898	0.765	4.053	1.8	0.24	6	0.2	2.3	9.4	4.572	0.952	9.518	2.631	1.079	4.1	2.8	6.3	5	3.1	25.9
				10.982	12.494	4.704	3.346	0.668	2.2	1.7	5.8	1.5	1.1	11.4	7.014	1.163	9.739	2.033	0.575	5.4	5.8	13.1	10.8	4.5	16.6
				3.675	7.112	1.914	5.425	1.07	1.9	5.2	7.04	2.2	1.2	10.9	9.301	1.756	0.937	1.345	3.561	7.2	3.5	12	7.9	9.2	15.9
				6.905	2.088	0.254	5.285	5.602	0.86	7.2	8.6	2.9	1.2	6.8	2.067	2.516	2.377	1.667	5.325	4.8	7.5	10.9	7.4	10	8.7
				7.709	4.732	2.156	11.122	0.667	2.4	2.5	9	2.2	0.7	6.6	4.052	2.051	0.852	2.122	6.697	1.7	0.7	0.7	13.6	5.8	26.3
				4.54	4.294	0.785	7.016	0.543	2.8	2.3	9.4	1.8	7.4	9.5	10.03	1.491	1.792	0.496	7.617	5.3	9.5	0.6	8.2	13.2	22.5
				5.716	4.134	3.512	3.211	7.526	3.2	4.9	8.4	2.3	5.4	18.1	0.898	0.994	1.309	2.17	7.925	2.9	16.5	8.5	3	6.8	15.1
				1.721	5.524	5.407	4.718	1.052	4.5	5.6	12.3	3.4	0.3	14	0.585	1.03	0.635	4.823	6.253	0.88	16.1	8.7	3	13.9	0.2
				1.813	5.301	2.496	5.674	5.926	4.5	5.8	3.7	4.5	0.5	9.3	0.625	1.905	0.952	1.276	7.111	0.8	9.1	12.9	3	12.6	4.9
				2.407	8.104	0.687	7.497	1.143	4.9	5.7	7.4	5.4	10.1	9.3	0.599	3.435	2.604	1.942	11.889	3.2	7.6	5.9	2.2	12.8	5
				1.896	14.095	0.992	2.393	3.971	8.7	2.5	3.1	5	3.1	8.9	2.38	3.407	3.05	0.625	14.722	4.5	7.2	2.5	2.6	18.4	7.9
				5.718	1.096	2.731	2.218	0.832	8.2	1.7	2.6	3.3	0.2	7.4	3.78	5.12	3.45	1.587	18.982	3.6	0.2	3.5	4.2	1.2	0.2
				1.278	1.309	0.449	4.728	1.348	3.3	4.9	2	3.7	1.4	5.6	3.583	7.646	0.898	0.654	1.087	0.24	10.1	4.5	1.8	3.6	8.8
				1.571	1.733	0.585	0.986	1.108	1.5	5.6	1.9	2.8	1.5	8.5	1.462	6.858	2.371	1.841	1.725	1.5	0.61	3.1	2.3	5.3	8.5
				4.982	2.715	0.317	0.891	3.858	9.4	5.8	5	3.4	2.2	6.6	3.558	11.693	2.829	1.064	0.701	11.8	5.8	2.2	2.5	4.8	7.9
				2.345	4.127	1.756	0.449	1.586	7.2	5.7	4.2	5.4	1.1	2.4	1.832	19.011	3.143	1.626	0.724	12.2	5.8	19.9	5.5	3.8	8.9
				0.673	3.512	4.465	0.971	1.388	8.1	6.9	6.2	5	0.8	3	0.785	19.071	0.524	0.571	3.998	5.1	6.3	20.8	4	7	11.7
				8.196	1.109	6.201	2.209	3.007	10	14.1	7.4	7.1	5.2	4.1	1.167	17.551	0.687	2.363	7.114	5.1	8.9	10.6	2.6	10.7	9.3
				6.827	2.185	8.219	3.117	1.762	5.2	5.8	17.2	4.6	2.2	5.5	1.368	16.829	3.497	2.42	12.709	2.2	10.2	8.1	6.5	7.5	12.2
				7.974	3.698	8.864	4.262	1.943	13.2	6.8	1.4	7.1	1.8	5	6.137	14.903	0.796	3.112	17.731	3.6	3.3	5	2.1	10.2	2.6
				11.608	2.521	9.422	0.317	3.606	1.7	5.1	7.7	7.1	8.6	2.8	3.464	10.21	5.71	1.592	15.762	3.9	5.1	4.9	7.6	13.4	3.8
				11.224	2.237	8.561	1.439	3.238	4.8	5.9	1.3	9.9	8.1	2.6	3.862	10.787	4.862	3.244	17.03	3	2.4	4.9	8.4	2.2	6.4
				1.384	3.322	5.346	2.473	1.145	10.4	6.4	3.1	11.7	4.8	2.2	4.385	12.418	4.959	2.733	19.272	2.2	4.3	3.7	4	16.6	1
				2.291	3.804	10.703	1.081	5.245	8.5	7.1	6.2	11.5	6.1	4.3	3.594	4.714	6.616	1.087	15.316	3.7	5.4	5.5	3.3	19.2	6.3
				3.939	1.449	2.363	0.546	9.653	6.1	5.6	7.3	10.9	6.6	3.9	4.584	1.242	1.734	2.453	13.263	0.3	6.2	16	3.5	3.1	1.2
				5.759	3.278	0.512	7.145	10.099	6.7	7.5	6.9	14.5	7.7	4.9	5.118	1.333	4.819	2.443	4.257	6.5	2	15	2.4	7.4	4.1
				9.167	6.705	2.036	2.252	13.584	4.8	8.8	6	12.4	3.1	5.5	6.872	3.077	0.775	0.765	2.193	4.5	1.8	5.1	0.53	17.4	4.2
				0.555	7.913	0.961	3.788	10.656	8.8	9	7	4.4	3.8	0.4	7.024	1.696	0.898	0.882	1.363	4.5	1.5	9.4	2.2	6.3	0.4
				7.381	6.787	4.51	6.165	14.888	5.8	12.8	7	4.3	1.4	8.2	6.06	4.44	0.684	1.592	2.712	1.5	10.3	4.1	2.6	14.7	6.4
				2.997	7.746	5.631	6.268	16.679	5.5	10.9	9.7	13.1	1.9	3.6	4.262	6.884	7.879	4.386	2.431	6.8	9.1	4.6	4.8	16.4	5.2
				2.248	12.42	7.392	5.041	18.799	11.1	11.1	13.9	12.7	0.87	8.54	2.731	7.413	13.836	3.3	2.111	4.9	8.8	4.3	7	14.3	2.9
				4.445	14.169	3.438	8.241	19.056	7.4	12	11.5	5.7	5	4.3	6.606	10.951	12.14	4.971	1.233	11.4	11.3	2.7	5.2	5	12.2
				10.945	6.874	6.491	10.373	20.566	6.4	13.2	13.7	8.4	4.5	2.7	5.775	7.545	15.806	5.703	5.486		12.1	3.2	4	9.1	10.5
				0.714	1.205	8.088	15.741	23.181	4.6	9.9	0.58	4.6	4.9	1	7.277	1.926	15.399	7.996	9.081		6.1	1.9	2.7	11.5	0.1
				1.601	1.432	9.474	10.162	24.547	3.3	14.8	0.94	3.7	6.7	1	6.058	1.432	20.728	8.602	6.506		6.7	2.6	3.2	13	12.2
				3.728	3.219	11.21	10.949	7.625	12.3	15.5	2.4	5.8	7.2	5.4	6.676	1.416		3.596	6.986		9.8	3.4	1.8	0.5	9.2
				4.623	7.094	5.835	11.416	4.544	3.9	16.5	1.3	6.8	8.2	9.2	9.837	1.478		5.522	9.616		1.6	6.3	2	17.9	6.2
				6.177	6.937	5.772	5.346	5.122	9.1	1.1	3.4	5.1	6.9	0.67	8.26	4.972		3.381	11.514			8.5	2.5	14.7	7.4
				8.183	14.676	0.852	3.674	10.196	11.9	4.2	4.3	7.6	7.9	1.1	10.661	1.281		4.22	12.547			6.5	1.2	14.7	7.3
				5.338	13.946	3.765	1.782	10.022	6.8	0.34	5.7	6.5	10.9	2.5	10.095	4.634		0.625	14.387			8.9	1.5	13.1	4
				6.768	1.085	2.701	0.462	7.678	3.4	1.77	6.9	8.3	10	3.4	12.183	9.672		0.765	6.645			10.9	15.6	12.5	6.3
				0.384	3.881	3.52	2.641	9.136	1.8	4.67	7.5	7.9	11.9	4.9	12.891	16.405		1.988	4.065			7.2	18.4	0.5	2.4
				1.116	5.39	3.788	0.524	4.482	3.1	0.07	9.3	8.7	14.3	6.4	10.269	16.663		6.357	4.445			10.8	2.1	11.7	1.9
				0.858	7.135	7.724	2.096	10.619	3.5	4.5	13.4	10	15.4	6	9.435	18.387		4.262	11.315			9.5	13.4	10.5	5
					0.638	0.508	4.825	2.428	6.8	2.3	6.8	12.2	13.2	7.8	12.613	22.522		9.03	12.979			0.56	14.6	1.3	9
					1.756	0.882	5.927	4.566	9	2.4	5.3	12.4	15.1	2	17.719	20.795		3.602	11.032			1.2	7.1	8.1	5.1
					0.772	1.704	6.577	8.708	9.5	1.53	6.4	12.3	17	1.6	17.73			3.367	12.535			5.1	12.9	22.5	4.6
					0.952	8.084	7.329	0.662	13.7	5.2	6.8	2.3	17.8	2	20.578			0.496	13.02			11.9	0.8	19.4
					1.788	12.09	8.487	2.513		2.3	11.1	4	19.3	2.7	21.541			4.344	13.207			9.8	1	16.9
					4.364	12.502	10.48	4.504		3.8	10	2.1	22.9	3.1	22.351			6.381	12.416			10.4	9	11.6
					5.668		11.152	6.716		2.7	8.8	9.2	22.4	4	23.775			7.61	1.221				8.9	0.6
					8.58		0.952	2.471		9.7	9.4	9.1	1.2	4.4	21.905			4.726	4.325				6.5
					9.502		1.309	10.4		7.6	10.8	2.2	2.3	5.4	24.536			2.921	2.766				5.4
					7.805		0.512			4.8	11.8	3.8	1.2	6.2	0.575			1.607	7.695				5.3
					8.297		2.556			5.8	11.6	6.7	2	6.5	0.524			3.407	4.41				6.2
					9.586		5.622			6.8	11.5	6.6	2.2	6.5				3.492	0.803				5.4
					9.534		5.14			5.1	12.9	11.3	2.7	2.3				6.911	2.269				8.3
					12.395		1.92			5.9	13	17.9	3.1	3.5				8.286	1.708				8.6
					11.358		4.719			12.7	14.6	19.7	5.2	5.8				13.297	5.842				5
					12.484		5.129			12.4	13.6	18.7	4.6	6.8				5.554	11.245				7.6
					15.406		8.064			14.5	14.4	8.2	4.6	3.3				14.359	6.148
					12.781		3.635			15.1	18.4	6	6.1	5.7				12.27	5.187
					0.796		1.448			13.8	16.5	3.9	6.8	1.1				14.177	9.492
					3.38		8.495			13.1	16.2	3.1	5	0.67				12.698	8.668
					0.663		14.848			17	16.1	5.6	9	2				15.478	12.011
					5.026		21.325				19.4	3.4	3.8	1.6				15.88	12.746
					11.583						4.6	8.4	9.9	2				17.358	13.202
												8.2	10.1	2.3				23.803	14.901
												4.1	10.1	3.3				24.689	26.564
												3.2		1.1				25.851	20.05
												5		0.74					16.092
												5.2		1.6					17.53
												16.4		0.6					30.208
														1.2					23.734
														1.8					21.877
														7.56					15.171
														1.8
														7.81
														3.5
														1.5
														1.4
														0.39
														1
														2.2
														1.3
														0.82
														1.2
														2.1
														3.5
			V1D negative	15.136	17.486	10.912	11.826	21.537	10.4	15.9	20.8	21.8	11.5	13.9	33.354	34.162	23.597	12.402	41.02	23.9	31.7	26.8	8.4	26.1	41
				11.334	18.354	15.989	10.195	15.766	3.6	12.3	20.1	22.8	16.9	10.4	25.622	31.923	18.559	11.041	39.558	22.4	29.5	24.7	10.2	20.9	41.6
				15.85	11.405	13.619	11.146	17.043	7.9	2.5	18.7	16.2	10.3	9.6	22.581	30.036	18.051	15.709	31.477	20.8	29.8	23	10.4	23	40.5
				12.494	12.75	13.269	12.84	10.445	9.8	1.4	20.6	5.4	19.9	4.3	23.684	33.903	22.298	6.749	33.898	22.6	30.1	23	7.1	33.7	39.5
				7.112	10.018		21.013	8.595	15.9	1.7	1.85	11.4	19.7	6	21.054	27.476	8.387	7.039	26.611	14.4	28.1	22.5	11.9	26.1	38.7
					17.588		14.396	9.854	13.3	1.1	2.61	17.1	22.8	10.7	26.889	24.94	8.722	6.286	24.336	19.7	26.4	20.2	12.8	38.8	43.2
					12.843		10.575	1.451	8.6	8.8	0.49	24.4	23.5	25.4	20.771	21.498	12.609	5.016	26.085	18.2	21.8	19.6	8.2	28	45.4
							2.264	10.944	4.6	16.3	0.25	30.3			15.308	24.244	11.886	12.954	25.873	17.4	22.4	19.4	18	27.7	44.1
							3.497			19.1	17.9	22.7			17.178	17.875	5.41	10.731	26.17	17.1	20.3	13.2	19.6	35.6	42.5
							11.434			19.4	18.6	16.9			18.741	20.67	5.963	15.585	28.226	21.1	20.4	12	19.6	31	40.9
											18.6	15.7			17.714	22.583	8.309	19.901	20.266	15.7	18.9	10.6	0.58	45.7	39.7
											25	4.2			19.03	21.563	14.446	25.993	15.492	14	17.5	10.6	6.9	40.4	38.7
												9.1			15.49	24.411	15.964	24.057	18.623	10.9	16.2	13.9	9.6	36.4	39
															14.009	25.756	5.268	30.252	19.369	22.9	16	7.7	7.7	31.2	37.4
															14.148	21.469	10.538	27.309	18.413	17.6	14.8	26.2	4.8	31.7	37
															10.363	17.478	9.83	29.749	19.039	18.4	16.8	23.2	5.6	31.7	35.6
															9.441	12.944	22.283	2.954	23.432	20.8	33	3.1	3.8	33.6	34.3
															13.603	8.048	16.936	6.437	23.411	21.8	32.2	0.38	3.9	32.7	34.9
															17.533	13.183	21.245	5.869	21.905	7.5	33.2	7.5	3.9	33.5	35.6
															27.519	12.741	23.168	6.287	23.684	11.8	31.8	6.6	37.9	31.5	33.5
															11.129	9.246	19.937	7.383	15.251	9.3	29.6	12	34.3	21.8	34.9
															10.121	17.625	14.641	5.675	19.015	11.3	30	4.5	31.4	27.7	29.8
															15.85	8.095	10.34	13.568	8.768	12.5	30	2.6	30.2	19.5	31.8
															5.704	17.107	15.149	13.829	18.156	13.9	30.3	1.9	27.7	27.1	31.8
															5.333	18.03	17.112	17.041	27.728	10.7	25.8	1.2	28.7	28.1	30.2
															9.063	26.901	5.927	19.527	16.937	3.1	24.2	7.6	26.3	24.6	30.2
															23.642	6.049	5.17	5.962	20.191	3.5	23.8	1.3	13	25.2	31.2
															21.073	24.214	11.398	5.828	15.657	3	24.4	4.8	20.7	22	25.8
															16.247		12.47	20.287	21.575	15	24.4	12.9	14.2	19.5	29.4
															17.326		10.944	25.32	13.739	7	24.2	18	16.9	21.3	29.8
															5.481		11.278	17.687	22.737	2.2	23.5	17.6	20.3	21.6	33.6
															10.947		10.875	7.304	20.419	7.2	20	17.5	15.3	17.1	25.4
															12.369		5.152	10.987	20.643	23.5	17.6	22	17.3	31.7	18.4
															18.548		15.594	10.987	31.321		17.5	15	14	26.9	16.8
															14.353		23.352	5.08	33.793		15.6	22.7	15.5	25.3	26.7
															19.87		24.076	5.143	33.532		32.3	23.4	12.4	24.9	10.9
															17.859			13.704	36.234		31.8	24.3	12.6	20.1	8.4
															11.95			18.578			32.8	27.1	13.4	16.1	9.6
															7.781			21.563			33.5	30	8.8	18.9	10.1
															9.923			10.554			33.8	27.5	12.6	27.1	11.2
															13.153			33.125			32.5	26.1	12.7	29.8	13.5
																		37.556			30.6	27.9	20	29.6	12.1
																		13.938			31.1	29.9	27.1		13.5
																		15.024			31.7	32.1			15.5
																					22.5	22.1			18.1
																					12.2	24.8
																					11	26.5
																					1.8	13.4
																					0.83	19
																					8.7	20.6
																						25.7
																						42.3
																						34.8
																						33.3
																						36.2
				shNC V1D positive vs shNC V1D negative	shNC V1D positive vs shUBAC2 V1D positive	shNC V1D negative vs shUBAC2 V1D negative	shUBAC2 V1D positive vs shUBAC2 V1D negative
			P value	<0.0001	0.0428	<0.0001	<0.0001
			P value summary	****	*	****	****
			Significantly different (P < 0.05)?	Yes	Yes	Yes	Yes
