# Supplementary material for: E3 ligase AREL1 controls perinuclear localization of lysosomes and supports Purkinje cell survival
Source: EMBO J. 2025 Dec 2;45(3):655–91. doi: 10.1038/s44318-025-00654-3 (PMC12864862; doi:10.1038/s44318-025-00654-3)
Supplement: Supplementary file 12 — Source data Fig. 5 [file 44318_2025_654_MOESM12_ESM.zip › Figure 5/5K/5K.xlsx]

## Sheet: Sheet1
			shNC											shUBAC2
		Cell	1	2	3	4	5	6	7	8	9	10	11	1	2	3	4	5	6	7	8	9	10	11
		V1D positive (%)	90.1961	90.7895	92.8571	87.1795	87.3016	86.2069	87.013	85.1852	85.2273	91.0256	92.8571	58.1633	63.1579	50.6849	62.069	67.5439	50.7463	43.8202	48.5981	59.0476	55.7895	52.1277
		V1D negative (%)	9.80392	9.21053	7.14286	12.8205	12.6984	13.7931	12.987	14.8148	14.7727	8.97436	7.14286	41.8367	36.8421	49.3151	37.931	32.4561	49.2537	56.1798	51.4019	40.9524	44.2105	47.8723
			V1D positive (%) shNC vs shUBAC2	V1D negative (%) shNC vs shUBAC2
		P value	<0.0001	<0.0001
		P value summary	****	****
		Significantly different (P < 0.05)?	Yes	Yes
