# Supplementary material for: E3 ligase AREL1 controls perinuclear localization of lysosomes and supports Purkinje cell survival
Source: EMBO J. 2025 Dec 2;45(3):655–91. doi: 10.1038/s44318-025-00654-3 (PMC12864862; doi:10.1038/s44318-025-00654-3)
Supplement: Supplementary file 12 — Source data Fig. 5 [file 44318_2025_654_MOESM12_ESM.zip › Figure 5/5L/5L.xlsx]

## Sheet: Sheet1
			Relative intensity of DQ-OVA per cell
			shNC			shUBAC2
		Experiment	1	2	3	1	2	3
			0.837604	2.15257	0.614858	0.987157	0.898928	0.890787
			0.589106	1.8578	0.34919	0.520866	0.212529	0.693305
			0.88559	1.4553	0.304936	0.944455	0.168504	0.25356
			0.555157	1.16459	0.467413	0.225506	0.149587	0.491026
			0.506778	1.61638	0.451422	0.476906	0.131886	0.683767
			0.690515	0.974887	0.917655	0.503575	0.35327	0.502892
			0.646074	0.880372	0.551791	0.103288	0.133768	1.49292
			1.72506	0.832405	0.643593	0.166703	0.152236	0.61212
			2.33768	1.13506	0.202744	0.897162	0.289814	1.03234
			0.966676	1.3474	0.232674	1.0794	0.370668	0.232486
			0.286841	1.31196	1.15304	1.40878	0.211752	0.423474
			0.571459	0.849772	1.98775	1.07254	0.19479	0.194314
			1.91844	1.00367	1.15342	0.560221	0.0743534	0.329451
			1.38817	0.539702	2.2476	0.62853	0.523826	0.455536
			1.1351	1.65138	2.266	0.270808	0.774296	1.07917
			0.693131	2.22476	1.29405	0.702731	0.76498	0.304429
			1.03918	1.10752	0.320277	1.11581	0.624181	0.543361
				0.697801	0.51197	1.09074	1.66237	0.863401
				0.905655	0.15646	0.528323	1.38196	0.37136
				0.483227		0.37723	0.256934	0.520571
				1.02401			0.674596	0.771989
				0.696443			0.409173	0.378785
				0.487919			0.674794
							0.384754
		Mean	0.986622	1.14785	0.832992	0.683037	0.478081	0.596411
			shNC vs shUBAC2
		P value	<0.0001
		P value summary	****
		Significantly different (P < 0.05)?	Yes
