# Supplementary material for: E3 ligase AREL1 controls perinuclear localization of lysosomes and supports Purkinje cell survival
Source: EMBO J. 2025 Dec 2;45(3):655–91. doi: 10.1038/s44318-025-00654-3 (PMC12864862; doi:10.1038/s44318-025-00654-3)
Supplement: Supplementary file 13 — Source data Fig. 6 [file 44318_2025_654_MOESM13_ESM.zip]

Archive with 79 entries (60 files):
- Figure 6/
- Figure 6/6F/
- Figure 6/6A/
- Figure 6/6H/
- Figure 6/6O/
- Figure 6/6R/
- Figure 6/6N/
- Figure 6/6I/
- Figure 6/6G/
- Figure 6/.DS_Store
- __MACOSX/Figure 6/._.DS_Store
- Figure 6/6B/
- Figure 6/6E/
- Figure 6/6L/
- Figure 6/6K/
- Figure 6/6P/
- Figure 6/6J/
- Figure 6/6M/
- Figure 6/6D/
- Figure 6/6C/
- Figure 6/6Q/
- Figure 6/6F/6F.xlsx
- __MACOSX/Figure 6/6F/._6F.xlsx
- Figure 6/6A/6A-2-KO-2.jpg
- Figure 6/6A/6A-2-KO-1.jpg
- Figure 6/6A/6A-1-WT-1.jpg
- Figure 6/6A/6A-1-WT-2.jpg
- Figure 6/6H/6H-1-WT.tif
- Figure 6/6H/6H-2-KO.tif
- Figure 6/6O/6O.xlsx
- __MACOSX/Figure 6/6O/._6O.xlsx
- Figure 6/6R/6R-1-WT zoom in-1.tif
- Figure 6/6R/6R-2-KO.tif
- Figure 6/6R/6R-1-WT zoom in-3.tif
- Figure 6/6R/6R-1-WT zoom in-2.tif
- Figure 6/6R/6R-2-KO zoom in-1.tif
- Figure 6/6R/6R-2-KO zoom in-3.tif
- Figure 6/6R/6R-2-KO zoom in-2.tif
- Figure 6/6R/6R-1-WT.tif
- Figure 6/6N/6N.xlsx
- __MACOSX/Figure 6/6N/._6N.xlsx
- Figure 6/6I/6I.xlsx
- __MACOSX/Figure 6/6I/._6I.xlsx
- Figure 6/6I/6I-2-12 month old male calbindin-KO.tif
- Figure 6/6I/6I-1-12 month old male calbindin-WT.tif
- Figure 6/6G/6G.pdf
- __MACOSX/Figure 6/6G/._6G.pdf
- Figure 6/6B/6B-1-WT.jpg
- Figure 6/6B/6B-2-KO.jpg
- Figure 6/6E/6E.xlsx
- __MACOSX/Figure 6/6E/._6E.xlsx
- Figure 6/6L/6L-2-12 month old female-KO calbindin.tif
- Figure 6/6L/6L-2-12 month old female-KO lipofuscin.tif
- Figure 6/6L/6L-1-12 month old female-WT calbindin.tif
- Figure 6/6L/6L.xlsx
- __MACOSX/Figure 6/6L/._6L.xlsx
- Figure 6/6L/6L-1-12 month old female-WT lipofuscin.tif
- Figure 6/6K/6K-1-12 month old male-WT lipofuscin.tif
- Figure 6/6K/6K-2-12 month old male-KO calbindin.tif
- Figure 6/6K/6K-2-12 month old male-KO lipofuscin.tif
- Figure 6/6K/6K.xlsx
- __MACOSX/Figure 6/6K/._6K.xlsx
- Figure 6/6K/6K-1-12 month old male-WT calbindin.tif
- Figure 6/6P/6P.xlsx
- __MACOSX/Figure 6/6P/._6P.xlsx
- Figure 6/6J/6J-2-12 month old female calbindin-KO.tif
- Figure 6/6J/6J-1-12 month old female calbindin-WT.tif
- Figure 6/6J/6J.xlsx
- __MACOSX/Figure 6/6J/._6J.xlsx
- Figure 6/6M/6M-2-KO.tif
- Figure 6/6M/6M-1-WT.tif
- Figure 6/6D/6D-2-male-KO.jpg
- Figure 6/6D/6D-1-male-WT.jpg
- Figure 6/6D/6D-3-female-WT.jpg
- Figure 6/6D/6D-4-female-KO.jpg
- Figure 6/6C/6C.xlsx
- __MACOSX/Figure 6/6C/._6C.xlsx
- Figure 6/6Q/6Q.xlsx
- __MACOSX/Figure 6/6Q/._6Q.xlsx
