# Supplementary material for: E3 ligase AREL1 controls perinuclear localization of lysosomes and supports Purkinje cell survival
Source: EMBO J. 2025 Dec 2;45(3):655–91. doi: 10.1038/s44318-025-00654-3 (PMC12864862; doi:10.1038/s44318-025-00654-3)
Supplement: Supplementary file 13 — Source data Fig. 6 [file 44318_2025_654_MOESM13_ESM.zip › Figure 6/6F/6F.xlsx]

## Sheet: Sheet1
			Time to fall (s)
			AREL1+/+	AREL1-/-
	12 month old male	1	145.333	112
		2	128.667	118.333
		3	166.333	85
		4	147.667	90
		5	173.333	82
		6	139.667	86.6667
		7	154	132.333
		8	140	86
		9	137	79.6667
		10	136.667	92
		11	168.333	76
		12	117.333	99
				Time to fall (s), AREL1+/+ vs AREL1-/-
	12 month old male		P value	<0.0001
			P value summary	****
			Significantly different (P < 0.05)?	Yes
			Time to fall (s)
			AREL1+/+	AREL1-/-
	12 month old female	1	148	127
		2	162.667	142.333
		3	130.333	75
		4	142	83
		5	114.333	87.6667
		6	114	128.667
		7	120	137
		8	153	141.333
		9	161	108.333
		10	133.333	91.3333
				Time to fall (s), AREL1+/+ vs AREL1-/-
	12 month old female		P value	0.0203
			P value summary	*
			Significantly different (P < 0.05)?	Yes
