# Supplementary material for: E3 ligase AREL1 controls perinuclear localization of lysosomes and supports Purkinje cell survival
Source: EMBO J. 2025 Dec 2;45(3):655–91. doi: 10.1038/s44318-025-00654-3 (PMC12864862; doi:10.1038/s44318-025-00654-3)
Supplement: Supplementary file 13 — Source data Fig. 6 [file 44318_2025_654_MOESM13_ESM.zip › Figure 6/6O/6O.xlsx]

## Sheet: Sheet1
			Distance from lysosomes to nuclear envelope (µm)				AREL1+/+ vs AREL1-/-
			AREL1+/+	AREL1-/-		P value	0.0005
			0.782	9.051		P value summary	***
			2.878	1.6		Significantly different (P < 0.05)?	Yes
			1.517	3.365
			3.216	1.052
			0.965	1.696
			1.139	4.458
			0.153	7.429
			1.702	2.257
			0.735	8.302
			1.499	1.346
			2.842	4.314
			2.882	2.705
			2.851	5.111
			3.379	3.961
			3.617	1.457
			1.374	3.752
			0.265	3.469
			2.059	2.513
			3.958	0.614
			3.175	10.975
			3.243	1.726
			1.612	0.831
			2.438	1.815
			2.781	0.323
			1.914	2.331
			0.265	3.951
			2.129	2.472
			1.553	5.864
			0.839	1.942
			4.314	5.654
			2.323	5.309
			3.432	3.768
			3.729	1.284
			4.465	0.518
			1.513	0.869
			2.014	5.273
			0.427	3.599
			0.855	6.491
			3.284	2.589
			0.959	2.51
			7.212	1.354
			7.147	3.558
			2.146	4.435
			1.621	6.372
			0.43	5.162
			0.51	1.575
			0.327	2.958
			2.127	0.762
			3.434	2.569
			1.282	3.678
			2.865	3.239
			3.265	1.095
			2.599	1.52
			0.878	3.217
			1.612	2.907
			5.602	3.665
			1.76	4.383
			1.791	3.118
			3.215	0.806
			1.893	6.519
			0.461	11.903
			1.183	1.662
			0.357	0.587
			1.433	3.215
			0.481	0.872
			5.534	6.487
			2.938	2.585
			1.223	1.522
			0.242	6.044
			0.286	0.296
			2.063
			2.318
			1.053
			3.87
			9.477
			6.453
			0.505
			0.279
			1.84
			0.873
			2.821
			2.39
			0.445
			0.248
			0.432
			3.906
			4.574
			3.837
			2.888
			3.179
			2.372
			2.578
			0.964
			3.891
			1.14
			2.454
			2.218
			1.6
			3.172
			1.709
			1.835
			1.302
			3.097
			2.669
			0.93
			0.795
			5.02
			3.715
			4.521
			3.071
			3.227
			0.789
			2.569
			2.422
			4.215
