# Supplementary material for: E3 ligase AREL1 controls perinuclear localization of lysosomes and supports Purkinje cell survival
Source: EMBO J. 2025 Dec 2;45(3):655–91. doi: 10.1038/s44318-025-00654-3 (PMC12864862; doi:10.1038/s44318-025-00654-3)
Supplement: Supplementary file 13 — Source data Fig. 6 [file 44318_2025_654_MOESM13_ESM.zip › Figure 6/6I/6I.xlsx]

## Sheet: Sheet1
			Purkinje cell per section
			AREL1+/+	AREL1-/-
	12 month male	1	597	96
		2	462	241
		3	432	249
		4	458	183
		AREL1+/+ vs AREL1-/-
	P value	0.0012
	P value summary	**
	Significantly different (P < 0.05)?	Yes
