# Supplementary material for: E3 ligase AREL1 controls perinuclear localization of lysosomes and supports Purkinje cell survival
Source: EMBO J. 2025 Dec 2;45(3):655–91. doi: 10.1038/s44318-025-00654-3 (PMC12864862; doi:10.1038/s44318-025-00654-3)
Supplement: Supplementary file 13 — Source data Fig. 6 [file 44318_2025_654_MOESM13_ESM.zip › Figure 6/6E/6E.xlsx]

## Sheet: Sheet1
			Stride length (cm)		Sway (cm)		Stance (cm)
			AREL1+/+	AREL1-/-	AREL1+/+	AREL1-/-	AREL1+/+	AREL1-/-
	12 month old male	1	6.16667	5.86667	2.62222	2.95556	3.81111	4
		2	5.77778	5.95556	2.87778	2.54444	3.83333	3.91111
		3	6.07778	6.01111	2.61111	2.71111	3.83333	4.16667
		4	6.36667	5.81111	2.31111	2.54444	3.58889	3.75556
		5	5.74444	6.05556	2.63333	2.77778	3.53333	4.34444
		6	5.44444	6.06667	2.44444	2.77778	3.24444	4.41111
		7	6.37778	6.08889	2.41111	2.74444	3.97778	4.21111
		8	6.18333	5.5	2.78333	2.63333	4.28333	4.28889
		9	5.86667	6.01111	2.46667	2.66667	3.53333	4.08889
		10	6.42222	5.73333	2.82222	2.63333	4.13333	4.44444
		11	6.15556	5.75556	2.03333	2.74444	3.66667	4.24444
		12	6.73333	5.45556	2.51111	3.06667	4.1	4.01111
				Stride length (cm), AREL1+/+ vs AREL1-/-		Sway (cm), AREL1+/+ vs AREL1-/-		Stance (cm), AREL1+/+ vs AREL1-/-
	12 month old male		P value	0.0482	P value	0.0297	P value	0.0024
			P value summary	*	P value summary	*	P value summary	**
			Significantly different (P < 0.05)?	Yes	Significantly different (P < 0.05)?	Yes	Significantly different (P < 0.05)?	Yes
			Stride length (cm)		Sway (cm)		Stance (cm)
			AREL1+/+	AREL1-/-	AREL1+/+	AREL1-/-	AREL1+/+	AREL1-/-
	12 month old female	1	6.5	5.61111	2.42222	2.33333	3.75556	3.61111
		2	6.96667	5.42222	2.5	2.04444	4.46667	3.5
		3	7.12222	5.36667	2.18889	2.21111	4.08889	3.51111
		4	6.36667	5.15556	2.33333	2.06667	4.46667	3.63333
		5	6.48333	5.35556	1.95556	2.07778	3.31111	3.43333
		6	7.2	4.37778	2.24444	2.36667	4.12222	3.8
		7	6.66667	6.15556	2.6	2.62222	4.11111	4.34444
		8	7.35556	5.5	2.27778	2.56667	4.48889	3.87778
		9	6.52222	5.12222	2.37778	2.47778	4.18889	3.67778
		10	7.34444	4.67778	2.42222	2.52222	4.42222	3.33333
				Stride length (cm), AREL1+/+ vs AREL1-/-		Sway (cm), AREL1+/+ vs AREL1-/-		Stance (cm), AREL1+/+ vs AREL1-/-
	12 month old female		P value	<0.0001	P value	0.9707	P value	0.0055
			P value summary	****	P value summary	ns	P value summary	**
			Significantly different (P < 0.05)?	Yes	Significantly different (P < 0.05)?	No	Significantly different (P < 0.05)?	Yes
