# Supplementary material for: E3 ligase AREL1 controls perinuclear localization of lysosomes and supports Purkinje cell survival
Source: EMBO J. 2025 Dec 2;45(3):655–91. doi: 10.1038/s44318-025-00654-3 (PMC12864862; doi:10.1038/s44318-025-00654-3)
Supplement: Supplementary file 13 — Source data Fig. 6 [file 44318_2025_654_MOESM13_ESM.zip › Figure 6/6K/6K.xlsx]

## Sheet: Sheet1
		Relative lipofuscin intensity per cell				AREL1+/+ vs AREL1-/-
		AREL1+/+	AREL1-/-		P value	<0.0001
	12 month male	0.748594	2.3075		P value summary	****
		0.536089	1.60689		Significantly different (P < 0.05)?	Yes
		0.904844	2.34425
		1.327	3.9074
		1.43118	3.7976
		1.43118	2.3512
		1.13474	1.45478
		1.63886	3.05196
		0.26871	1.96165
		0.236346	2.40597
		0.369888	2.28337
		0.45225	1.21409
		0.252257	0.20083
		0.222603	2.08539
		1.0709	1.96087
		0.0779775	0.881298
		0.790711	1.24557
		0.842827	1.40231
		0.344126	1.04469
		1.45512	0.894057
		0.349741	0.964744
		0.824847	0.94169
		2.32519	2.39523
		1.90776	0.923957
		2.10815	1.91023
		1.60546	2.22913
		1.10198	2.40036
		1.0175	2.80029
		2.81276	2.02781
		0.552443	1.82259
		0.4456	1.87491
		0.721994	2.21253
		0.155216	3.41988
		1.45926	3.39274
		0.178072	3.29791
		1.26616	3.65785
		1.57467	2.8296
		0.282108	0.948537
		1.0808	0.443728
		0.978093	1.5163
		1.21725	2.00978
		2.29007	1.09208
		1.71807	1.10326
		1.63058	2.16766
		1.34616	1.74585
		1.5395	1.69265
		0.804799	0.190141
		0.759973	0.925878
		1.16001	2.19105
		0.649287	1.15883
		1.02435	2.48518
		1.27961	2.57513
		0.37841
		0.205904
		0.712043
