# Supplementary material for: E3 ligase AREL1 controls perinuclear localization of lysosomes and supports Purkinje cell survival
Source: EMBO J. 2025 Dec 2;45(3):655–91. doi: 10.1038/s44318-025-00654-3 (PMC12864862; doi:10.1038/s44318-025-00654-3)
Supplement: Supplementary file 13 — Source data Fig. 6 [file 44318_2025_654_MOESM13_ESM.zip › Figure 6/6P/6P.xlsx]

## Sheet: Sheet1
		Lipofuscin counts/cell				AREL1+/+ vs AREL1-/-
		AREL1+/+	AREL1-/-		P value	<0.0001
		4	14		P value summary	****
		2	12		Significantly different (P < 0.05)?	Yes
		0	11
		0	10
		6	3
		2	6
		4	6
		2	7
		2	7
		9	9
		0	9
		3	8
		2	7
		4	6
		3	7
