# Supplementary material for: E3 ligase AREL1 controls perinuclear localization of lysosomes and supports Purkinje cell survival
Source: EMBO J. 2025 Dec 2;45(3):655–91. doi: 10.1038/s44318-025-00654-3 (PMC12864862; doi:10.1038/s44318-025-00654-3)
Supplement: Supplementary file 13 — Source data Fig. 6 [file 44318_2025_654_MOESM13_ESM.zip › Figure 6/6C/6C.xlsx]

## Sheet: Sheet1
	Hindlimb clasping score				AREL1+/+ vs AREL1-/-
	AREL1+/+	AREL1-/-		P value	<0.0001
	0	2		P value summary	****
	0	2		Significantly different (P < 0.05)?	Yes
	2	3
	0	3
	0	1
	0	3
	0	2
	0	2
	0	2
	0	2
	0	3
	1	2
	2	2
	1	2
	2	3
	0	2
