# Supplementary material for: E3 ligase AREL1 controls perinuclear localization of lysosomes and supports Purkinje cell survival
Source: EMBO J. 2025 Dec 2;45(3):655–91. doi: 10.1038/s44318-025-00654-3 (PMC12864862; doi:10.1038/s44318-025-00654-3)
Supplement: Supplementary file 13 — Source data Fig. 6 [file 44318_2025_654_MOESM13_ESM.zip › Figure 6/6Q/6Q.xlsx]

## Sheet: Sheet1
			Lipofuscin count with indicated area per cell (Y)																														AREL1+/+ vs AREL1-/-
			AREL1+/+															AREL1-/-
	Lipofuscin area (X) ↓	Cell→	1	2	3	4	5	6	7	8	9	10	11	12	13	14	15	1	2	3	4	5	6	7	8	9	10	11	12	13	14	15	P value	P value summary	Significantly different (P < 0.05)?
	0-0.1		0	0	0	0	0	0	0	0	0	0	0	0	0	0	0	0	0	0	0	0	0	0	0	0	0	0	0	0	0	0	not available
	0.1-0.2		0	0	0	0	2	1	1	0	0	3	0	1	0	2	0	1	0	0	1	0	1	1	0	2	2	5	0	1	2	2	0.2187	ns	No
	0.2-0.3		1	0	0	0	1	0	1	0	1	1	0	2	0	1	1	7	2	0	2	3	2	2	5	1	2	0	1	3	1	3	0.0024	**	Yes
	0.3-0.4		0	1	0	0	1	0	2	1	1	1	0	0	0	0	0	4	1	0	0	2	1	0	0	1	1	0	4	0	0	0	0.2467	ns	No
	0.4-0.5		3	0	0	0	0	1	0	0	0	2	0	0	0	1	1	0	2	1	4	1	2	2	0	0	3	0	1	1	0	0	0.144	ns	No
	0.5-0.6		0	1	0	0	1	0	0	1	0	1	0	0	2	0	1	2	2	2	1	2	0	1	0	2	1	0	2	1	1	1	0.0086	**	Yes
	0.6-0.7		0	0	0	0	0	0	0	0	0	1	0	0	0	0	0	0	2	0	0	1	1	0	0	1	0	2	0	0	1	1	0.0132	*	Yes
	0.7-0.8		0	0	0	0	0	0	0	0	0	0	0	1	0	0	0	0	2	0	2	0	1	0	1	0	0	2	0	0	0	0	0.0477	*	Yes
	0.8-0.9		0	0	0	0	0	0	0	0	0	0	0	0	0	0	0	0	0	0	1	0	0	0	0	0	0	0	0	0	0	0	0.3259	ns	No
	0.9-1		0	0	0	0	0	0	0	0	0	0	0	0	0	0	0	0	0	0	0	0	0	0	0	0	0	0	0	0	0	0	not available
	1-1.5		0	0	0	0	0	0	0	0	0	0	0	0	0	0	0	0	1	0	0	0	0	0	0	0	0	0	0	1	1	0	0.0719	ns	No
