# Supplementary material for: E3 ligase AREL1 controls perinuclear localization of lysosomes and supports Purkinje cell survival
Source: EMBO J. 2025 Dec 2;45(3):655–91. doi: 10.1038/s44318-025-00654-3 (PMC12864862; doi:10.1038/s44318-025-00654-3)
Supplement: Supplementary file 14 — Figure EV1 Source Data [file 44318_2025_654_MOESM14_ESM.zip]

Archive with 62 entries (48 files):
- EV Figure 1/
- EV Figure 1/EV1M/
- EV Figure 1/EV1J/
- EV Figure 1/EV1C/
- EV Figure 1/EV1E/
- EV Figure 1/EV1K/
- EV Figure 1/EV1L/
- EV Figure 1/.DS_Store
- __MACOSX/EV Figure 1/._.DS_Store
- EV Figure 1/EV1I/
- EV Figure 1/EV1N/
- EV Figure 1/EV1G/
- EV Figure 1/EV1A/
- EV Figure 1/EV1F/
- EV Figure 1/EV1O/
- EV Figure 1/EV1H/
- EV Figure 1/EV1M/EV1M.xlsx
- __MACOSX/EV Figure 1/EV1M/._EV1M.xlsx
- EV Figure 1/EV1J/EV1J.pdf
- EV Figure 1/EV1C/EV1C.pdf
- __MACOSX/EV Figure 1/EV1C/._EV1C.pdf
- EV Figure 1/EV1E/.DS_Store
- __MACOSX/EV Figure 1/EV1E/._.DS_Store
- EV Figure 1/EV1E/EV1E.xlsx
- __MACOSX/EV Figure 1/EV1E/._EV1E.xlsx
- EV Figure 1/EV1K/EV1K-2-KO PLA.tif
- EV Figure 1/EV1K/EV1K-1-WT PLA.tif
- EV Figure 1/EV1L/EV1L.xlsx
- __MACOSX/EV Figure 1/EV1L/._EV1L.xlsx
- EV Figure 1/EV1I/EV1I.pdf
- __MACOSX/EV Figure 1/EV1I/._EV1I.pdf
- EV Figure 1/EV1N/EV1N-2-293 KO PLA.tif
- EV Figure 1/EV1N/EV1N-1-293 WT PLA.tif
- EV Figure 1/EV1G/EV1G.xlsx
- __MACOSX/EV Figure 1/EV1G/._EV1G.xlsx
- EV Figure 1/EV1A/EV1A-Streptavidin-647.tif
- EV Figure 1/EV1A/EV1A-LAMP1-mCherry-TB(N).tif
- EV Figure 1/EV1A/EV1A-Tb(C)-EGFP-Sec61╬▓.tif
- EV Figure 1/EV1A/EV1A-merge.tif
- EV Figure 1/EV1F/EV1F-8-shESYT1.tif
- EV Figure 1/EV1F/EV1F-19-shTMEM9.tif
- EV Figure 1/EV1F/EV1F-15-shTMX1.tif
- EV Figure 1/EV1F/EV1F-17-shZFYVE27.tif
- EV Figure 1/EV1F/EV1F-16-shMOSPD2.tif
- EV Figure 1/EV1F/EV1F-12-shUSE1.tif
- EV Figure 1/EV1F/EV1F-9-shTMEM214.tif
- EV Figure 1/EV1F/EV1F-2-shATP6AP1.tif
- EV Figure 1/EV1F/EV1F-1-shNC.tif
- EV Figure 1/EV1F/EV1F-10-shSTX18.tif
- EV Figure 1/EV1F/EV1F-7-shANKLE2.tif
- EV Figure 1/EV1F/EV1F-13-shUBE2J1.tif
- EV Figure 1/EV1F/EV1F-14-shAREL1.tif
- EV Figure 1/EV1F/EV1F-4-shATP6AP2.tif
- EV Figure 1/EV1F/EV1F-18-shESYT2.tif
- EV Figure 1/EV1F/EV1F-3-shMXRA7.tif
- EV Figure 1/EV1F/EV1F-11-shTMEM106B.tif
- EV Figure 1/EV1F/EV1F-20-shRNF26.tif
- EV Figure 1/EV1F/EV1F-5-shVAPA.tif
- EV Figure 1/EV1F/EV1F-6-shVMA21.tif
- EV Figure 1/EV1O/EV1O.xlsx
- __MACOSX/EV Figure 1/EV1O/._EV1O.xlsx
- EV Figure 1/EV1H/EV1H.png
