# Supplementary material for: E3 ligase AREL1 controls perinuclear localization of lysosomes and supports Purkinje cell survival
Source: EMBO J. 2025 Dec 2;45(3):655–91. doi: 10.1038/s44318-025-00654-3 (PMC12864862; doi:10.1038/s44318-025-00654-3)
Supplement: Supplementary file 14 — Figure EV1 Source Data [file 44318_2025_654_MOESM14_ESM.zip › EV Figure 1/EV1M/EV1M.xlsx]

## Sheet: Sheet1
	Relative mRNA level				shNC vs shAREL1
	shNC	shAREL1		P value	0.0015
	0.946815	0.294803		P value summary	**
	1.18194	0.2378		Significantly different (P < 0.05)?	Yes
	0.871247	0.273161
