# Supplementary material for: E3 ligase AREL1 controls perinuclear localization of lysosomes and supports Purkinje cell survival
Source: EMBO J. 2025 Dec 2;45(3):655–91. doi: 10.1038/s44318-025-00654-3 (PMC12864862; doi:10.1038/s44318-025-00654-3)
Supplement: Supplementary file 14 — Figure EV1 Source Data [file 44318_2025_654_MOESM14_ESM.zip › EV Figure 1/EV1E/EV1E.xlsx]

## Sheet: Sheet1
				shNC			shRNA			P value	P value summary	Significantly different (P < 0.05)?
		1	ATP6AP1	0.957806	0.915182	1.12701	0.122328	0.13232	0.138742	0.0002	***	Yes
		2	MXRA7	0.975362	0.999077	1.02556	0.118152	0.124546	0.128509	<0.0001	****	Yes
		3	ATP6AP2	0.91396	1.00244	1.0836	0.135694	0.134589	0.141216	<0.0001	****	Yes
		4	VAPA	0.990555	0.894228	1.11522	0.134213	0.132146	0.130824	0.0002	***	Yes
		5	VMA21	1.01787	0.991813	0.990312	0.0893587	0.0980631	0.0784613	<0.0001	****	Yes
		6	ANKLE2	0.91983	0.99523	1.08494	0.323637	0.316473	0.308326	0.0001	***	Yes
		7	ESYT1	0.966971	1.08963	0.943401	0.195839	0.194891	0.173598	<0.0001	****	Yes
		8	TMEM214	0.834331	1.14667	1.019	0.138677	0.191245	0.207224	0.0009	***	Yes
		9	STX18	0.977271	0.969026	1.0537	0.197676	0.21356	0.212379	<0.0001	****	Yes
		10	TMEM106B	1.01212	1.08085	0.907024	0.184272	0.187557	0.127989	0.0001	***	Yes
		11	USE1	0.966648	0.960549	1.0728	0.344814	0.411841	0.31297	0.0002	***	Yes
		12	UBE2J1	0.981993	0.999977	1.01803	0.144948	0.184689	0.205712	<0.0001	****	Yes
		13	AREL1	0.940955	1.05074	1.00831	0.207029	0.162642	0.14435	<0.0001	****	Yes
		14	TMX1	1.01855	1.01808	0.963373	0.245089	0.235057	0.258765	<0.0001	****	Yes
		15	MOSPD2	0.977034	0.914756	1.10821	0.315537	0.310724	0.274782	0.0003	***	Yes
		16	ZFYVE27	0.89594	1.07455	1.02951	0.195368	0.239374	0.332423	0.0004	***	Yes
		17	ESYT2	1.06417	1.04475	0.891087	0.152773	0.116325	0.215973	0.0002	***	Yes
		18	TMEM9	0.961424	1.00102	1.03755	0.282904	0.258437	0.257029	<0.0001	****	Yes
		19	RNF26	1.061	1.06186	0.87714	0.254537	0.230939	0.202998	0.0003	***	Yes
