# Supplementary material for: E3 ligase AREL1 controls perinuclear localization of lysosomes and supports Purkinje cell survival
Source: EMBO J. 2025 Dec 2;45(3):655–91. doi: 10.1038/s44318-025-00654-3 (PMC12864862; doi:10.1038/s44318-025-00654-3)
Supplement: Supplementary file 14 — Figure EV1 Source Data [file 44318_2025_654_MOESM14_ESM.zip › EV Figure 1/EV1L/EV1L.xlsx]

## Sheet: Sheet1
		Number of PLA puncta per cell								WT vs AREL1-/-
		WT			AREL1-/-				P value	<0.0001
	Experiment	1	2	3	1	2	3		P value summary	****
		175	184	129	63	104	127		Significantly different (P < 0.05)?	Yes
		136	240	199	96	124	147
		147	224	216	65	117	67
		134	321	220	226	150	52
		222	105	257	88	187	176
		138	181	188	115	118	82
		246	191	162	148	92	149
		158	285	146	74	76	117
		341	124	197	59	127	88
		148	281	107	108	117	84
		155	195	228	89	158	162
		182	184	187	112	277	88
		189	204	207	297	203	118
		172	258	202	79	229	145
		213	134	222	100	93	141
		223	96	142	126	104	52
		161	320	197	136	138	141
		104	139	151	177	129	125
		295	151	157	201	239	118
		176	124	124	106	135	147
		155	138	192	196	99	81
		194	147	163	142	117	271
		164	135	159	98	137	226
		151	164	237	138		159
		211	99	163			138
		89	129	193			188
			149	320			172
			113	116			286
							224
	Mean	179.962	179.107	185.036	126.625	142.174	140.379
