# Supplementary material for: E3 ligase AREL1 controls perinuclear localization of lysosomes and supports Purkinje cell survival
Source: EMBO J. 2025 Dec 2;45(3):655–91. doi: 10.1038/s44318-025-00654-3 (PMC12864862; doi:10.1038/s44318-025-00654-3)
Supplement: Supplementary file 14 — Figure EV1 Source Data [file 44318_2025_654_MOESM14_ESM.zip › EV Figure 1/EV1G/EV1G.xlsx]

## Sheet: Sheet1
		Number of PLA puncta per cell
		shNC			shATP6AP1			shMXRA7			shATP6AP2			shVAPA			shVMA21			shANKLE2			shESYT1			shTMEM214			shSTX18			shTMEM106B			shUSE1			shUBE2J1			shAREL1			shTMX1			shMOSPD2
	Experiment	1	2	3	1	2	3	1	2	3	1	2	3	1	2	3	1	2	3	1	2	3	1	2	3	1	2	3	1	2	3	1	2	3	1	2	3	1	2	3	1	2	3	1	2	3	1	2	3
		134	273	90	81	188	175	188	181	103	52	149	68	130	106	150	153	88	91	88	259	261	137	98	175	276	203	93	303	193	219	162	176	115	149	147	148	126	59	169	110	79	214	179	299	115	121	210	81
		98	232	154	184	163	142	193	251	311	97	68	203	166	138	54	88	112	156	205	296	304	323	331	291	126	135	273	191	143	289	74	135	173	81	81	265	132	137	141	192	115	139	81	107	182	148	89	227
		216	169	211	125	90	138	169	128	241	111	110	75	114	55	87	161	92	85	123	207	151	202	101	188	149	95	123	137	310	188	170	165	308	311	261	184	234	152	138	72	178	72	127	184	163	127	158	158
		110	122	176	99	74	52	90	249	204	184	95	179	119	159	156	78	137	153	88	189	118	156	268	103	84	302	154	128	174	151	151	271	154	187	132	177	121	222	233	163	139	162	288	77	91	151	103	120
		194	184	201	123	98	89	136	105	171	186	201	95	57	94	175	151	149	133	311	87	114	75	124	88	203	78	205	251	215	105	306	255	243	121	187	95	153	175	75	197	158	91	133	187	269	118	147	176
		311	94	286	205	205	128	148	89	93	196	136	125	141	171	91	181	163	185	195	170	90	156	83	151	127	188	171	88	66	138	231	91	158	219	232	155	71	115	151	131	208	108	171	152	152	224	173	98
		186	198	166	59	116	195	266	251	163	117	177	195	148	127	107	95	206	98	264	79	155	216	187	195	195	231	132	173	139	85	112	132	99	147	150	138	110	98	106	112	91	137	191	233	188	65	108	113
	Mean	178.429	181.714	183.429	125.143	133.429	131.286	170	179.143	183.714	134.714	133.714	134.286	125	121.429	117.143	129.571	135.286	128.714	182	183.857	170.429	180.714	170.286	170.143	165.714	176	164.429	181.571	177.143	167.857	172.286	175	178.571	173.571	170	166	135.286	136.857	144.714	139.571	138.286	131.857	167.143	177	165.714	136.286	141.143	139
		shNC vs shATP6AP1	shNC vs shMXRA7	shNC vs shATP6AP2	shNC vs shVAPA	shNC vs shVMA21	shNC vs shANKLE2	shNC vs shESYT1	shNC vs shTMEM214	shNC vs shSTX18	shNC vs shTMEM106B	shNC vs shUSE1	shNC vs shUBE2J1	shNC vs shAREL1	shNC vs shTMX1	shNC vs shMOSPD2	shNC vs shZFYVE27	shNC vs shESYT2	shNC vs shTMEM9	shNC vs shRNF26
	P value	0.0057	0.8821	0.0119	0.0006	0.0038	0.9349	0.754	0.5507	0.807	0.7957	0.5766	0.0211	0.0125	0.5876	0.0177	0.0071	0.6837	0.0155	0.0146
	P value summary	**	ns	*	***	**	ns	ns	ns	ns	ns	ns	*	*	ns	*	**	ns	*	*
	Significantly different (P < 0.05)?	Yes	No	Yes	Yes	Yes	No	No	No	No	No	No	Yes	Yes	No	Yes	Yes	No	Yes	Yes
[truncated: 12 more columns]
