# Supplementary material for: E3 ligase AREL1 controls perinuclear localization of lysosomes and supports Purkinje cell survival
Source: EMBO J. 2025 Dec 2;45(3):655–91. doi: 10.1038/s44318-025-00654-3 (PMC12864862; doi:10.1038/s44318-025-00654-3)
Supplement: Supplementary file 14 — Figure EV1 Source Data [file 44318_2025_654_MOESM14_ESM.zip › EV Figure 1/EV1O/EV1O.xlsx]

## Sheet: Sheet1
		Number of PLA puncta per cell								shNC vs shAREL1
		shNC			shAREL1				P value	<0.0001
	Experiment	1	2	3	1	2	3		P value summary	****
		79	64	34	17	34	27		Significantly different (P < 0.05)?	Yes
		58	62	91	53	78	30
		101	33	35	30	38	43
		95	102	88	27	38	38
		66	98	67	49	40	37
		55	81	76	40	49	36
		85	40	66	28	43	60
		64	62	73	56	48	52
		63	98	89	70	55	46
		85	66	41	62	22	58
		38	76	65	41	68	34
		74	37	60	38	24	31
		70	53	48	52	55	67
		56	63	53	33	53	37
		93	79	50	38	27	30
		46	76	59	55	31	67
		50	37	68	47	33	42
		63	31	67	41	15	56
		37	44	80	65	41	24
		30	26	55	39	64	17
	Mean	65.4	61.4	63.25	44.05	42.8	41.6
