# Supplementary material for: E3 ligase AREL1 controls perinuclear localization of lysosomes and supports Purkinje cell survival
Source: EMBO J. 2025 Dec 2;45(3):655–91. doi: 10.1038/s44318-025-00654-3 (PMC12864862; doi:10.1038/s44318-025-00654-3)
Supplement: Supplementary file 15 — Figure EV2 Source Data [file 44318_2025_654_MOESM15_ESM.zip]

Archive with 19 entries (14 files):
- EV Figure 2/
- EV Figure 2/EV2B/
- EV Figure 2/EV2E/
- EV Figure 2/EV2D/
- EV Figure 2/.DS_Store
- __MACOSX/EV Figure 2/._.DS_Store
- EV Figure 2/EV2A/
- EV Figure 2/EV2B/EV2B.pdf
- __MACOSX/EV Figure 2/EV2B/._EV2B.pdf
- EV Figure 2/EV2E/EV2E.xlsx
- __MACOSX/EV Figure 2/EV2E/._EV2E.xlsx
- EV Figure 2/EV2D/EV2D-3-AREL1(1-705)-EGFP.tif
- EV Figure 2/EV2D/EV2D-2-AREL1(1-712)-EGFP.tif
- EV Figure 2/EV2D/EV2D-4-AREL1(1-668)-EGFP.tif
- EV Figure 2/EV2D/EV2D-6-AREL1(1-482)-EGFP.tif
- EV Figure 2/EV2D/EV2D-5-AREL1(1-589)-EGFP.tif
- EV Figure 2/EV2D/EV2D-1-AREL1(WT)-EGFP.tif
- EV Figure 2/EV2A/EV2A.pdf
- __MACOSX/EV Figure 2/EV2A/._EV2A.pdf
