# Supplementary material for: E3 ligase AREL1 controls perinuclear localization of lysosomes and supports Purkinje cell survival
Source: EMBO J. 2025 Dec 2;45(3):655–91. doi: 10.1038/s44318-025-00654-3 (PMC12864862; doi:10.1038/s44318-025-00654-3)
Supplement: Supplementary file 15 — Figure EV2 Source Data [file 44318_2025_654_MOESM15_ESM.zip › EV Figure 2/EV2E/EV2E.xlsx]

## Sheet: Sheet1
		Pearson's Correlation																					AREL1-EGFP (WT) vs AREL1-EGFP (1-712)	AREL1-EGFP (WT) vs AREL1-EGFP (1-706)	AREL1-EGFP (WT) vs AREL1-EGFP (1-668)	AREL1-EGFP (WT) vs AREL1-EGFP (1-589)	AREL1-EGFP (WT) vs AREL1-EGFP (1-482)
		AREL1-EGFP (WT)			AREL1-EGFP (1-712)			AREL1-EGFP (1-706)			AREL1-EGFP (1-668)			AREL1-EGFP (1-589)			AREL1-EGFP (1-482)					P value	0.6502	<0.0001	<0.0001	<0.0001	<0.0001
	Experiment	1	2	3	1	2	3	1	2	3	1	2	3	1	2	3	1	2	3			P value summary	ns	****	****	****	****
		0.39	0.58	0.49	0.53	0.6	0.41	0.01	0.03	0.04	0.02	0.01	0.03	0.01	0	0.03	0.06	0.02	0.03			Significantly different (P < 0.05)?	No	Yes	Yes	Yes	Yes
		0.61	0.45	0.45	0.48	0.5	0.51	0.05	0.01	0	0.04	0.02	0	0.02	0.01	0.01	0.01	0.04	0.01
		0.52	0.47	0.64	0.44	0.44	0.54	0.04	0.02	0.02	0.01	0.02	0.01	0.05	0.03	0.04	0.03	0	0.04
		0.45	0.32	0.58	0.38	0.51	0.61	0.02	0.02	0.03	0.05	0.01	0.05	0.03	0.02	0.03	0.02	0.03	0.02
		0.41	0.49	0.53	0.49	0.32	0.43	0.01	0.01	0.01	0.01	0.03	0.04	0.01	0.02	0.01	0.02	0.01	0.03
		0.58	0.55	0.4	0.62	0.55	0.35	0.01	0.04	0.05	0.02	0.01	0.03	0.01	0.01	0.01	0.03	0.05	0.03
		0.5	0.49	0.53	0.57	0.46	0.45	0.04	0.03	0.05	0.04	0.06	0.02	0.04	0.06	0.07	0.05	0.01	0.01
	Mean	0.494286	0.478571	0.517143	0.501429	0.482857	0.471429	0.0257143	0.0228571	0.0285714	0.0271429	0.0228571	0.0257143	0.0242857	0.0214286	0.0285714	0.0314286	0.0228571	0.0242857
