# Supplementary material for: E3 ligase AREL1 controls perinuclear localization of lysosomes and supports Purkinje cell survival
Source: EMBO J. 2025 Dec 2;45(3):655–91. doi: 10.1038/s44318-025-00654-3 (PMC12864862; doi:10.1038/s44318-025-00654-3)
Supplement: Supplementary file 16 — Figure EV3 Source Data [file 44318_2025_654_MOESM16_ESM.zip]

Archive with 21 entries (14 files):
- EV Figure 3/
- EV Figure 3/.DS_Store
- __MACOSX/EV Figure 3/._.DS_Store
- EV Figure 3/EV3I/
- EV Figure 3/EV3G/
- EV Figure 3/EV3F/
- EV Figure 3/EV3J/
- EV Figure 3/EV3D/
- EV Figure 3/EV3K/
- EV Figure 3/EV3I/EV3I.xlsx
- __MACOSX/EV Figure 3/EV3I/._EV3I.xlsx
- EV Figure 3/EV3G/EV3G.pdf
- __MACOSX/EV Figure 3/EV3G/._EV3G.pdf
- EV Figure 3/EV3F/EV3F.pdf
- __MACOSX/EV Figure 3/EV3F/._EV3F.pdf
- EV Figure 3/EV3J/EV3J.xlsx
- __MACOSX/EV Figure 3/EV3J/._EV3J.xlsx
- EV Figure 3/EV3D/EV3D.pdf
- __MACOSX/EV Figure 3/EV3D/._EV3D.pdf
- EV Figure 3/EV3K/EV3K.pdf
- __MACOSX/EV Figure 3/EV3K/._EV3K.pdf
