# Supplementary material for: E3 ligase AREL1 controls perinuclear localization of lysosomes and supports Purkinje cell survival
Source: EMBO J. 2025 Dec 2;45(3):655–91. doi: 10.1038/s44318-025-00654-3 (PMC12864862; doi:10.1038/s44318-025-00654-3)
Supplement: Supplementary file 16 — Figure EV3 Source Data [file 44318_2025_654_MOESM16_ESM.zip › EV Figure 3/EV3I/EV3I.xlsx]

## Sheet: Sheet1
	Relative mRNA level						ATP6V0A3 vs ATP6V0A1	ATP6V0A3 vs ATP6V0A2	ATP6V0A3 vs ATP6V0A4
	ATP6V0A1	ATP6V0A2	ATP6V0A3	ATP6V0A4		P value	<0.0001	<0.0001	<0.0001
	0.00136885	0.0453969	1.01634	0.0400559		P value summary	****	****	****
	0.00283359	0.0588052	1.02746	0.0390779		Significantly different (P < 0.05)?	Yes	Yes	Yes
	0.00435899	0.049679	0.956193	0.0325273
	0.0103455	0.0396456	1.08287	0.0442352
	0.00953199	0.0570348	1.14153	0.0345371
	0.00691168	0.0488726	1.00739	0.0545297
