# Supplementary material for: E3 ligase AREL1 controls perinuclear localization of lysosomes and supports Purkinje cell survival
Source: EMBO J. 2025 Dec 2;45(3):655–91. doi: 10.1038/s44318-025-00654-3 (PMC12864862; doi:10.1038/s44318-025-00654-3)
Supplement: Supplementary file 16 — Figure EV3 Source Data [file 44318_2025_654_MOESM16_ESM.zip › EV Figure 3/EV3J/EV3J.xlsx]

## Sheet: Sheet1
	Relative mRNA level				shNC vs shATP6V0A3
	shNC	shATP6V0A3		P value	<0.0001
	1.04022	0.246821		P value summary	****
	1.01366	0.221678		Significantly different (P < 0.05)?	Yes
	0.946119	0.264388
