# Supplementary material for: E3 ligase AREL1 controls perinuclear localization of lysosomes and supports Purkinje cell survival
Source: EMBO J. 2025 Dec 2;45(3):655–91. doi: 10.1038/s44318-025-00654-3 (PMC12864862; doi:10.1038/s44318-025-00654-3)
Supplement: Supplementary file 17 — Figure EV4 Source Data [file 44318_2025_654_MOESM17_ESM.zip]

Archive with 32 entries (21 files):
- EV Figure 4/
- EV Figure 4/EV4G/
- EV Figure 4/EV4I/
- EV Figure 4/EV4H/
- EV Figure 4/EV4F/
- EV Figure 4/EV4A/
- EV Figure 4/.DS_Store
- __MACOSX/EV Figure 4/._.DS_Store
- EV Figure 4/EV4D/
- EV Figure 4/EV4C/
- EV Figure 4/EV4J/
- EV Figure 4/EV4B/
- EV Figure 4/EV4E/
- EV Figure 4/EV4G/EV4G-1-Hela WT-LAMP1.tif
- EV Figure 4/EV4G/EV4G-2-Hela KO-LAMP1.tif
- EV Figure 4/EV4I/EV4I-2-Hela KO-EEA1.tif
- EV Figure 4/EV4I/EV4I-1-Hela WT-EEA1.tif
- EV Figure 4/EV4H/EV4H.xlsx
- __MACOSX/EV Figure 4/EV4H/._EV4H.xlsx
- EV Figure 4/EV4F/EV4F.pdf
- __MACOSX/EV Figure 4/EV4F/._EV4F.pdf
- EV Figure 4/EV4A/EV4A-2-KO_EGFP-Sec61╬▓.tif
- EV Figure 4/EV4A/EV4A-1-WT_EGFP-Sec61╬▓.tif
- EV Figure 4/EV4D/EV4D.xlsx
- __MACOSX/EV Figure 4/EV4D/._EV4D.xlsx
- EV Figure 4/EV4C/EV4C-1-WT EEA1.tif
- EV Figure 4/EV4C/EV4C-2-KO EEA1.tif
- EV Figure 4/EV4J/EV4J.xlsx
- __MACOSX/EV Figure 4/EV4J/._EV4J.xlsx
- EV Figure 4/EV4B/EV4B.xlsx
- __MACOSX/EV Figure 4/EV4B/._EV4B.xlsx
- EV Figure 4/EV4E/EV4E.png
