# Supplementary material for: E3 ligase AREL1 controls perinuclear localization of lysosomes and supports Purkinje cell survival
Source: EMBO J. 2025 Dec 2;45(3):655–91. doi: 10.1038/s44318-025-00654-3 (PMC12864862; doi:10.1038/s44318-025-00654-3)
Supplement: Supplementary file 17 — Figure EV4 Source Data [file 44318_2025_654_MOESM17_ESM.zip › EV Figure 4/EV4H/EV4H.xlsx]

## Sheet: Sheet1
		Hela
		WT											AREL1-/-													WT vs AREL1-/-
	Experiment	1					2			3			1					2			3				P value	<0.0001
	Cell	1	2	3	4	5	1	2	3	1	2	3	1	2	3	4	5	1	2	3	1	2	3		Exact or approximate P value?	Approximate
	Mean distrance per experiment (Lysosome to nuclear envolpe)	7.42518					7.44632			7.34252			10.5284					10.8124			10.5387				P value summary	****
	Distrance (Lysosome to nuclear envolpe)	0.483	0.966	1.527	1.043	1.113	4.131	2.136	0.412	0.947	0.4	1.827	10.669	0.816	3.374	0.907	30.861	4.435	2.113	6.82	4.17	0.74	0.637509		Significantly different (P < 0.05)?	Yes
		6.112	0.502	5.174	0.757	1.412	1.588	0.87	1.023	0.594	0.576	3.4	2.747	4.172	7.559	2.415	26.127	2.645	0.107	0.823	9.444	1.035	0.101174
		1.86	1.035	3.596	0.754	3.192	1.097	0.853	0.847	0.447	0.125	3.007	5.036	7.52	9.159	0.549	28.111	1.142	1.642	2.403	3.744	0.879	0.884023
		0.508	2.462	0.926	3.024	3.889	2.04	0.836	1.437	1.081	0.442	4.612	10.995	1.242	7.439	2.448	27.06	2.494	2.209	5.575	1.453	0.271	0.824199
		0.508	3.132	0.286	0.065	1.022	1.851	2.213	3.061	1.396	1.483	8.32	18.11	7.475	6.728	5.397	24.313	0.405	1.872	5.053	0.434	0.75	1.38696
		7.245	4.067	0.463	0.377	5.308	4.916	1.298	4.984	1.681	2.291	9.079	8.948	10.381	7.295	6.272	22.845	1.932	3.21	7.171	0.497	1.598	11.622
		6.07	1.565	0.397	1.045	8.185	6.424	1.506	5.787	3.167	2.394	11.926	6.69	19.957	8.873	8.607	20.438	0.648	2.291	9.169	1.747	1.467	1.33399
		6.81	3.879	2.166	6.39	8.446	5.294	2.691	6.886	3.787	2.446	12.789	0.773	13.231	9.871	5.454	24.664	3.871	4.768	9.682	2.724	0.066	2.02459
		5.839	0.794	2.36	6.082	7.513	3.699	3.733	6.381	4.022	3.991	6.507	0.992	9.804	11.039	1.03	26.809	7.179	4.1	13.507	4.035	1.396	1.11316
		11.124	2.541	5.052	2.911	9.722	1.777	3.412	6.295	2.982	6.178	4.523	1.61	13.453	0.373	0.983	16.498	6.485	4.191	13.25	4.624	4.303	1.09542
		7.762	1.016	6.905	0.33	14.362	0.971	4.167	5.997	6.568	6.188	1.25	6.745	14.187	2.004	2.561	17.311	7.161	1.398	12.003	5.945	5.416	0.041473
		0.502	2.842	5.914	1.36	13.372	0.347	6.12	3.661	9.062	2.65	3.136	5.909	6.856	4.498	6.081	20.283	8.698	2.827	13.371	6.312	7.326	0.0751162
		0.397	3.78	4.859	6.573	16.59	0.802	3.146	2.406	12.65	5.184	3.117	2.515	11.316	3.997	5.244	13.511	7.81	3.955	14.032	5.109	6.235	0.322853
		7.456	5.13	5.336	3.881	21.158	1.3	2.222	0.155	14.492	5.115	6.285	9.523	11.472	7.756	10.832	11.561	11.455	5.45	15.362	8.279	6.103	0.936384
		12.644	3.022	2.564	0.434	3.353	2.197	3.701	0.525	17.398	4.685	0.217	0.392	12.819	8.966	11.941	11.377	10.108	6.161	13.418	10.8	5.507	1.96097
		15.8	1.674	3.199	1.938	11.308	3.28	4.79	0.224	16.024	2.309	0.76	1.294	12.481	8.856	12.754	12.559	7.074	9.461	12.379	11.268	5.381	2.18914
		12.499	5.499	4.797	6.647	3.394	4.406	1.973	0.295	20.619	1.524	0.964	0.808	14.255	8.67	14.911	10.484	4.362	10.57	11.606	12.36	5.964	0.71862
		13.107	0.532	7.35	5.005	0.183	5.204	0.578	0.603	19.394	3.041	0.044	0.392	11.402	9.393	15.327	9.697	4.065	9.507	9.183	13.291	4.292	2.72621
		18.114	1.651	8.634	8.083	0.732	6.717	2.493	1.347	16.348	5.499	0.561	4.434	13.868	4.101	14.337	12.569	3.678	10.536	7.204	18	4.488	2.45828
		1.209	4.245	8.371	8.939	2.278	7.272	3.273	2.881	14.89	6.911	0.84	9.264	16.042	6.774	17.199	12.623	2.358	6.711	6.573	13.34	7.92	1.23795
		0.829	6.237	8.875	1.453	4.115	9.045	4.374	3.229	24.411	7.491	0.382	15.302	17.466	8.409	17.958	16.428	6.544	5.379	9.602	16.257	8.916	0.705163
		1.431	4.934	8.826	3.273	10.123	11.56	4.866	5.032	9.302	6.335	0.402	5.489	7.249	9.656	19.47	17.897	11.32	7.679	10.223	19.026	3.783	5.36934
		2.35	5.174	11.337	0.754	1.476	13.028	5.401	6.625	7.573	9.347	1.318	5.381	11.645	9.234	18.573	15.41	12.283	5.304	8.65	15.426	7.121	2.34695
		3.042	3.592	6.728	3.072	2.663	10.799	2.592	6.835	6.106	9.523	2.313	10.56	12.752	7.733	5.602	18.32	12.669	3.189	12.377	16.766	5.683	4.99193
		3.627	0.786	7.973	2.607	4.165	10.78	2.987	7.493	5.528	9.362	3.5	12.855	0.816	7.3	3.431	15.483	10.822	3.715	11.609	18.02	4.088	4.1172
		2.7	3.091	6.699	4.119	2.837	7.643	3.705	2.984	4.395	8.759	2.854	17.911	1.2	10.897	2.234	17.54	10.006	2.985	13.601	19.954	2.038	2.9458
		4.628	13.759	7.777	6.369	5.502	6.717	5.983	4.405	3.497	8.976	3.087	11.91	1.397	1.612	8.253	17.987	10.999	4.854	13.384	20.962	1.602	1.88268
		5.558	0.64	3.627	4.405	6.989	6.28	5.984	5.376	2.615	6.375	2.621	14.431	6.642	2.15	7.814	18.646	18.238	2.373	14.929	19.736	0.177	4.75153
		8.242	2.845	4.832	0.828	4.99	6.757	8.4	5.233	1.448	5.322	1.365	17.019	9.458	8.203	10.032	18.846	8.451	2.755	12.499	17.995	1.214	3.57646
		8.841	1.846	5.451	0.919	7.737	6.916	8.869	6.631	1.28	3.489	0.641	16.498	12.722	12.71	15.234	18.232	8.187	1.606	13.036	15.782	1.194	3.86946
		7.868	3.873	5.778	2.062	8.63	7.404	10.798	5.85	2.67	2.569	0.986	16.253	7.889	6.311	13.984	18.474	6.885	3.587	14.214	16.527	1.439	7.53841
		15.349	4.206	8.027	2.981	13.622	7.443	12.24	8.733	2.268	3.533	0.242	1.067	8.431	9.843	12.335	19.936	5.422	5.817	12.292	15.601	1.054	9.65794
		17.614	6.899	9.954	1.372	13.19	6.52	9.533	7.998	1.038	1.449	0.072	2.198	9.76	10.638	8.088	20.806	6.339	4.873	9.367	15.228	0.856	11.1144
		7.357	4.116	11.646	1.424	11.807	5.344	12.485	9.222	3.627	1.019	1.15	2.391	12.656	1.012	13.44	20.835	6.393	3.398	9.113	10.346	2.369	12.6693
		6.863	5.61	12.003	4.232	4.646	6.36	9.8	8.856	3.843	0.276	0.628	4.46	14.311	2.794	12.004	23.108	4.483	1.203	6.06	9.781	1.544	10.2158
		1.349	6.389	9.03	1.453	8.121	7.322	9.313	9.409	3.924	0.646	1.388	7.413	8.444	5.785	12.524	25.558	3.178	0.331	2.599	7.178	3.596	9.76499
		1.931	8.813	3.338	1.333	6.649	4.143	8.777	10.065	4.888	0.245	0.972	7.934	4.077	6.243	2.634	27.267	2.471	1.057	4.777	11.891	3.096	8.91289
		1.27	11.866	2.291	2.009	9.637	3.779	7.751	11.197	5.732	0.598	1.654	11.271	7.82	6.905	8.016	17.875	3.117	0.392	6.184	8.74	5.096	8.20333
		0.355	10.889	1.431	1.992	8.442	3.18	6.08	11.618	6.42	1.921	0.833	12.581	10.375	8.359	7.062	10.075	0.976	0.734	8.866	4.722	6.367	7.77881
		4.292	7.607	2.937	3.384	10.652	3.637	7.109	12.305	5.959	1.209	1.625	15.53	4.406	9.033	0.718	10.975	1.825	1.054	8.627	4.159	7.766	9.5723
		2.74	4.219	0.959	6.229	14.449	4.41	8.796	8.891	8.148	1.512	2.183	15.579	1.953	12.123	0.311	9.904	3.099	0.684	11.927	11.21	8.224	10.6801
		2.562	2.009	2.695	0.737	2.465	4.382	10.785	8.724	5.727	3.24	2.272	14.184	3.041	14.924	0.793	11.953	3.388	1.435	9.762	11.8	11.439	11.1541
		3.524	0.966	1.059	1.037	4.942	3.17	12.357	8.553	11.389	1.508	1.801	14.478	9.845	6.359	0.533	13.816	2.5	0.675	6.483	13.306	10.935	10.9719
		5.095	1.136	2.257	2.575	2.717	1.984	13.303	11.41	11.969	2.807	3.619	16.31	3.17	0.973	0.358	4.527	1.223	2.102	4.194	15.139	10.363	11.6019
		7.187	2.715	2.481	3.885	4.701	2.845	14.528	12.813	13.179	2.282	3.378	15.937	4.365	2.64	0.992	6.174	0.796	2.257	2.713	16.754	12.527	10.4201
		7.143	5.005	3.642	5.369	11.171	1.557	16.079	10.78	9.335	3.444	3.116	17.173	2.492	1.824	2.719	6.671	0.875	3.238	1.69	15.556	12.532	9.61757
		8.437	9.413	4.254	8.37	14.779	5.951	15.73	14.305	8.707	4.17	2.965	17.738	5.096	5.167	4.3	8.7	0.252	5.743	2.633	18.101	10.49	14.768
		7.164	10.024	5.005	8.351	15.505	7.055	16.942	15.365	8.386	5.565	3.526	2.401	3.761	1.675	3.257	8.806	1.107	3.921	1.362	20.536	9.908	15.3357
		10.246	8.194	6.026	8.831	16.82	7.958	20.253	18.33	6.802	6.739	4.227	0.566	2.659	0.931	3.723	9.064	1.801	4.944	0.682	21.958	7.574	16.8766
		8.221	6.304	7.3	8.78	16.749	8.22	22.127	11.754	6.22	4.69	5.331	4.252	3.978	2.144	6.325	10.483	2.696	3.943	2.068	21.551	5.517	20.1094
		10.275	6.016	8.421	9.898	17.396	9.217	21.39	14.253	6.45	5.601	6.211	4.534	4.651	1.281	7	6.132	3.787	4.332	1.06	20.992	6.567	21.5487
		10.008	6.802	9.267	6.017	20.791	10.484	18.854	12.868	4.36	7.202	4.376	4.902	6.621	3.118	8.269	3.596	4.611	5.013	0.841	20.556	2.787	17.0191
		10.715	6.436	8.888	10.156	0.841	11.154	11.457	10.109	2.418	4.262	5.253	2.372	10.66	1.282	9.413	6.112	3.761	3.427	0.131	19.504	1.963	6.78175
		12.393	1.193	11.247	9.941	3.074	9.4	9.909	12.981	1.008	2.99	6.42	4.534	11.32	2.415	3.915	3.441	2.675	5.515	0.404	20.841	1.529	5.87705
		13.031	1.136	8.442	11.135	5.339	11.421	9.034	11.233	0.679	1.734	7.629	5.571	13.403	2.104	0.812	3.702	3.611	5.365	1.374	19.45	0.079	2.95865
		15.636	0.719	11.417	11.267	5.665	12.116	9.714	12.578	0.462	0.384	6.667	8.154	14.502	2.052	0.743	6.143	5.868	4.565	3.853	17.281	0.836	1.9518
		14.693	2.291	12.325	1.489	6.714	13.82	8.485	11.831	1.343	2.606	9.144	6.811	16.231	1.71	2.06	7.207	6.43	4.659	3.082	18.023	2.16	0.519085
		15.748	3.896	9.24	1.18	6.869	14.187	8.93	6.812	0.408	0.335	8.477	7.894	17.851	0.589	2.929	10.866	7.113	5.751	4.112	19.515	3.938	0.293492
		15.965	3.928	10.307	4.203	10.113	14.828	8.12	3.379	1.013	1.224	7.904	10.104	20.225	4.854	5.562	6.168	7.892	4.645	5.271	21.456	4.48	0.860533
		15.874	6.278	5.728	3.592	11.841	10.5	5.955	2.097	0.408	2	6.043	10.803	20.973	5.563	5.5	0.973	8.788	5.408	6.103	24.348	5.901	2.45645
		19.472	7.464	7.049	5.35	14.88	11.687	9.247	3.206	0.841	3.416	5.794	10.49	20.521	7.052	6.485	2.161	8.271	5.725	6.886	14.831	8.264	2.7678
		23.768	6.223	2.481	6.294	16.085	0.772	9.494	5.959	2.281	5.023	5.682	2.982	15.088	12.657	8.805	1.92	9.355	5.901	7.367	13.304	6.185	4.64265
		3.278	6.084	4.218	7.638	13.693	0.868	12.001	7.66	4.217	5.336	5.379	4.883	17.464	14.979	8.22	2.961	9.322	7.027	8.547	12.431	9.445	5.39931
		0.427	6.892	6.46	7.829	10.857	0.152	12.526	10.849	4.992	6.325	5.315	6.127	16.28	14.411	9.16	5.121	13.86	8.075	9.125	10.968	8.835	5.28554
		6.144	8.665	6.032	0.714	10.669	0.842	13.322	7.452	7.098	7.545	4.856	12.98	15.778	17.456	9.978	9.443	16.699	7.979	11.18	9.027	11.168	3.92758
		8.712	7.257	7.56	1.741	14.038	0.102	15.009	2.635	6.944	8.853	2.657	8.814	12.493	18.146	10.347	9.856	20.122	7.942	12.439	8.497	12.184	2.10839
		13.362	8.932	8.413	3.009	17.882	0.878	17.216	0.422	8.622	9.784	4.913	12.176	7.287	18.555	9.445	5.621	17.711	6.701	12.967	7.41	11.436	2.31331
		14.689	5.055	3.969	5.071	16.971	2.508	12.494	3.563	9.564	8.978	7.367	13.932	11.054	19.296	9.441	5.08	15.887	9.025	14.846	6.995	14.489	1.72241
		9.551	5.848	2.941	6.741	15.516	3.769	11.868	0.213	8.174	11.111	8.182	16.033	10.251	15.927	5.665	8.43	13.817	8.809	13.956	7.701	15.999	1.44531
		9.577	4.082	3.975	8.407	15.581	7.623	13.566		6.849	9.074	8.545	14.888	5.921	19.113	2.975	12.466	13.332	7.718	17.198	7.918	14.246	1.89002
		6.086	3.92	0.956	9.74	19.347	8.998	4.68		5.963	11.113	7.938	16.355	3.841	14.751	4.284	14.138	19.13	9.355	17.604	12.155	17.112	4.01382
		1.28	0.355	0.798	9.78	10.337	9.384	6.105		4.613	15.386	7.945	12.56	1.28	18.703	3.285	17.147	19.072	7.844	18.605	15.171	15.453	6.50832
		3.549	0.858	1.669	6.243	1.113	12.328	7.46		3.617	14.099	8.216	2.246	5.716	19.235	3.321	16.214	16.349	8.003	17.117	15.977	16.067	7.96293
		2.428	2.451	3.706	1.293	3.437	10.174			1.208	15.061	8.2	4.813	9.189	16.445	4.757	16.866	12.611	9.646	15.42	16.875	18.297	10.2709
		3.947	3.449	4.658	2.475	2.626	8.956			0.956	12.675	9.183	4.914	11.4	9.361	4.63	17.456	13.956	11.329	15.825	23.993	19.676	8.51223
		5.14	0.749	5.592	1.037	5.542	10.123			0.512	12.756	11.462	7.706	11.538	17.941	5.399	2.93	16.471	12.715	13.951	16.356	21.594	6.753
		8.134	1.172	6.728	10.865	6.499	12.453			1.763	12.245	10.377	6.951	10.858	19.075	6.87	7.694	20.029	10.083	13.284	17.289	22.519	7.03377
		8.313	3.524	0.678	11.939	5.936	15.122			0.275	14.075	9.541	8.373	9.957	19.209	7.489	9.488	22.942	11.616	17.213	15.815	25.025	5.06166
		9.081	2.143	0.732	4.204	9.307	14.858			1.706	15.195	9.458	2.059	11.315	13.494	8.374	10.809	22.117	8.822	18.083	13.762	25.558	2.19342
		10.465	3.831	2.241	6.737	9.077	13.975			3.445	10.312	10.183	0.351	14.109	19.759	9.748	9.874	21.425	8.271	20.484	11.5	21.839	3.50489
		12.346	4.437	3.377	10.122	14.542	14.21			4.099	9.019	10.254	3.354	15.014	19.418	10.509	12.826	23.826	11.653	20.168	9.602	21.385	0.4299
		12.328	5.041	4.65	10.185	14.242	11.868			5.475	7.32	10.042	6.062	15.613	2.775	12.053	14.824	26.639	9.925	19.28	7.394	19.287	0.410815
		13.37	5.644	3.308	7.262	17.914	11.913			6.26	7.556	14.167	7.965	16.94	2.029	13.81	14.048	28.918	12.35	18.875	7.485	19.263	3.0608
		17.97	9.512	2.166	11.139	9.515	13			5.9	6.12	15.285	12.578	19.492	5.92	14.288	11.094	27.504	12.913	14.784	6.191	18.018	2.81979
		20.214	13.083	0.905	12.311	11.66	20.328			7.065	4.573	14.063	12.791	18.918	8.755	12.211	10.862	20.216	14.074	14.255	7.558	15.537	2.36714
		21.225	13.248	4.479	13.163	9.829	24.582			7.467	3.406	12.754	15.954	19.099	9.387	13.963	8.625	18.348	14.232	16.162	3.314	13.233	4.4102
		19.24	11.314	6.211	2.042	11.77	17.166			8.607	2.731	12.112	15.879	18.452	10.348	13.846	6.676	16.232	17.45	17.609	3.462	13.337	6.41779
		1.527	15.864	1.893	2.025	14.201	13.956			11.912	1.652	13.818	15.317	18.615	12.486	10.413	10.635	11.366	8.96	19.971	0.892	12.123	7.95253
		8.094	8.438	0.749	3.627	3.519	8.515			12.939	1.912	13.24	13.014	22.589	11.845	11.919	8.939	10.526	13.205	21.992	1.159	10.538	8.86335
		9.884	7.145	2.953	4.059	6.48	5.816			12.094	1.175	16.699	13.325	19.62	16.309	7.82	12.049		15.873	20.404	0.934	8.191	10.9823
		13.309	7.897	3.706	6.135	0.723	1.316			10.543	1.613	18.231	4.852	19.592	7.011	2.732	10.976		16.634	25.378	0.5	5.676	9.52031
		16.253	11.359	1.19	5.606	0.926				9.818	2.846	17.671	4.709	20.426	5.993	8.921	11.843		14.78	23.489	0.887	6.717	8.11096
		14.976	13.191	3.337	7.9	3.244				9.107	3.8	15.941	3.138	16.574	6.708	10.89	10.984		16.566	22.127	0.358	2.952	8.63457
		15.284	10.799	6.221	10.787	6.666				10.193	4.187	16.425	7.088	12.219	9.03	13.202	11.858		20.038	21.514	0.83	2.676	5.51431
		1.032	12.089	4.079	10.471	5.692				9.374	5.67	14.631	8.063	13.295	1.151	11.936	11.982		20.387	19.628	2.573	2.331	3.84194
		4.9	13.203	12.813	11.823	8.632				8.667	6.467	15.076	8.611	5.529	3.53	11.811	14.166		19.346	17.944	3.224	1.757	3.11524
		6.933	12.92	7.384	12.189	5.046				7.62	7.735	16.302	9.973	2.725	5.891	13.669	10		19.249	17.509	4.843	1.283	0.560191
		8.964	12.385	6.508	12.01	3.436				6.551	8.539	17.649	11.159	1.602	5.665	17.16	3.375		23.514	16.264	4.214	0.825	4.10925
		8.902	11.667	7.22	0.915	1.979				1.805	10.203	17.529	10.841	8.366	6.933	19.045	7.544		22.034	14.967	4.1	1.275	3.31527
		8.348	13.215	10.234	3.376	5.415				1.845	10.275	17.467	14.68	13.046	8.238	22.326	10.593		24.825	14.374	4.332	1.47	2.48336
		11.446	11.864	8.798	8.304	6.322				1.079	10.024	18.286	7.718	15.076	9.042	16.835	14.17		24.281	13.097	1.427	0.071	2.18057
		15.413	13.466	9.914	13.107	8.127				0.522	8.539	18.873	5.884	17.706	9.909	19.999	12.533		20.836	12.659	2.044	0.821	2.55371
		14.931	14.413	10.662	9.87	9.415				0.297	9.989	20.703	5.716	19.585	8.992	25.993	15.917		21.421	12.089	3.77	1.515	4.01382
		14.506		12.503		3.341				2.184	10.745	19.902	7.889	21.921	11.917	18.106	16.333		24.895	10.672	3.629	1.026	5.10509
		15.442		14.162		1.608				3.734	6.153	20.912	9.055	23.523	11.499	4.696	20.187		24.931	9.011	5.399	0.769	6.6747
		16.408		16.412		1.755				4.108	3.97	21.574	1.35	23.17	13.906	1.555	11.264		29.048	7.793	3.529	2.542	5.49107
		24.23		14.5		5.522				5.158	3.168	20.239	2.131	18.6	17.08	1.622	11.043		29.355	10.293	6.687	6.235	7.67727
		25.112		14.865		7.105				4.617	3.408	21.337	4.326	19.215	16.332	0.954	11.444		33.237	11.521	2.979	9.123	8.38684
		25.626		16.873		3.221				6.016	4.105	24.142	7.338	21.653	18.096	0.86	14.087		32.498	13.161	5.747	3.826	9.36494
		1.065		16.89		2.291				7.232	4.297	24.807	8.31	23.519	5.296	3.192			34.071	14.691	5.184	4.175	8.42843
		0.96		17.691		1.935				9.336	5.591	26.516	8.261	22.637	0.961	1.833			34.568	17.456	6.583	5.451	8.10974
		1.786		18.416		0.582				10.494	6.507	27.506	13.763	24.498	0.649	1.604			36.087	14.837	8.229	6.755	7.98251
		0.491		17.512		5.718				11.382	6.716	28.844	14.339	26.345	2.367	1.714			31.745	10.411	6.851	9.045	5.74186
		2.83		19.683		7.59				12.508	7.512	29.506	12.76	22.199	5.608	2.429			15.18	11.529	8.605	8.922	5.95596
		1.705		12.028		5.424				14.445	7.491	30.131	14.823	16.686	6.688	4.944			15.625	13.656	7.274	11.363	5.2837
		4.153		13.191		6.417				15.444	7.498	32.191	17.777	3.521	8.556	3.885			14.598	16.006	9.727	9.833	6.69978
		2.381		13.772		3.706				17.101	9.932	33.974	17.476	2.044	11.236	4.42			14.425	17.514	13.341	11.911	7.30169
		3.957		13.889		5.635				14.409	13.339	34.719	20.119	3.225	10.783	6.419			13.647	16.676	10.364	13.19	8.14155
		5.262		15.049		4.191				12.647	13.336	22.267	19.379	5.548	9.464	4.805			11.857	15.336	7.454	14.32	9.87081
		6.509		13.339		9.023				19.375	14.561		23.004	5.225	10.221	6.03			13.278	16.435	8.93	17.221	11.2967
		10.357		14.872		10.571				21.028	16.194		23.714	10.54	11.873	8.499			10.33	20.739	11.752	18.706	13.0027
		10.06		13.557		11.787				20.046	17.256		27.943	10.377	12.242	11.363			8.563	21.112	10.084	21.187	11.9573
		10.45		14.632		2.126				21.776	14.805		25.407	3.888	15.764	11.221			11.379	21.737	13.616	23.085	11.3187
		11.372		13.765		11.207				20.354	22.446		24.783	11.627	16.994	10.567			9.512	21.909	14.571	25.35	11.0575
		13.385		15.496		11.879				22.509	4.243		25.114	14.847	19.607	11.02			9.111	25.575	14.78	21.792	12.12
		11.905		15.156		8.773				21.773	4.16		25.576	16.112	13.709	12.39			11.305	19.243	16.391	18.642	12.5519
		12.906		15.938						9.079	3.105		27.096	17.294	14.439	15.309			10.555	19.071	17.216	17.294	11.4019
		16.668		18.741						10.865	4.631		22.671	15.458	14.843	14.1			14.554	18.623	16.35	16.264	10.9517
		16.513		16.333						9.77	5.96		19.737	17.781	19.52	14.686			15.41	15.537	14.52	19.538	13.4407
		13.555		19.039						8.215	6.641		15.526	2.526	10.525	16.109			17.053	13.988	18.391	21.763	13.5538
		14.825		24.149						5.387	3.859		13.868	3.289		16.037			18.887	11.911	19.916	17.373	13.5312
		17.039		24.216						5.341	2.339		15.342	2.481		15.995			17.594	9.853	22.462	18.584	9.63837
		20.91		19.732						7.288	4.422		16.423	4.582		13.295			17.673	7.893	21.909	17.223	11.4796
		22.343		19.967						9.591	5.351		17.874	3.94		13.09			17.241	6.503	26.553	20.465	14.1912
		17.453		26.023						10.009	6.448		24.524	3.152		14.96			18.396	4.696	26.219	19.552	14.7277
		13.321		29.31						8.356	8.177		24.673	4.71		3.358			20.772	3.588	29.11	14.625	16.1951
		8.631		7.064						6.164	4.242		27.358	1.475		4.247			16.756	3.532	25.842	12.64	16.9524
		4.858								4.885	3.075		30.56	3.129		4.498			19.403	4.002	21.526	8.807	15.7333
		4.881								5.95	2.023		31.438	6.193		9.709			20.629	5.762	21.339	7.815	14.3882
		10.395								4.213	2.698		30.385	7.464		14.315				6.148	21.925	11.664	15.7272
		17.561								2.775	4.06		31.577	8.018		13.138				8.088	22.11	22.116	17.0368
		18.458								0.749	3.198		31.636	12.299		5.725				9.845	22.241	25.111	18.6321
		0.641								1.07	4.537		32.803	1.442		2.454				11.362	27.029	29.083	16.449
		0.867								3.346	5.486		35.574	3.847		8.816				12	29.693	25.3	17.0864
		2.265								3.967	4.55		34.791	3.706		14.375				14.036	28.086	26.957	15.9578
		4.739								5.293	6.256		34.752	1.302		15.203				15.819	26.05	23.85	16.3322
		5.539								3.742	8.281		33.339	3.112		9.259				17.905	26.47	25.102	14.9149
		14.779								3.293	8.22			5.901		8.705				17.04	22.909	21.955	14.2181
		0.69								2.853	8.124			6.892		2.616				15.732	20.45		15.1216
		4.49								1.421	8.243			5.182		6.753				14.669	16.865		16.5426
		0.502								0.927	9.962			1.509		1.228				10.93	15.179		15.8948
		6.365								2.606	11.188			1.861		1.604				9.302	15.231		18.0963
		4.349								1.603	10.78			3.841						6.616	18.705		19.034
		7.297								3.162	11.963			6.705						6.523	20.542		20.6048
		10.057								1.311	15.227			4.902						6.246	23.093		19.6445
		11.682								2.111	19.285			6.698						9.215	26.183		21.1083
		1.292								1.533	19.887			8.969							27.431		21.9573
		0.499								2.13	15.722										24.079		20.6703
		2.564								3.204	13.562										24.577		23.1893
		1.301								5.997	13.915										23.451		23.9282
		4.351								7.319	10.925										20.461		23.237
		0.976								9.173	7.646										20.083		22.3788
		9.78								9.955	5.687										13.961		22.6149
										11.796	3.863										10.644		24.6402
										14.515	2.764										10.164		25.6146
										13.177	1.802										7.955		27.0197
										12.127	0.6										7.56		29.1515
										12.585	0.275										4.46
										12.609	1.24										0.331
										15.164	2.268										0.216
										5.221	7.145										1.384
										2.358	3.153										1.056
										1.332	3.491
										1.364	0.77
										3.434	0.683
										4.277	0.031
										8.659	2.963
										12.904	6.301
										14.184	7.69
										12.719	8.281
											6.274
											2.481
											0.6
											1.2
											5.83
											7.488
											8.024
											11.555
											24.55
