# Supplementary material for: E3 ligase AREL1 controls perinuclear localization of lysosomes and supports Purkinje cell survival
Source: EMBO J. 2025 Dec 2;45(3):655–91. doi: 10.1038/s44318-025-00654-3 (PMC12864862; doi:10.1038/s44318-025-00654-3)
Supplement: Supplementary file 17 — Figure EV4 Source Data [file 44318_2025_654_MOESM17_ESM.zip › EV Figure 4/EV4D/EV4D.xlsx]

## Sheet: Sheet1
		U2OS
		WT									AREL1-/-											WT vs AREL1-/-
	Experiment	1			2			3			1			2			3				P value	0.6195
	Cell	1	2	3	1	2	3	1	2	3	1	2	3	1	2	3	1	2	3		P value summary	ns
	Mean distrance per experiment (Early endosome to nuclear envolpe)	5.84985507246377			7.11469			5.50563106796117			5.96964285714286			5.71520833333333			6.58023809523809				Significantly different (P < 0.05)?	No
	Distrance (Early endosome to nuclear envolpe)	9.9	17.5	13.7	2.08	9.7	0.9	1.7	5.5	13.1	3.2	4	1.17	0.72	5.7	4.4	0.98	7	6.4
		7.8	15	6.8	3.69	2.2	5.1	28.4	5.3	6.7	4.2	2.3	3.5	6.3	3.6	2.7	0.38	2.2	9.5
		6.2	24.6	3.9	0.7	0.46	4.1	3.2	1.6	4.2	3.8	5.3	1.16	9.9	2.6	12.3	3.2	0.93	4.6
		8.6	18.7	8.4	6.3	3.4	10.5	1.9	1.8	6	3.3	28.2	2.51	3.9	4.5	11.6	5.4	0.14	3.2
		6.2	5	3.6	1.4	1	8.4	5.3	2.2	2.3	3.4	22.3	5.1	13.7	2.07	2.31	14.3	3.51	2.62
		6.6	15	6	8.3	2.1	2.2	2.7	4.3	0.61	11.2	23.9	2.3	8.5	1.65	1.92	1.5	1.01	5.4
		11	13.7	4.8	1.5	4.2	10.8	1.5	0.78	5.4	10.3	23.7	3	7.7	2.2	6.1	4.6	11.9	0.15
		6.9	13.6	9.1	2.3	3.2	10.3	1.35	0.99	9.7	9.8	11	2.8	4.7	4.2	1.74	11.6	11.6	0.72
		12.3	4.6	8.7	0.55	2.6	8.5	24.2	3	5.3	11.5	12.9	2.7	7.5	0.25	0.51	0.94	10	1.48
		12.2	9.5	8.5	5.5	1.3	6.7	10.5	2.3	0.26	9.4	14.9	0.35	8	0.98	0.44	5.3	16.3	2.5
		2	7.6	7.6	6.1	9.7	5.3	19.4	4.1	4.4	11.8	15.3	2.01	10.7	7.1	0.98	4.1	1.03	3.2
		3.6	7.8	5	4.4	6.2	6	14.2	4.3	6.5	8.6	17.1	3	11.1	1.8	6.8	0.6	3.5	9.7
		5.7	6.8	6.4	4.4	4	3.4	5.8	5.5	2.7	2.5	10.1	1.44	12.6	1.7	8.7	0.94	0.87	3.4
		1.5	5.9	4.3	4.7	2.6	3.7	13.1	6.1	0.84	13.9	8.6	3.5	14.3	7.1	4.7	3	1.7	12.6
		2.9	1.7	2.7	3.8	1.8	7.4	11.7	6.1	5	6.9	7.4	6.9	13	4.1	7.1	1.21	2.5	15.8
		1.4	4.3	2.4	5.9	4.4	11.6	9.1	7.3	6.6	5.5	8.3	7.5	10.3	0.98	5.6	0.2	2.9	10.1
		2.1	6	5.3	6.4	1.6	13.2	11.8	8.3	6	11.2	4	5.6	8.2	2.3	4.4	2.43	3.9	1.87
		2.1	5.2	1.6	5.6	8.9	16.4	4	10.1	2.4	2.8	13.6	4.5	4.9	6	10.31	0.78	4	0.98
		2.4	3.4	1.3	0.09	5	17.1	3.8	12.1	4.1	2.7	11.06	6.2	3.4	5.3	10.36	2.48	4.5	6.01
		6.4	5.8	0.36	0.24	4	14.2	3.4	13.5	1.6	0.65	1.7	2.3	3	2.9	9.8	0.42	4	1.49
		6.3	4.3	1.05	1.5	8.4	14.7	2.2	14.4	1.6	0.5	2.3	4.2	2.4	0.66	8.4	0.61	2.6	14.52
		7.4	3.5	0.82	2.3	13.1	13.7	2	10.3	4.7	0.04	7.82	5	2	2.9	6.5	0.98	5.3	3.51
		11.4	9.1	0.37	0.55	10.1	10.7	4.1	12	1.14	0.68	3.33	3.9	7.5	5.4	5.2	6.6	5.7	13.15
		15	7.6	0.13	0.7	10.1	9.3	0.84	11.1	1.5	3.72	4.31	6.5	9	1.9	0.56	4.1	7.3	3.85
		15.4	9.4	0.43	2.63	3.3	10.9	2.1	8.9	11	5	14.91	5.3	11.4	5.5	4.3	2.5	7.2	1.87
		8.4	6.4	0.97	0.71	12.1	8.8	2.4	5.5	9.7	2.1	6.19	0.58	13	1.27	13.4	2.9	7.4	0.49
		12	8.2	0.84	2	3.4	6.5	3.2	2.4	4.6	3.8	2.3	0.55	11.9	3.7	5.6	4.1	8.4	2.7
		9.4	3.1	0.94	1.1	11	5.4	11	6.1	1.6	8.6	8.38	0.21	12.5	3	2.5	6.9	6.5	1.5
		10.2	4.1	0.37	5.1	12.8	3.1	4.7	3.5	3.8	7.3	7.15	0.46	14.8	1.21	10.61	7.5	8.7	9.28
		8.4	4.1	1.19	0.24	12.8	2	1.45	1.01	5.8	10.7	0.49	8.49	13.1	1.6	8.5	7.5	10	12.4
		8.1	4	2	0.14	11.4	2.7	0.93	2.5	3.8	13.6	1.16	0.24	14.4	1.34	6.2	8.2	8.8	3.4
		2.6	5.5	5.7		9.8	1.8	1.5	4.6		10.3	2.2	8.77	17.3	1.38	7.4	11.2	15.9	13.5
		6.1	10.3	0.61		6	3.3	1.48	2.9		9.3	1.24	8.88	19.1	0.45	4	10	19	11.6
		6.1	8.2	0.54		16.3	2.2	3.5	6.3		2.7	1.42	1.41	12.1	1.21	12.2	15.4	16.1	1.01
		4.4	7.2	10.8		3.3	5.1	3.8	2.8		2.9	3.9	0.21	8.9	0.4	2.2	16.9	15	1.42
		1.7	4.6	10.7		5.5	6.4		1.6		0.55	11.49	7.27	5.5	1.76	8.44	18.3	13.8	1.13
		2.1	3.8	8.3		4.4	9.5		0.8		3.1	2	2.89	4.9	2.9	1.88	16.1	17.6	4.9
		5.8	7	9.4		4.3	11.9				1.02	5	1.23	4.04	6.6	2.2	14.4		1.42
		7.7	10.8	1.2		13.7					0.11	3	4.41	5.36	7.9	5	3.9		12.3
		6.3	1.3	0.5		13.7					3.7	10.36	4.67	4.44	10.1	6.9	15.5		13.8
		2.4	1.19	1.3		12.8					1.43	1.1	4.59	7.46	5.2	9.3			2.3
		1.3	3.2			9.3					2.1	2.3	5.48	6.5	4	3.36			15.6
		2.2	0.82			11.3					2.5		5.46		3.8	4.06			7.3
		0.39	8.1			13.7					2.9				0.81	4.89			8.4
		2.25				13.8					5.6				0.25	14.2			6.5
		0.7				17.5					5.4				0.2	6.92			11.3
		5.81				17.4					4.4				5.4	5.78			13
		2.36				18.6					4.5				3				15.5
		2.2				22.2					8.2				3.29				13
		2.97				24.3					9.2				0.29
		5.98				23.4					10.4				2.4
		5.29				15					9.9				1.5
		4.7				10.7					12.8				3.3
						11.7					11				4.55
						5.6					12.8				3.5
						7
						6.1
						14.1
						7.6
