# Supplementary material for: E3 ligase AREL1 controls perinuclear localization of lysosomes and supports Purkinje cell survival
Source: EMBO J. 2025 Dec 2;45(3):655–91. doi: 10.1038/s44318-025-00654-3 (PMC12864862; doi:10.1038/s44318-025-00654-3)
Supplement: Supplementary file 17 — Figure EV4 Source Data [file 44318_2025_654_MOESM17_ESM.zip › EV Figure 4/EV4J/EV4J.xlsx]

## Sheet: Sheet1
		Hela
		WT									AREL1-/-											WT vs AREL1-/-
	Experiment	1			2			3			1			2			3				P value	0.1836
	Cell	1	2	3	1	2	3	1	2	3	1	2	3	1	2	3	1	2	3		P value summary	ns
	Mean distrance per experiment (Early endosome to nuclear envolpe)	5.90369			5.01303			5.73199			5.56599			5.73675			4.87969				Significantly different (P < 0.05)?	No
	Distrance (Early endosome to nuclear envolpe)	1.682	0.537	1.488	0.981	1.099	0.497	0.213	3.322	2.094	0.72	1.773	0.992	0.802	1.704	0.242	3.154	0.833	2.975
		0.912	6.908	4.917	0.8	2.419	0.045	1.622	3.872	1.593	0.233	1.761	1.391	1.388	0.973	0.316	3.248	0.285	1.882
		0.512	6.925	8.194	1.019	0.44	1.222	1.937	4.201	4.015	1.203	1.894	1.583	2.136	1.973	1.011	4.803	0.187	1.247
		2.504	8.56	10.198	1.502	1.068	0.66	3.012	3.117	4.119	0.928	2.839	4.098	4.438	0.427	1.685	3.673	0.37	0.657
		1.688	1.572	8.336	1.586	0.48	1.817	3.746	3.023	6.314	2.736	2.15	4.83	0.644	1.423	2.806	5.354	0.282	1.447
		3.521	2.731	9.058	1.933	2.443	0.923	4.611	1.813	8.029	2.214	2.794	7.533	0.725	3.627	3.492	12.333	0.988	1.03
		7.741	3.011	9.91	3.983	9.234	0.454	3.732	1.44	8.906	2.809	0.642	6.802	1.824	0.239	2.77	13.552	1.698	0.958
		7.388	3.625	0.738	4.764	1.974	1.146	3.094	0.563	7.471	1.171	0.883	14.21	1.154	5.009	4.577	16.693	2.22	1.114
		4.259	2.682	1.224	4.844	1.674	0.04	1.611	0.057	9.951	2.575	2.228	3.332	3.684	3.285	5.719	21.013	3.996	0.633
		7.013	4.437	1.602	5.189	0.567	2.787	0.675	1.942	11.557	1.02	6.454	3.442	2.187	6.384	8.809	15.773	2.215	0.489
		9.481	4.757	3.436	6.352	0.764	2.271	1.597	1.982	10.616	1.414	2.962	5.698	4.149	6.832	8.903	13.793	4.801	0.904
		7.981	5.566	6.484	5.404	0.833	3.814	0.096	2.118	6.42	2.273	3.847	5.799	6.628	9.278	7.179	12.609	5.994	0.161
		10.787	6.64	10.452	6.4	0.875	1.695	0.386	2.283	4.757	0.824	4.833	7.18	7.766	4.246	5.287	11.284	9.209	0.535
		12.361	8.128	18.483	0.427	2.454	1.258	1.961	2.855	8.21	0.721	5.114	6.312	9.559	4.837	3.966	10.132	9.502	1.594
		11.697	8.521	22.067	1.536	3.299	3.572	0.849	1.261	9.205	2.219	5.99	8.8	11.053	0.814	2.83	10.601	9.589	0.701
		13.148	0.645	1.369	2.663	4.098	2.924	0.075	1.601	10.309	0.752	1.912	2.678	6.709	1.749	2.024	8.207	5.095	1.456
		11.328	1.312	2.739	3.486	4.481	1.092	0.683	0.482	10.938	1.846	1.184	1.209	6.268	3.432	2.308	7.125	3.736	4.7
		3.176	1.024	3.801	5.954	4.675	1.094	1.405	6.071	13.244	1.789	2.589	2.339	5.206	0.758	3.454	6.392	4.671	0.593
		1.874	0.716	2.542	6.822	4.016	0.918	2.713	8.367	14.819	1.45	2.626	3.307	0.944	2.042	2.946	4.791	9.05	0.622
		0.912	1.578	4.813	8.864	3.517	1.468	2.667	8.806	9.833	0.825	0.725	4.992	1.661	4.664	1.948	4.199	6.862	1.848
		0.865	2.504	4.979	9.288	5.173	0.47	2.094	4.136	9.162	2.418	2.544	3.292	2.15	3.322	0.103	3.132	2.507	1.542
		2.353	2.499	0.835	7.777	6.994	0.646	3.369	4.295	8.564	1.88	2.338	5.388	4.04	1.612	1.648	0.833	0.946	0.182
		3.473	4.817	2.362	9.383	6.806	0.053	3.789	4.18	6.201	2.546	4.466	4.065	5.648	0.651	2.311	1.08	0.075	1.517
		7.077	4.227	3.923	8.753	3.541	1.536	5.941	5.011	6.428	1.276	4.263	6.895	4.718	0.492	1.784	0.889	0.069	1.614
		5.01	3.509	5.215	8.435	4.235	2.991	4.369	3.228	2.292	2.519	6.123	6.244	7.398	2.113	3.671	0.116	1.885	0.595
		7.234	2.96	2.827	4.084	5.253	4.789	7.403	5.784	0.92	0.832	5.686	7.456	7.36	0.88	5.545	1.627	4.588	0.072
		7.241	0.738	0.466	1.337	6.201	4.719	8.104	6.703	0.773	1.332	6.556	7.441	7.923	2.574	5.739	1.265	6.388	2.568
		10.853	1.341	2.185	1.036	7.498	2.269	5.445	5.066	0.949	1.84	6.569	8.358	9.315	3.906	3.545	0.2	7.345	1.265
		5.607	1.067	4.086	0.549	8.612	1.183	3.351	5.578	0.564	1.176	8.046	9.168	10.258	4.04	4.008	1.546	1.356	4.391
		0.8	3.062	6.325	1.134	8.172	2.937	1.6	5.592	1.276	1.698	9.466	0.718	8.488	1.867	5.375	1.624	3.237	2.791
		0.933	3.722	6.8	0.992	4.824	7.96	1.541	8.605	2.664	0.656	12.618	1.056	6.784	3.171	6.597	1.222	0.554	1.941
		2.884	5.332	7.275	1.349	1.805	11.315	3.916	7.592	4.156	0.825	9.74	3.67	7.588	4.498	8.193	3.277	1.64	1.657
		4.736	4.734	1.265	1.299	0.875	11.376	3.158	8.081	5.166	1.593	7.395	2.308	4.215	5.534	7.587	1.984	2.088	2.636
		3.229	5.736	11.689	5.104	2.827	9.544	4.132	8.123	6.509	0.379	11.885	3.055	3.456	4.854	7.483	1.024	1.239	3.86
		5.603	5.836	11.628	7.042	2.385	14.786	6.475	7.3	7.623	3.298	6.028	7.278	4.352	7.962	9.001	2.522	3.954	2.114
		1.358	6.093	3.649	12.192	2.835	19.764	8.166	6.98	9.468	3.037	4.7	9.941	4.041	7.441	7.298	2.991	4.425	2.64
		2.135	6.537	3.622	13.026	4.351	10.09	9.579	6.846	12.023	4.839	3.067	10.572	3.4	8.065	6.581	2.816	0.595	4.2
		1.762	5.566	5.601	2.569	4.672	6.885	6.615	11.088	13.238	4.256	4.648	14.723	5.633	10.482	7.579	2.456	0.424	4.843
		3.791	6.376	6.887	2.627	6.432	6.242	8.651	11.833	8.152	4.336	4.016	13.378	4.031	9.663	8.005	4.918	2.77	3.922
		2.154	7.27	6.873	1.956	6.579	3.651	9.951	12.969	6.978	4.365	3.346	10.036	5.172	11.624	5.753	6.466	1.231	6.204
		2.682	6.877	19.574	3.103	5.744	2.631	11.107	13.219	8.22	2.97	2.608	5.86	5.597	10.517	6.279	5.96	4.349	5.101
		3.376	9.634	12.629	1.622	5.15	4.3	4.721	13	10.148	3.274	3.793	2.929	4.234	13.12	5.901	4.626	8.408	6.727
		3.524	10.247	14.443	8.462	5.155	6.56	3.307	12.685	13.739	3.887	2.471	1.475	3.199	12.84	6.769	6.705	0.482	7.269
		4.093	10.829	15.776		6.667	8.316	5.239	8.603	5.457	3.936	4.155	2.616	3.622	13.085	5.668	4.314	0.515	12.561
		5.52	10.683	1.987		7.473	9.716	3.762		4.14	3.939	5.698	4.604	5.018	14.81	5.819	3.574	0.003	6.256
		6.197	3.614	3.327		9.732	12.825	6.629		4.219	5.532	7.505	9.632	7.051	19.243	6.517	1.858	0.209	6.311
		8.41	5.441	1.376		10.591	11.56	6.458		0.52	5.214	8.143	15.919	7.418	1.149	7.772	2.98	2.812	4.534
		11.123	0.884	1.397		9.629	12.609	8.341		0.558	5.031	4.198	19.039	12.347	0.701	8.66	5.347		3.506
		10.469	2.884	5.338		10.336	14.769	8.933		0.356	2.6	1.241	17.355	13.224	1.761	8.039	7.652		3.344
		6.694	1.442			9.064	10.938	11.18		0.059	3.842	1.346		14.073		10.265	8.737		3.787
		6.989	2.552			14.301	10.785	9.685		0.77	4.801	3.651		13.099		11.844	8.603		4.662
		10.448	4.696			15.5	8.545	8.203		0.836	7.877	5.207		16.794		12.594	9.116
		9.566	4.356			15.334	6.64	4.199		3.308	8.86	5.31		16.168		10.223	9.077
		12.127	6.758			17.43	5.533	2.6		6.94	8.627	7.848		10.348		8.606	8.68
		12.41	8.56			8.021	6.635	1.812		5.099	11.073	5.061		10.085		9.839	11.343
		9.235	11.014			6.239	8.285	18.05		5.805	9.731	5.433		12.623		10.427	13.085
		8.883	6.199			2.396	11.445	15.404		7.109	17.405	5.936		16.792		7.53	12.792
		9.641	14.457			5.855	11.599	5.317		8.828	19.193	4.807					14.041
		7.034	1.043			5.825	7.751	7.435		10.381	18.805	6.141					14.557
		6.738	6.038			4.871	3.595	6.256		14.682	12.363	8.103					15.666
		4.445				3.119	1.586	11.57		0.624	13.24	5.963					15.745
		6.315				4.271	1.806	11.77		0.475	13.858	7.386					16.627
		7.067				2.462	0.663	10.618		0.169	20.829	4.302					18.816
		8.202				3.07	5.849	17.831		6.925	14.816	4.651					16.992
		9.119				4.317	3.146			9.786	21.352	4.602					17.512
		7.982				2.914				2.98	15.319	2.574					17.814
		11.42				2.716				5.025	7.445	1.727					9.676
		8.152									8.647	4.704					11.581
		10.891									10.483	4.554
		12.04										6.941
		13.646										6.954
		16.868										6.402
												9.223
												9.04
												9.918
												10.623
												12.331
												16.198
												13.62
												5.623
												12.172
