# Supplementary material for: E3 ligase AREL1 controls perinuclear localization of lysosomes and supports Purkinje cell survival
Source: EMBO J. 2025 Dec 2;45(3):655–91. doi: 10.1038/s44318-025-00654-3 (PMC12864862; doi:10.1038/s44318-025-00654-3)
Supplement: Supplementary file 17 — Figure EV4 Source Data [file 44318_2025_654_MOESM17_ESM.zip › EV Figure 4/EV4B/EV4B.xlsx]

## Sheet: Sheet1
		Lysosome number
		WT			AREL1-/-
	Experiment	1	2	3	1	2	3
		127	100	81	84	80	120			WT vs AREL1-/-
		89	72	72	124	77	60		P value	0.5799
		63	87	91	140	94	106		P value summary	ns
		104	79	79	103	76	88		Significantly different (P < 0.05)?	No
		95	82	151	67	99	85
		77	93	79	111	81	122
		74	54	82	68	57	116
		137	77	75	73	136	80
		102	88	91	108	126	101
		95	109	105	95	131	123
		99	115	86	58	154	106
		105	101	121	122	108	139
		116	148	130	95	88	52
		149	126	101	87	65	61
		67	91	95	131	104	90
		53	71	141	158	133	83
	Mean	97	93.3125	98.75	101.5	100.562	95.75
