# Supplementary material for: E3 ligase AREL1 controls perinuclear localization of lysosomes and supports Purkinje cell survival
Source: EMBO J. 2025 Dec 2;45(3):655–91. doi: 10.1038/s44318-025-00654-3 (PMC12864862; doi:10.1038/s44318-025-00654-3)
Supplement: Supplementary file 18 — Figure EV5 Source Data [file 44318_2025_654_MOESM18_ESM.zip]

Archive with 8 entries (4 files):
- EV Figure 5/
- EV Figure 5/EV5B/
- EV Figure 5/EV5C/
- EV Figure 5/EV5A/
- EV Figure 5/EV5B/EV5B.pdf
- EV Figure 5/EV5C/EV5C.pdf
- EV Figure 5/EV5A/EV5A.pdf
- __MACOSX/EV Figure 5/EV5A/._EV5A.pdf
