# Supplementary material for: E3 ligase AREL1 controls perinuclear localization of lysosomes and supports Purkinje cell survival
Source: EMBO J. 2025 Dec 2;45(3):655–91. doi: 10.1038/s44318-025-00654-3 (PMC12864862; doi:10.1038/s44318-025-00654-3)
Supplement: Supplementary file 19 — Figure EV6 Source Data [file 44318_2025_654_MOESM19_ESM.zip]

Archive with 45 entries (34 files):
- EV Figure 6/
- EV Figure 6/.DS_Store
- __MACOSX/EV Figure 6/._.DS_Store
- EV Figure 6/EV6C/
- EV Figure 6/EV6D/
- EV Figure 6/EV6J/
- EV Figure 6/EV6E/
- EV Figure 6/EV6B/
- EV Figure 6/EV6G/
- EV Figure 6/EV6I/
- EV Figure 6/EV6H/
- EV Figure 6/EV6A/
- EV Figure 6/EV6F/
- EV Figure 6/EV6C/EV6C.pdf
- EV Figure 6/EV6D/EV6D-1-shNC-PLA.tif
- EV Figure 6/EV6D/EV6D-2-shATP6V1B2-PLA.tif
- EV Figure 6/EV6J/EV6J.xlsx
- __MACOSX/EV Figure 6/EV6J/._EV6J.xlsx
- EV Figure 6/EV6E/EV6E.xlsx
- __MACOSX/EV Figure 6/EV6E/._EV6E.xlsx
- EV Figure 6/EV6B/EV6B.xlsx
- __MACOSX/EV Figure 6/EV6B/._EV6B.xlsx
- EV Figure 6/EV6G/EV6G.xlsx
- __MACOSX/EV Figure 6/EV6G/._EV6G.xlsx
- EV Figure 6/EV6I/EV6I-1-shNC-PLA.tif
- EV Figure 6/EV6I/EV6I-2-shZRANB1-PLA.tif
- EV Figure 6/EV6H/EV6H.xlsx
- __MACOSX/EV Figure 6/EV6H/._EV6H.xlsx
- EV Figure 6/EV6A/EV6A.xlsx
- __MACOSX/EV Figure 6/EV6A/._EV6A.xlsx
- EV Figure 6/EV6F/EV6F-3-BFP-ZRANB1(C443S)-AREL1-EGFP.tif
- EV Figure 6/EV6F/EV6F-2-BFP-ZRANB1(WT)-merge.tif
- EV Figure 6/EV6F/EV6F-3-BFP-ZRANB1(C443S)-HA-ub.tif
- EV Figure 6/EV6F/EV6F-2-BFP-ZRANB1(WT)-AREL1-EGFP.tif
- EV Figure 6/EV6F/EV6F-1-BFP-HA-ub.tif
- EV Figure 6/EV6F/EV6F-1-BFP-LAMP1.tif
- EV Figure 6/EV6F/EV6F-3-BFP-ZRANB1(C443S)-LAMP1.tif
- EV Figure 6/EV6F/EV6F-1-BFP-AREL1-EGFP.tif
- EV Figure 6/EV6F/EV6F-3-BFP-ZRANB1(C443S).tif
- EV Figure 6/EV6F/EV6F-2-BFP-ZRANB1(WT)-LAMP1.tif
- EV Figure 6/EV6F/EV6F-2-BFP-ZRANB1(WT)-HA-ub.tif
- EV Figure 6/EV6F/EV6F-2-BFP-ZRANB1(WT).tif
- EV Figure 6/EV6F/EV6F-1-BFP.tif
- EV Figure 6/EV6F/EV6F-1-BFP-merge.tif
- EV Figure 6/EV6F/EV6F-3-BFP-ZRANB1(C443S)-merge.tif
