# Supplementary material for: E3 ligase AREL1 controls perinuclear localization of lysosomes and supports Purkinje cell survival
Source: EMBO J. 2025 Dec 2;45(3):655–91. doi: 10.1038/s44318-025-00654-3 (PMC12864862; doi:10.1038/s44318-025-00654-3)
Supplement: Supplementary file 19 — Figure EV6 Source Data [file 44318_2025_654_MOESM19_ESM.zip › EV Figure 6/EV6J/EV6J.xlsx]

## Sheet: Sheet1
		Number of PLA puncta per cell
		shNC			shZRANB1					shNC vs shZRANB1
	Experiment	1	2	3	1	2	3		P value	0.0002
		215	114	167	150	336	220		P value summary	***
		333	276	176	186	240	281		Significantly different (P < 0.05)?	Yes
		196	244	134	230	344	191
		176	316	145	126	173	215
		209	121	158	109	185	220
		170	155	193	128	142	180
		152	175	317	276	130	259
		227	193	168	149	292	276
		148	146	278	193	225	248
		145	167	126	191	182	220
		180	155	147	173	219	217
		89	145	137	160	115	177
		110	131	118	215	282	114
		147	120	93	221	247	167
		196	80	109	234	286	214
		175	155	253	330	181	206
		137	233	213	349	212	213
		123	195	181	323	225	210
		224	166	206	273	201	195
		242	98	221	294	191	351
		153	201	263	209	179	186
		163	270	217	186	182	208
		221	152	206	266	232	247
		233	262	196	131	225	262
		178			234	212
	Mean	181.68	177.917	184.25	213.44	217.52	219.875
