# Supplementary material for: E3 ligase AREL1 controls perinuclear localization of lysosomes and supports Purkinje cell survival
Source: EMBO J. 2025 Dec 2;45(3):655–91. doi: 10.1038/s44318-025-00654-3 (PMC12864862; doi:10.1038/s44318-025-00654-3)
Supplement: Supplementary file 19 — Figure EV6 Source Data [file 44318_2025_654_MOESM19_ESM.zip › EV Figure 6/EV6E/EV6E.xlsx]

## Sheet: Sheet1
		Number of PLA puncta per cell									shNC vs shATP6V1B2
		shNC			shATP6V1B2					P value	<0.0001
	Experiment	1	2	3	1	2	3			P value summary	****
		160	120	250	199	165	85			Significantly different (P < 0.05)?	Yes
		317	212	107	118	103	161
		213	107	71	119	148	136
		305	312	173	95	124	129
		137	144	135	152	152	145
		171	93	328	136	157	119
		159	185	180	133	106	161
		177	165	228	73	120	110
		69	184	151	60	88	179
		253	81	231	211	133	143
		134	225	182	136	152	164
		135	259	196	231	53	81
		181	277	197	124	72	150
		177	215	113	102	85	123
		165	194	200	117	159	149
		166	131	151	96	146	158
		232	165	193	136	216	122
		201	151	147	145	167	234
		131	139	206	202	243	129
		159	242	190	148	155	55
		183	103	166	150	123	209
		150	273	187	178	123	176
		226	250	141	131	107
			127		87
			175
	Mean	182.652	181.16	179.261	136.625	134.652	141.727
