# Supplementary material for: E3 ligase AREL1 controls perinuclear localization of lysosomes and supports Purkinje cell survival
Source: EMBO J. 2025 Dec 2;45(3):655–91. doi: 10.1038/s44318-025-00654-3 (PMC12864862; doi:10.1038/s44318-025-00654-3)
Supplement: Supplementary file 19 — Figure EV6 Source Data [file 44318_2025_654_MOESM19_ESM.zip › EV Figure 6/EV6B/EV6B.xlsx]

## Sheet: Sheet1
	Relative mRNA level of ATP6V1B2				shNC vs shATP6V1B2
	shNC	shATP6V1B2		P value	0.0002
	0.879988	0.157262		P value summary	***
	1.04558	0.122741		Significantly different (P < 0.05)?	Yes
	1.07443	0.182533
