# Supplementary material for: E3 ligase AREL1 controls perinuclear localization of lysosomes and supports Purkinje cell survival
Source: EMBO J. 2025 Dec 2;45(3):655–91. doi: 10.1038/s44318-025-00654-3 (PMC12864862; doi:10.1038/s44318-025-00654-3)
Supplement: Supplementary file 19 — Figure EV6 Source Data [file 44318_2025_654_MOESM19_ESM.zip › EV Figure 6/EV6G/EV6G.xlsx]

## Sheet: Sheet1
		HA-ubiquitin-LAMP1 Pearson's Correlation											BFP vs BFP-ZRANB1 (WT)	BFP vs BFP-ZRANB1 (C443S)
		BFP			BFP-ZRANB1 (WT)			BFP-ZRANB1 (C443S)				P value	<0.0001	0.7589
	Experiment	1	2	3	1	2	3	1	2	3		P value summary	****	ns
		0.19	0.18	0.23	0.02	0.03	0.04	0.29	0.3	0.27		Significantly different (P < 0.05)?	Yes	No
		0.22	0.25	0.3	0.03	0.05	0.03	0.16	0.23	0.23
		0.3	0.31	0.21	0.06	0.06	0.05	0.19	0.18	0.32
		0.27	0.24	0.28	0.07	0.08	0.07	0.22	0.21	0.25
		0.2	0.29	0.18	0.04	0.05	0.06	0.24	0.29	0.19
	Mean	0.236	0.254	0.24	0.044	0.054	0.05	0.22	0.242	0.252
