# Supplementary material for: E3 ligase AREL1 controls perinuclear localization of lysosomes and supports Purkinje cell survival
Source: EMBO J. 2025 Dec 2;45(3):655–91. doi: 10.1038/s44318-025-00654-3 (PMC12864862; doi:10.1038/s44318-025-00654-3)
Supplement: Supplementary file 19 — Figure EV6 Source Data [file 44318_2025_654_MOESM19_ESM.zip › EV Figure 6/EV6H/EV6H.xlsx]

## Sheet: Sheet1
		Relative mRNA level
		shNC	shZRANB1			shNC vs shZRANB1
	ZRANB1	0.989728	0.332525		P value	0.0041
		0.8004	0.267822		P value summary	**
		1.20987	0.25414		Significantly different (P < 0.05)?	Yes
