# Supplementary material for: E3 ligase AREL1 controls perinuclear localization of lysosomes and supports Purkinje cell survival
Source: EMBO J. 2025 Dec 2;45(3):655–91. doi: 10.1038/s44318-025-00654-3 (PMC12864862; doi:10.1038/s44318-025-00654-3)
Supplement: Supplementary file 19 — Figure EV6 Source Data [file 44318_2025_654_MOESM19_ESM.zip › EV Figure 6/EV6A/EV6A.xlsx]

## Sheet: Sheet1
	Relative mRNA level				ATP6V1B1 vs ATP6V1B2
	ATP6V1B1	ATP6V1B2		P value	<0.0001
	0.00029777	0.983029		P value summary	****
	0.000632559	1.00566		Significantly different (P < 0.05)?	Yes
	0.000396033	1.01131
