# Supplementary material for: E3 ligase AREL1 controls perinuclear localization of lysosomes and supports Purkinje cell survival
Source: EMBO J. 2025 Dec 2;45(3):655–91. doi: 10.1038/s44318-025-00654-3 (PMC12864862; doi:10.1038/s44318-025-00654-3)
Supplement: Supplementary file 20 — Figure EV7 Source Data [file 44318_2025_654_MOESM20_ESM.zip]

Archive with 54 entries (45 files):
- EV Figure 7/
- EV Figure 7/EV7H/
- EV Figure 7/EV7F/
- EV Figure 7/EV7G/
- EV Figure 7/EV7I/
- EV Figure 7/.DS_Store
- __MACOSX/EV Figure 7/._.DS_Store
- EV Figure 7/EV7E/
- EV Figure 7/EV7B/
- EV Figure 7/EV7C/
- EV Figure 7/EV7D/
- EV Figure 7/EV7H/EV7H-1-WT-UBAC2-mCherry.tif
- EV Figure 7/EV7H/EV7H-2-KO-UBAC2-mCherry.tif
- EV Figure 7/EV7F/EV7F-1-shNC-PLA.tif
- EV Figure 7/EV7F/EV7F-2-shUBAC2-PLA.tif
- EV Figure 7/EV7G/EV7G.xlsx
- __MACOSX/EV Figure 7/EV7G/._EV7G.xlsx
- EV Figure 7/EV7I/EV7I-2-shUBAC2-AREL1(WT)-EGFP.tif
- EV Figure 7/EV7I/EV7I.xlsx
- __MACOSX/EV Figure 7/EV7I/._EV7I.xlsx
- EV Figure 7/EV7I/EV7I-1-shNC-AREL1(WT)-EGFP-LAMP1.tif
- EV Figure 7/EV7I/EV7I-3-shUBAC2-AREL1(C790A)-EGFP-merge.tif
- EV Figure 7/EV7I/EV7I-2-shUBAC2-AREL1(WT)-EGFP-merge.tif
- EV Figure 7/EV7I/EV7I-4-shUBAC2-AREL1(╬öhinge region)-EGFP-merge.tif
- EV Figure 7/EV7I/EV7I-4-shUBAC2-AREL1(╬öhinge region)-EGFP.tif
- EV Figure 7/EV7I/EV7I-2-shUBAC2-AREL1(WT)-EGFP-LAMP1.tif
- EV Figure 7/EV7I/EV7I-3-shUBAC2-AREL1(C790A)-EGFP-LAMP1.tif
- EV Figure 7/EV7I/EV7I-1-shNC-AREL1(WT)-EGFP-merge.tif
- EV Figure 7/EV7I/EV7I-3-shUBAC2-AREL1(C790A)-EGFP.tif
- EV Figure 7/EV7I/EV7I-1-shNC-AREL1(WT)-EGFP.tif
- EV Figure 7/EV7I/EV7I-4-shUBAC2-AREL1(╬öhinge region)-EGFP-LAMP1.tif
- EV Figure 7/EV7E/EV7E.xlsx
- __MACOSX/EV Figure 7/EV7E/._EV7E.xlsx
- EV Figure 7/EV7B/EV7B-2-RHBDD3-EGFP+mCherry-Sec61╬▓ merge.tif
- EV Figure 7/EV7B/EV7B-2-RHBDD3-EGFP+LAMP1 merge.tif
- EV Figure 7/EV7B/EV7B-1-AUP1-EGFP_mCherry-Sec61╬▓.tif
- EV Figure 7/EV7B/EV7B-1-AUP1-EGFP+LAMP1 merge.tif
- EV Figure 7/EV7B/EV7B-3-UBAC2-EGFP+mCherry-Sec61╬▓ merge.tif
- EV Figure 7/EV7B/EV7B-2-RHBDD3-EGFP.tif
- EV Figure 7/EV7B/EV7B-3-UBAC2-EGFP.tif
- EV Figure 7/EV7B/EV7B-1-AUP1-EGFP+mCherry-Sec61╬▓ merge.tif
- EV Figure 7/EV7B/EV7B-2-RHBDD3-EGFP_mCherry-Sec61╬▓.tif
- EV Figure 7/EV7B/EV7B-3-UBAC2-EGFP_LAMP1.tif
- EV Figure 7/EV7B/EV7B-2-RHBDD3-EGFP_LAMP1.tif
- EV Figure 7/EV7B/EV7B-1-AUP1-EGFP.tif
- EV Figure 7/EV7B/EV7B-3-UBAC2-EGFP+LAMP1 merge.tif
- EV Figure 7/EV7B/EV7B-3-UBAC2-EGFP_mCherry-Sec61╬▓.tif
- EV Figure 7/EV7B/EV7B-1-AUP1-EGFP_LAMP1.tif
- EV Figure 7/EV7C/EV7C.xlsx
- __MACOSX/EV Figure 7/EV7C/._EV7C.xlsx
- EV Figure 7/EV7D/EV7D-3-shRHBDD3-LAMP1.tif
- EV Figure 7/EV7D/EV7D-4-shUBAC2-LAMP1.tif
- EV Figure 7/EV7D/EV7D-1-shNC-LAPM1.tif
- EV Figure 7/EV7D/EV7D-2-shAUP1-LAMP1.tif
