# Supplementary material for: E3 ligase AREL1 controls perinuclear localization of lysosomes and supports Purkinje cell survival
Source: EMBO J. 2025 Dec 2;45(3):655–91. doi: 10.1038/s44318-025-00654-3 (PMC12864862; doi:10.1038/s44318-025-00654-3)
Supplement: Supplementary file 20 — Figure EV7 Source Data [file 44318_2025_654_MOESM20_ESM.zip › EV Figure 7/EV7G/EV7G.xlsx]

## Sheet: Sheet1
			Number of PLA puncta per cell								shNC vs shUBAC2
			shNC			shUBAC2				P value	<0.0001
	Experiment		1	2	3	1	2	3		P value summary	****
	Cell	1	170	216	269	256	142	87		Significantly different (P < 0.05)?	Yes
		2	207	178	99	127	134	144
		3	310	236	77	145	117	158
		4	275	268	171	156	133	127
		5	140	158	159	132	144	152
		6	163	106	272	112	120	156
		7	140	168	209	123	133	224
		8	121	149	164	143	153	194
		9	77	115	146	94	111	138
		10	320	96	323	145	248	96
		11	97	166	149	160	150	87
		12	107	279	171	134	139	105
		13	160	252	190	116	159	199
		14	158	182	106	192	136	108
		15	174	315	219	76	152	147
		16	222	127	211	97	138	112
		17	210	215	160	99	76	125
		18	191	124	144	82	53	94
		19	152	138	162	194	99	144
		20	117	158	171	77	110	156
		21	123	228	189	132	153	138
		22	144	177	181	145	146	181
		23	277	202	204		187
	Average per experiment		176.304	184.913	180.261	133.5	136.217	139.636
