# Supplementary material for: E3 ligase AREL1 controls perinuclear localization of lysosomes and supports Purkinje cell survival
Source: EMBO J. 2025 Dec 2;45(3):655–91. doi: 10.1038/s44318-025-00654-3 (PMC12864862; doi:10.1038/s44318-025-00654-3)
Supplement: Supplementary file 20 — Figure EV7 Source Data [file 44318_2025_654_MOESM20_ESM.zip › EV Figure 7/EV7I/EV7I.xlsx]

## Sheet: Sheet1
		Peripheral/total AREL1-EGFP signal
		shNC	shUBAC2
	Expression	AREL1-EGFP (WT)	AREL1-EGFP (WT)	AREL1-EGFP (C790A)	AREL1-EGFP (Δhinge region)
		0.26868	0.70635	0.379258	0.4479
		0.256978	0.425535	0.727891	0.273465
		0.455547	0.392017	0.649207	0.455531
		0.49368	0.529218	0.694078	0.468996
		0.337674	0.723503	0.372416	0.399929
		0.363572	0.670443	0.607328	0.251441
		0.414119	0.628895	0.441033	0.344129
		0.248605	0.694343	0.502757	0.43277
		0.482	0.503333	0.6136	0.255246
		shNC, AREL1-EGFP (WT) vs shUBAC2, AREL1-EGFP(WT)	shUBAC2, AREL1-EGFP(WT) vs shUBAC2, AREL1-EGFP(C790A)	shUBAC2, AREL1-EGFP(WT) vs shUBAC2, AREL1-EGFP(Δhinge region)
	P value	0.0019	0.4894	0.004
	P value summary	**	ns	**
	Significantly different (P < 0.05)?	Yes	No	Yes
