# Supplementary material for: E3 ligase AREL1 controls perinuclear localization of lysosomes and supports Purkinje cell survival
Source: EMBO J. 2025 Dec 2;45(3):655–91. doi: 10.1038/s44318-025-00654-3 (PMC12864862; doi:10.1038/s44318-025-00654-3)
Supplement: Supplementary file 20 — Figure EV7 Source Data [file 44318_2025_654_MOESM20_ESM.zip › EV Figure 7/EV7E/EV7E.xlsx]

## Sheet: Sheet1
		shNC									shAUP1									shRHBDD3									shUBAC2
	Experiment	1			2			3			1			2			3			1			2			3			1			2			3
	Cell	1	2	3	4	5	6	7	8	9	1	2	3	4	5	6	7	8	9	1	2	3	4	5	6	7	8	9	1	2	3	4	5	6	7	8	9
	Mean distrance per experiment (Lysosome to nuclear envolpe, µm)	6.95239			6.81765			8.09575			7.96455			7.18946			7.35862			7.07609			7.48983			7.66278			12.9947			12.342			14.8576
	Distrance (Lysosome to nuclear envolpe, µm)	0.551	1.608	0.55	3.083	1.423	0.493	3.886	4.986	0.747	1.048	0.378	0.705	1.569	1.205	0.759	2.503	1.94	0.83	1.012	2.14	1.735	0.881	0.186	1.414	1.336	2.777	0.636	2.49	3.54	10.141	3.773	2.279	2.541	2.881	3.448	1.44
		0.519	2.389	2.222	1.378	0.961	0.238	5.221	5.378	1.653	0.33	0.104	1.987	0.338	1.562	0.694	3.597	2.979	1.22	1.46	2.522	2.693	1.603	0.996	1.46	3.938	2.91	0.766	3.097	6.517	13.225	6.338	4.085	2.89	4.586	3.265	2.895
		1.543	1.553	1.528	4.352	2.953	2.227	7.736	4.838	2.78	0.626	0.285	3.237	1.02	2.438	0.697	0.501	1.699	0.737	1.724	2.101	4.949	1.728	0.025	1.009	5.354	3.509	0.482	3.597	6.044	3.652	10.407	4.098	2.887	5.383	5.164	5.143
		0.63	0.917	1.06	5.229	3.665	1.904	2.94	4.466	1.747	0.961	0.792	3.47	1.505	4.052	1.021	1.037	2.469	0.843	2.802	6.155	6.743	3.155	0.282	0.946	3.192	2.651	0.809	4.829	9.493	1.937	14.494	5.748	2.802	1.039	4.629	2.697
		2.617	1.21	0.823	6.509	5.592	3.505	2.069	3.652	0.441	2.798	0.484	4.411	0.399	3.717	1.596	0.164	4.13	0.716	3.804	7.945	7.742	3.259	0.657	0.989	3.471	1.656	1.12	4.234	4.326	3.592	22.056	8.67	2.588	1.167	4.003	1.684
		1.229	1.395	1.145	5.579	5.703	3.853	1.143	2.735	0.9	0.933	0.214	5.81	9.927	3.056	2.238	1.016	6.02	1.205	3.355	3.384	4.689	3.613	2.929	0.561	3.054	1.348	1.167	3.832	5.379	8.941	22.77	10.222	2.289	2.274	5.787	0.238
		1.078	1.269	0.143	7.336	4.793	5.672	1.134	2.4	0.795	0.848	1.052	9.131	1.158	1.647	2.863	2.631	3.024	1.953	5.033	1.35	3.067	4.023	6.871	0.569	2.539	0.646	0.901	2.952	6.298	10.017	17.393	7.203	1.362	4.723	7.5	2.236
		3.627	1.047	0.405	10.723	5.373	6.524	0.826	2.727	1.908	0.94	1.575	13.297	0.776	5.537	1.984	10.503	1.13	0.428	3.863	1.547	0.217	6.277	3.243	1.446	2.44	0.84	2.372	20.971	5.381	10.843	16.307	12.151	1.06	8.333	9.901	3.139
		4.326	1.252	0.802	10.021	3.537	6.977	2.251	0.7	0.345	1.89	0.025	10.605	1.976	7.437	1.645	8.443	2.183	1.401	2.889	1.603	0.575	6.364	2.325	0.929	1.322	0.759	3.451	24.784	5.483	14.739	16.715	13.799	0.734	12.763	11.545	4.3
		6.444	1.154	1.575	13.63	6.408	5.667	1.289	0.42	0.308	1.871	3.075	10.84	0.652	2.255	2.419	6.325	0.854	0.641	3.07	1.484	3.966	4.972	5.124	1.711	1.609	1.67	2.475	7.056	4.777	15.204	13.825	16.583	0.683	12.825	17.373	4.884
		5.045	2.675	2.023	4.449	6.573	6.011	1.628	2.352	2.045	1.313	4.787	11.449	0.556	3.967	3.509	3.904	2.436	0.907	3.048	0.186	4.652	6.155	5.426	2.65	0.93	0.183	3.039	6.035	2.334	16.847	11.09	17.511	0.852	8.019	17.946	2.797
		3.347	0.529	2.211	4.136	2.658	6.738	2.943	1.251	2.895	3.248	6.48	14.72	0.666	3.471	0.647	6.686	1.01	0.875	1.391	1.234	3.296	7.126	6.13	3.296	0.241	1.071	3.26	4.496	2.381	9.808	9.078	23.968	0.546	3.837	14.401	4.484
		0.826	1.584	3.251	2.184	5.381	4.321	1.077	2.298	4.52	3.262	8.181	16.157	0.776	2.459	1.135	6.27	2.077	2.256	2.263	1.815	2.043	8.943	4.988	5.616	1.447	2.077	2.088	3	0.918	5.555	7.464	16.495	0.569	2.686	2.348	1.535
		1.997	2.219	3.937	5.341	2.238	4.268	1.336	0.752	6.021	1.275	4.436	17.447	1.898	1.066	2.538	4.796	4.463	2.361	3.634	2.348	2.432	10.433	3.462	0.722	2.759	0.918	0.171	4.589	0.327	7.43	6.117	25.707	0.681	4.93	0.797	1.521
		1.392	3.898	5.209	8.078	1.215	6.26	0.901	2.533	8.173	0.349	2.619	12.85	2.392	1.606	4.094	2.895	6.012	1.074	1.345	4.982	5.41	11.207	4.196	1.236	3.467	1.283	0.943	3.387	0.18	9.142	10.556	21.448	2.432	7.047	1.158	1.993
		1.287	2.887	5.27	12.139	0.564	4.352	1.377	0.981	9.359	0.371	2.294	11.258	2.539	1.779	4.983	3.723	4.604	0.281	0.981	4.48	6.806	12.701	2.91	0.585	5.293	1.392	2.23	2.456	0.607	10.278	11.942	18.779	3.703	14.84	2.012	3.745
		0.908	2.931	6.213	10.037	0.636	2.851	0.196	3.412	7.951	1.354	2.019	8.592	2.319	1.654	6.477	5.133	4.169	1.949	4.676	3.026	8.199	12.628	3.281	1.027	6.012	0.052	0.32	1.504	1.57	11.641	15.311	15.75	5.774	18.771	6.065	2.658
		1.19	0.932	6.992	3.285	1.13	3.678	0.585	4.346	7.763	0.61	0.813	7.219	2.949	3.479	6.077	3.573	8.115	1.873	6.367	3.611	10.222	11.411	3.344	0.47	6.771	0.965	2.976	3.757	5.112	13.593	13.149	13.445	8.328	22.221	6.499	20.767
		1.91	0.151	6.638	0.596	0.724	6.722	0.819	4.039	6.091	4.959	0.681	3.913	7.36	1.624	6.264	3.448	7.316	2.838	5.744	5.653	20.446	16.359	5.416	1.855	9.104	0.894	4.112	5.836	6.103	17.091	12.722	10.324	9.118	22.461	5.242	21.983
		2.672	0.551	7.26	1.596	0.623	8.259	0.697	6.479	7.312	7.15	0.568	4.118	1.466	2.685	8.019	1.968	5.676	3.946	6.236	7.019	22.106	16.625	4.55	3.201	10.683	1.374	5.501	2.425	7.71	25.962	11.519	10.828	10.507	25.064	1.984	17.386
		3.938	1.158	7.998	0.436	0.745	8.317	0.079	4.379	5.296	9.36	1.826	4.108	12.166	4.161	8.908	2.768	6.389	2.004	5.446	6.811	15.441	11.576	2.059	5.207	12.071	1.476	6.627	0.987	6.608	3.213	11.076	12.859	21.81	26.685	3.092	17.557
		4.483	0.506	5.57	3.923	1.899	7.158	0.934	3.364	1.07	5.608	2.873	7.276	12.431	3.617	9.035	1.874	5.122	0.035	4.957	7.148	13.574	8.839	0.321	5.762	12.911	1.177	7.329	3.41	6.697	1.035	11.5	11.215	8.143	26.725	0.32	13.544
		5.464	0.169	4.363	0.529	4.224	8.878	0.561	2.491	2.041	7.329	3.393	17.555	10.504	1.049	7.201	2.889	3.693	0.048	4.474	7.519	10.432	7.539	0.899	5.116	13.544	0.77	7.432	6.783	5.555	0.146	8.584	10.463	10.924	19.753	1.515	15.872
		6.192	1.726	5.179	2.365	6.751	9.078	0.113	6.19	0.741	11.782	3.733	19.152	8.378	0.057	6.662	4.379	6.025	2.51	3.924	9.698	7.014	8.563	1.62	6.847	15.654	0.906	9.779	8.723	3.659	0.932	7.813	13.303	14.591	19.163	3.375	8.463
		9.099	1.846	3.723	1.276	9.798	10.438	0.574	5.298	1.651	4.518	3.017	10.175	5.094	0.77	7.25	5.625	5.284	1.93	3.729	9.461	5.427	11.11	1.24	8.437	17.703	1.209	5.846	11.867	4.888	1.46	5.141	13.54	10.985	21.207	5.249	8.835
		7.815	0.691	2.569	1.865	9.805	11.161	1.033	5.648	0.743	4.904	4.519	7.809	4.501	4.83	4.307	5.811	7.093	4.582	3.519	7.856	2.714	11.871	0.546	7.94	21.316	0.339	4.376	14.339	3.378	1.698	2.574	15.928	16.063	26.211	5.945	10.057
		8.445	1.776	1.885	1.044	8.171	12.241	1.744	5.265	4.093	5.483	6.259	5.693	4.6	4.52	2.274	2.781	4.992	4.169	4.496	10.342	0.441	3.576	1.357	5.297	10.1	1.282	5.143	15.07	5.363	0.47	3.968	18.278	18.621	24.65	7.933	8.68
		7.968	1.873	1.698	2.36	9.968	11.45	2.196	5.268	5.748	2.537	6.906	6.888	3.773	1.652	1.711	1.47	2.733	2.11	4.849	10.311	1.124	1.984	0.397	2.94	8.249	1.687	4.413	19.135	4.214	0.453	2.717	20.175	13.791	22.798	6.603	10.099
		5.837	0.624	0.019	0.996	12.535	11.641	1.839	5.998	5.823	4.339	6.044	8.286	3.56	4.653	0.169	0.6	2.979	2.506	5.41	8.337	0.834	6.99	1.806	2.588	5.268	1.096	4.834	21.094	3.242	3.104	4.564	22.532	12.712	15.059	8.917	7.671
		5.942	0.328	0.238	1.839	10.117	10.375	3.372	5.593	7.616	5.415	5.208	11.503	2.709	5.909	0.059	0.29	4.121	5.17	6.035	6.816	1.019	1.094	0.941	2.664	4.214	1.014	3.451	26.056	2.317	4.179	7.053	26.028	9.6	20.351	6.345	8.335
		5.709	0.556	0.529	0.758	10.923	12.209	2.588	7.36	8.424	2.933	4.585	8.57	3.201	5.703	1.388	0.9	4.926	4.1	6.78	5.624	1.468	0.401	1.243	0.694	3.434	0.089	7.345	30.297	3.442	4.005	9.306	26.594	8.582	19.493	7.458	9.403
		6.369	2.402	2.12	1.109	8.406	13.581	0.929	5	11.954	4.801	4.18	6.156	3.074	7.043	1.855	0.946	5.582	5.403	6.01	4.715	0.556	0.083	1.41	1.113	1.449	0.54	8.78	30.186	5.396	4.049	11.915	28.147	5.339	22.527	4.591	8.367
		4.852	2.693	3.974	0.577	7.153	14.015	0.859	5.291	14.792	3.33	4.505	4.698	3.26	8.733	1.765	0.885	7.43	6.009	6.124	4.395	1.187	0.314	1.28	1.31	1.388	1.322	7.752	25.949	5.892	5.002	11.5	27.834	6.727	14.075	3.038	12.253
		5.548	3.211	6.982	0.904	5.171	16.326	1.384	5.277	6.878	5.186	4.362	0.766	2.953	10.259	4.259	2.25	6.808	4.29	5.652	3.341	0.539	1.926	2.087	0.244	3.358	2.527	7.809	22.101	6.037	1.205	10.933	29.787	7.351	13.905	2.391	12.667
		4.626	2.902	7.734	1.899	4.271	17.458	0.21	5.859	0.898	3.823	6.074	0.905	4.66	10.72	8.302	3.204	8.536	4.134	7.512	6.859	0.664	2.105	2.632	0.918	6.5	3.773	9.048	20.351	3.681	1.118	10.462	31.852	12.295	12.472	3.679	12.208
		4.105	2.85	12.543	3.479	4.834	14.149	1.315	6.436	0.345	6.381	5.783	1.391	0.402	12.686	9.122	3.43	7.241	5.464	7.516	5.723	2.316	6.652	0.489	1.046	5.279	3.077	12.056	20.818	2.731	1.103	7.512	35.037	14.866	9.047	5.703	14.691
		5.678	3.888	14.914	5.139	2.778	15.072	4.849	6.692	2.487	5.538	7.775	2.299	0.774	15.279	7.411	3.622	7.856	3.608	7.58	5.519	3.26	8.08	2.89	1.812	6.743	1.081	13.63	19.049	4.603	0.285	6.083	37.352	16.367	9.886	7.702	14.55
		7.268	5.16	16.446	3.309	1.246	14.811	6.064	7.228	5.266	4.608	6.231	1.354	0.704	8.594	8.395	1.236	8.583	5.72	7.402	5.186	1.414	7.737	3.423	1.759	7.469	0.405	7.745	16.266	6.234	2.851	4.372	40.499	17.339	6.104	5.538	22.336
		6.817	5.938	15.195	3.694	1.958	15.819	4.045	4.347	7.429	6.327	9.121	2.256	0.512	6.179	8.564	0.55	8.063	8.226	8.168	7.268	2.774	7.683	4.318	3.155	9.667	0.759	8.839	14.782	7.014	5.599	2.439	35.473	19.64	3.974	4.24	26.482
		6.477	7.171	16.538	2.774	3.519	15.455	3.938	7.575	11.57	7.499	7.874	1.843	0.732	5.611	7.708	2.686	10.767	7.551	9.575	5.612	5.453	7.454	4.486	4.689	10.36	2.217	10.52	17.566	4.159	6.472	1.167	31.899	26.697	2.107	5.159	22.182
		8.868	7.03	13.185	1.233	4.138	14.37	3.328	9.241		6.318	9.862	0.093	0.43	4.009	5.541	3.54	11.308	7.636	12.112	7.75	7.421	2.799	7.028	5.463	11.666	2.63	11.857	17.09	4.752	9.066	0.697	31.849	24.774	5.971	5.512	28.156
		11.332	8.312	9.599	4.076	5.376	13.669	4.797	11.94		7.924	8.183	0.851	5.589	3.708	6.132	3.942	10.803	9.901	10.427	8.632	9.924	0.944	7.671	7.669	10.95	3.39	12.741	15.004	7.818	6.427	2.308	36.397	22.279	7.166	3.745	30.601
		10.386	7.999	7.044	5.656	5.09	17.421	5.502	13.381		10.133	9.477	1.771	6.35	6.449	7.37	5.708	10.239	10.153	10.88	5.099	10.504	2.251	3.026	8.302	9.787	4.743	12.464	16.634	9.356	7.323	2.335	42.187	19.173	10.509	4.979	32.77
		9.457	5.121	7.29	6.412	7.342	18.274	6.499	15.314		10.306	11.036	0.141	6.054	6.037	9.314	5.29	12.251	10.884	9.878	4.094	10.094	3.865	4.681	9.264	10.611	6.016	9.275	14.565	11.032	10.239	1.594	24.532	16.371	14.056	4.469	35.061
		10.4	5.064	4.636	7.925	7.166	20.031	7.714	15.652		10.853	13.72	0.317	6.436	5.47	9.961	6.428	13.623	13.463	9.284	3.913	8.007	4.048	6.062	9.194	12.123	3.923	8.911	15.816	8.906	12.955	5.297	18.931	13.113	12.611	4.964	36.924
		10.302	3.488	2.807	4.395	3.765	22.298	8.904	16.743		12.428	12.429	1.125	8.984	5.646	11.004	7.016	12.69	15.797	10.831	4.852	8.453	5.064	5.906	7.479	13.495	2.525	10.285	13.858	6.075	16.848	5.284	22.026	11.8	12.912	4.293	38.996
		7.5	7.113	2.334	2.673	2.348	19.143	7.688	18.426		14.556	11.698	0.281	9.071	5.847	13.26	8.023	15.065	11.969	12.536	5.482	7.653	6.03	4.406	8.153	14.315	2.578	8.976	15.401	7.476	16.191	7.162	26.433	9.449	9.319	6.252	39.952
		8.798	7.429	1.912	1.378	1.889	19.552	7.41	9.754		9.497	10.67	0.922	8.034	6.035	15.538	8.602	14.286	9.497	13.182	4.777	9.077	7.056	6.249	5.462	16.967	4.442	6.465	12.778	6.8	18.751	7.751	8.949	10.517	15.021	8.231	39.71
		10.785	8.819	0.697	2.827	0.815	17.927	10.863	9.158		8.696	12.315	2.754	7.005	7.237	18.252	9.685	13.455	8.709	15.033	7.111	8.395	7.157	6.582	3.519	10.647	6.572	7.615	15.494	8.726	19.016	7.513	5.792	6.465	17.895	6.945	37.615
		11.889	9.517	0.428	1.967	0.206	20.683	12.787	9.02		7.978	12.07	3.264	8.048	6.28	19.872	11.38	12.755	7.951	16.225	15.327	4.883	2.106	5.265	2.834	9.017	15.376	11.315	17.016	10.747	16.469	3.85	3.313	5.952	17.565	9.028	33.631
		11.002	12.231	0.941	3.638	0.362	16.78	13.865	14.507		10.52	11.774	2.744	6.973	3.852	4.827	10.931	10.909	6.091	15.831	17.51	3.751	0.345	6.037	2.86	6.6	12.505	8.424	11.748	11.146	14.63	2.557	5.204	5.708	26.225	9.485	28.906
		12.06	8.603	1.898	6.534	1.494	14.482	16.431	15.878		12.127	17.005	5.048	5.631	4.214	6.284	12.069	9.176	10.064	17.479	14.982	4.032	0.944	6.814	1.7	4.174	16.143	8.127	9.071	13.006	9.271	1.596	2.705	7.062	27.021	10.104	30.055
		14.954	8.321	2.132	4.376	2.01	11.472	11.494	14.029		7.739	19.076	6.268	5.087	3.303	2.045	11.597	10.248	5.492	10.688	13.791	2.851	4.268	6.899	2.763	4.158	18.579	1.425	11.045	10.929	10.032	3.986	4.363	8.603	27.095	8.334	33.323
		15.911	7.279	2.571	4.466	0.805	4.414	12.661	13.288		11.275	24.057	7.637	5.476	2.127	2.505	9.943	12.512	4.643	10.633	11.815	1.187	3.759	8.075	3.446	1.357	20.893	0.968	10.377	14.023	11.095	5.922	3.525	10.317	26.863	11.622	33.878
		14.747	6.762	4.213	4.746	0.781	1.151	12.35	13.841		14.339	18.798	1.052	5.681	3.311	9.478	9.878	12.674	6.251	8.644	13.456	0.504	2.376	10.121	3.642	0.391	19.297	2.222	14.643	10.357	12.484	6.656	3.035	7.557	23.385	9.736	34.692
		13.126	9.74	6.122	6.233	2.651		14.043	10.913		15.169	14.639	1.827	5.977	4.22	13.218	10.407	11.235	5.646	9.182	11.502	1.445	4.445	11.016	3.416	1.852	22.056	1.679	17.056	10.797	11.963	7.94	1.091	10.592	19.884	10.243	38.017
		19.829	10.887	10.241	4.486	3.193		16.344	9.725		15.967	19.82	2.345	6.322	3.111	14.599	10.102	10.585	4.041	9.889	10.782	0.797	2.856	12.704	4.965	2.75	16.697	16.848	18.259	15.05		9.844	3.647	11.617	22.985	8.132	37.675
		18.248	7.898	7.248	3.56	1.105		18.358	11.032		17.123	28.893	1.832	6.745	2.973	11.832	5.05	12.507		12.309	12.419	0.566	0.227	11.074	4.41	6.389	20.634	12.104	17.436	14.259		9.895	5.483	11.265	22.718	11.21	33.502
		20.37	6.249	9.793	1.786	0.934		19.169	10.337		18.109	14.033	4.649	8.049	1.983	11.762	3.728	13.988		11.945	11.132	2.348	3.341	10.304	4.585	7.135	19.823	10.01	14.701	14.255		9.383	5.222	10.507	17.913	10.13	34.519
		13.571	3.617	14.848	2.699	0.025		23.602	13.231		23.175	10.389	4.682	8.793	1.38	13.462	5.686	16.626		12.597	13.799	1.65	2.445	10.454	3.853	4.022	22.615	18.112	11.945	17.568		7.72	8.285	9.23	13.708	8.819	34.186
		16.594	3.545	19.496	2.63	1.352		9.112	14.483		23.886	1.034	5.907	9.339	2.668	7.185	7.318	20.814		11.1	15.662	3.94	0.678	14.657	3.849	6.389		15.513	7.963	18.747		7.29	7.828	7.67	11.153	7.464	34.761
		15.867	3.471	21.086	6.443	0.147		7.912	16.811		16.388	7.711	7.259	9.837	3.536	8.68	8.397	21.977		7.019		4.647	2.63	16.414	5.625	7.248		14.378	6.171	19.792		5.907	4.823	6.218	12.035	8.777	42.17
		13.271	0.694	25.215	9.402	0.001		8.217	16.787		18.571		6.783	9.985	1.593	5.971	9.272	21.084		5.061		5.674	3.243	14.76	5.149	2.717		13.01	2.63	22.272		5.397	5.655	5.457	12.651	10.005	44.003
		13.361	0.912	10.796	12.854	1.099		7.176	17.202		15.152		8.829	14.979	2.63	2.75	9.272	21.563		3.994		21.748	4.908	13.2	4.937	13.945		11.137	0.308	25.846		2.781	6.315	3.845	13.538	12.959	45.122
		12.857	0.922	14.406	14.228	0.95		7.862	17.362		17.498		5.735	14.578	1.06	2.35	5.663	24.396		15.574		22.01	5.541	14.612	6.297	12.041		16.913	1.664	27.804		5.334	7.194	16.231	8.135	10.009
		26.666	0.212	10.939	16.511			9.014	14.875		23.096		5.523	11.093	2.132	3.01	6.538	27.061		17.668		22.947	5.203	11.884	7.166	11.767		14.778	3.842	31.418		4.063	7.083	18.48	5.354	13.375
		30.709	1.124	9.993	14.908			5.806	18.426		27.694		5.025	9.508	3.842	2.978	5.904	29.301		16.764		21.276	7.828	14.072	8.268	14.081		12.381	2.764	33.527		5.214	5.705	17.429	5.462	16.583
		28.482	2.236	8.553	17.433			4.664	17.368		32.781		4.337	9.869	7.335	3.957	3.457	33.072		18.606		19.842	8.448	17.119	6.638	15.064		23.451	5.298	36.579		4.458	4.136	17.977	2.842	12.483
		33.54	3.505	14.32	21.779			4.114	19.392		31.152		5.079	10.016	2.21	3.546	1.535	40.34		20.063		17.704	7.79	17.349	8.488	15.467		23.599	4.395	33.824		7.628	3.364	16.137	4.271	12.585
		18.215	3.168	15.764	22.643			2.958	22.742		30.691		7.293	10.767	3.895	4.564	0.582	35.716		5.669		17.355	16.218	19.014	7.49	17.617		24.357	0.901	26.979		7.351	1.542	19.17	4.193	16.795
			4.835	18.202	22.704			2.028	24.896		30.333		8.438	10.096	4.66	4.942	5.156	26.995					15.473	19.456	8.872	17.73		23.098	1.483	23.255		9.077	0.115	22.488	1.956	14.76
			11.602	14.668	21.521			5.266	21.133		20.557		10.557	9.403	3.652	5.612	12.27	19.79					18.372	23.436	5.884	9.672		24.242	0.472	23.987		7.096	7.143	23.471	4.439	14.875
			11.593	18.377	17.671			10.243	23.72				8.357	7.784	2.973	6.755	13.017	15.453					17.742	24.495	6.369	11.594		29.204	0.901	21.168		10.561	7.885	25.064	7.671	14.695
			7.45	15.036	14.587				25.325				10.883	8.667	4.074	7.109	17.336	18.842					18.206	27.207	5.617	12.241		25.783	0.55	17.587		10.424	8.425	25.538	6.189	15.223
			4.932	13.326	11.328				27.994				9.589	11.135	2.664	8.376	13.922	10.445					20.454	17.423	7.037	22.13		23.093	2.895	16.129		10.552	10.01	26.762	6.683	13.996
			5.874	9.739	9.117				10.324				11.079	10.834	3.195	9.42	13.061	4.712					19.156		6.364	17.593		22.856	4.686	13.217		10.972	10	28.331	4.158	13.085
			2.81	9.028	10.17				10.429				9.898	12.494	4.418	10.332	12.911	0.282					10.954		7.778	15.703				16.729		14.355	11.38	28.643	2.35	15.897
			1.665	8.192	13.564				10.845				11.901	14.056	4.761	11.944	14.152	2.515					10.675		10.222	13.167				18.25		13.081		29.551	3.617	16.57
			3.858	25.224	16.493				11.787				9.084	13.688	5.111	9.453	20.618	2.142					11.195		11.356	14.94				17.03		13.154		29.148	11.981	16.4
			7.217	24.434	11.295				13.94				8.516	13.652	7.216	7.94	27.042	2.672					11.228		11.425					20.062		11.439		32.35	24.792	18.298
			8.892		7.241				15.23				4.175	12.912	6.89	5.834	22.002	5.715					12.421		14.731					25.546		15.224		29.543	28.316	19.236
			6.266		9.602				15.006				4.914	11.797	11.848	7.542	19.65	6.42					14.943		15.859					34.097		17.386		26.822	30.889	19.059
			8.122		11.224				14.928				6.682	13.575	14.986	10.803							16.256		14.261					35.775		12.932		38.674	32.288	20.038
			7.222		10.003				12.455				6.356	13.895	18.858	11.531							15.306		11.318					35.117		10.358		40.081	34.246	20.606
			3.82		9.469				10.462				8.356	15.129	20.089	16.886							31.994		7.43					38.788		8.302		43.228	29.557	18.427
			3.794		12.014				12.671				11.91	17.024	17.251	16.222							32.522		12.729					38.721		5.241		44.541		19.688
			5.171		10.112				11.901				13.638	17.647	15.204	17.912							36.752		15.171					35.754		7.757				22.563
			7.495						7.145				10.503	16.773	18.029	19.78							36.469		11.444					36.042		8.696				24.151
			10.184						10.249				10.594	20.12	21.6	21.413							37.694		12.393					42.257		17.56				31.654
			10.797						16				10.644	20.569	25.008	22.302							30.849		19.151					44.709		20.817				29.364
			10.778						18.095				12.577	23.069	31.479	23.464									25.24					44.41		24.14				27.971
			12.59						21.63				9.262	23.113	27.15										23.12					45.612		22.669				25.527
			7.078						24.031				12.779	20.947	28.507										25.34					46.61		21.625				29.121
			4.741						23.532				14.056	20.095											25.354					43.558		21.862				29.687
			3.686										11.639												21.019					40.874		21.489				32.205
			17.364										12.269												21.474					40.339		23.11				32.288
			21.598										18.006																	38.681		20.953				30.14
			18.019										21.231																	38.425		17.882				32.643
			15.731										22.888																	41.337		19.796				27.913
																														45.47		20.178				24.926
																														46.75		23.015				19.698
																														44.291		25.343				33.982
																														45.935		22.996				36.206
																																21.058				35.63
																																16.699				38.092
																																0.674				35.303
																																2.618
																																2.338
																																1.259
																																0.037
																																0.401
																																0.597
																																1.044
																																1.786
																																3.965
																																4.191
																																11.175
		shNC vs shAUP1	shNC vs shRHBDD3	shNC vs shUBAC2
	P value	0.4608	0.788	<0.0001
	P value summary	ns	ns	****
	Significantly different (P < 0.05)?	No	No	Yes
				14.065
				8.843
				13.303
				15.435
				18.953
				26.042
				20.837
				16.706
				13.393
				14.707
				20.263
				14.209
				10.737
				9.899
				8.494
