# Supplementary material for: E3 ligase AREL1 controls perinuclear localization of lysosomes and supports Purkinje cell survival
Source: EMBO J. 2025 Dec 2;45(3):655–91. doi: 10.1038/s44318-025-00654-3 (PMC12864862; doi:10.1038/s44318-025-00654-3)
Supplement: Supplementary file 20 — Figure EV7 Source Data [file 44318_2025_654_MOESM20_ESM.zip › EV Figure 7/EV7C/EV7C.xlsx]

## Sheet: Sheet1
		Relative mRNA level
		shNC			shAUP1			P value	P value summary	Significantly different (P < 0.05)?
	AUP1	1.16476	0.833759	1.00148	0.310934	0.2779	0.311178	0.0019	**	Yes
		shNC			shRHBDD3
	RHBDD3	1.07073	0.920021	1.00925	0.271629	0.254557	0.205421	<0.0001	****	Yes
		shNC			shUBAC2
	UBAC2	0.973854	1.02206	1.00408	0.234085	0.282068	0.254022	<0.0001	****	Yes
