# Supplementary material for: E3 ligase AREL1 controls perinuclear localization of lysosomes and supports Purkinje cell survival
Source: EMBO J. 2025 Dec 2;45(3):655–91. doi: 10.1038/s44318-025-00654-3 (PMC12864862; doi:10.1038/s44318-025-00654-3)
Supplement: Supplementary file 21 — Figure EV8 Source Data [file 44318_2025_654_MOESM21_ESM.zip]

Archive with 13 entries (9 files):
- EV Figure 8/
- EV Figure 8/EV8B/
- EV Figure 8/EV8C/
- EV Figure 8/.DS_Store
- __MACOSX/EV Figure 8/._.DS_Store
- EV Figure 8/EV8A/
- EV Figure 8/EV8B/EV8B.xlsx
- __MACOSX/EV Figure 8/EV8B/._EV8B.xlsx
- EV Figure 8/EV8C/EV8C.xlsx
- __MACOSX/EV Figure 8/EV8C/._EV8C.xlsx
- EV Figure 8/EV8A/EV8A-LAMP1-EGFP.tif
- EV Figure 8/EV8A/EV8A-V1E1-mCherry.tif
- EV Figure 8/EV8A/EV8A-V1E1-mCherry+LAMP1-EGFP-merge.tif
