# Supplementary material for: E3 ligase AREL1 controls perinuclear localization of lysosomes and supports Purkinje cell survival
Source: EMBO J. 2025 Dec 2;45(3):655–91. doi: 10.1038/s44318-025-00654-3 (PMC12864862; doi:10.1038/s44318-025-00654-3)
Supplement: Supplementary file 21 — Figure EV8 Source Data [file 44318_2025_654_MOESM21_ESM.zip › EV Figure 8/EV8B/EV8B.xlsx]

## Sheet: Sheet1
	t1/2 (s)				shNC vs shZRANB1
	shNC	shZRANB1		P value	0.0004
	31.4107	59.2315		P value summary	***
	17.2514	31.8383		Significantly different (P < 0.05)?	Yes
	14.9459	41.5447
	21.99	62.5857
	20.1689	27.9238
	27.8485	44.1484
	26.0613	35.5032
	33.9203	61.1159
	18.4848	38.6165
	32.5171	38.0433
