# Supplementary material for: E3 ligase AREL1 controls perinuclear localization of lysosomes and supports Purkinje cell survival
Source: EMBO J. 2025 Dec 2;45(3):655–91. doi: 10.1038/s44318-025-00654-3 (PMC12864862; doi:10.1038/s44318-025-00654-3)
Supplement: Supplementary file 21 — Figure EV8 Source Data [file 44318_2025_654_MOESM21_ESM.zip › EV Figure 8/EV8C/EV8C.xlsx]

## Sheet: Sheet1
			Relative intensity
			shNC										shZRANB1
	Time [s] ↓	Cell→	1	2	3	4	5	6	7	8	9	10	1	2	3	4	5	6	7	8	9	10
	0		0.369	0.47175	0.5235	0.43875	0.38025	0.5865	0.375	0.42825	0.5955	0.474	0.474	0.437	0.21	0.394	0.353	0.305	0.438	0.275	0.642	0.807
	0.884		0.391375	0.496775	0.546375	0.566525	0.543275	0.589	0.4247	0.496	0.622325	0.572725	0.457	0.444	0.245	0.374	0.373	0.345	0.443	0.319	0.724	0.807
	5.867		0.4328	0.6472	0.6608	0.5976	0.6208	0.672	0.4592	0.5808	0.6936	0.6336	0.505	0.586	0.329	0.468	0.446	0.463	0.504	0.431	0.788	0.856
	10.866		0.55275	0.629475	0.67485	0.617925	0.7161	0.69795	0.522225	0.629475	0.75735	0.64845	0.584	0.674	0.359	0.559	0.45	0.581	0.555	0.465	0.865	0.846
	15.849		0.5372	0.63325	0.75225	0.64175	0.71995	0.73355	0.5644	0.67235	0.7837	0.7089	0.571	0.677	0.408	0.529	0.526	0.571	0.723	0.556	0.831	0.873
	20.832		0.578375	0.73325	0.809375	0.695625	0.7595	0.776125	0.62125	0.714875	0.802375	0.71925	0.639	0.74	0.457	0.503	0.539	0.635	0.773	0.499	0.781	0.905
	26.021		0.6498	0.7704	0.7974	0.7137	0.8307	0.8208	0.6912	0.756	0.8613	0.7524	0.591	0.751	0.494	0.561	0.575	0.642	0.684	0.525	0.848	0.897
	31.004		0.648425	0.7918	0.885225	0.790875	0.8843	0.8362	0.71595	0.757575	0.924075	0.76405	0.556	0.814	0.529	0.483	0.552	0.635	0.761	0.553	0.835	0.877
	35.987		0.6631	0.8018	0.9006	0.80085	0.89585	0.84835	0.8227	0.77425	0.9025	0.83125	0.647	0.763	0.618	0.53	0.625	0.597	0.73	0.57	0.845	0.9
	40.97		0.712725	0.90285	0.93015	0.89505	0.886275	0.935025	0.853125	0.819975	0.960375	0.921375	0.647	0.807	0.619	0.57	0.689	0.659	0.727	0.696	0.86	0.913
	46.143		0.819	0.956	0.959	0.917	0.927	0.953	0.912	0.859	0.952	0.901	0.594	0.863	0.695	0.604	0.879	0.7	0.74	0.716	0.855	0.919
	51.126		0.774	0.929	0.989	0.878	0.909	0.934	0.894	0.904	1.008	0.963	0.588	0.827	0.651	0.63	0.919	0.684	0.826	0.641	0.847	0.922
	56.109		0.759	0.956	1.019	0.94	0.889	0.929	0.983	0.874	0.955	0.909	0.619	0.843	0.654	0.703	0.82	0.679	0.802	0.65	0.881	0.959
	61.108		0.832	0.915	0.953	0.959	0.961	0.933	0.944	0.83	0.99	0.954	0.606	0.89	0.714	0.718	0.906	0.7	0.832	0.69	0.874	0.94
	66.091		0.852	1.034	0.97	0.937	0.922	0.924	0.941	0.86	1.028	0.886	0.671	0.857	0.727	0.747	0.796	0.749	0.845	0.722	0.94	0.914
	71.074		0.915	0.987	0.995	0.946	0.918	0.958	0.924	0.891	1.022	0.961	0.678	0.869	0.768	0.656	0.763	0.78	0.81	0.72	0.942	0.944
	76.168		0.937	0.982	1.024	0.939	0.878	0.947	0.887	0.89	1.006	0.935	0.654	0.86	0.759	0.74	0.764	0.759	0.821	0.712	0.905	0.962
	81.151		0.882	0.999	0.98	0.976	0.935	0.94	0.935	0.919	0.968	0.984	0.722	0.904	0.841	0.73	0.733	0.779	0.885	0.798	0.919	0.982
	86.15		0.942	0.984	0.97	0.992	0.857	0.972	0.9	0.896	0.954	0.994	0.766	0.902	0.829	0.761	0.651	0.802	0.939	0.736	0.972	0.99
	91.133		0.974	1.001	0.995	0.977	0.973	0.962	0.955	0.921	0.997	1.003	0.777	0.885	0.799	0.765	0.772	0.815	0.832	0.826	0.974	0.966
	96.291		0.972	0.989	1.009	0.986	0.973	0.942	0.908	0.915	0.995	1.057	0.748	0.911	0.806	0.678	0.759	0.88	0.927	0.808	0.959	0.989
	101.289		0.89	0.978	0.975	0.962	1.003	0.989	1.012	0.955	1.041	0.959	0.809	0.905	0.923	0.743	0.786	0.825	0.866	0.781	0.974	0.936
	106.272		0.95	0.95	0.965	0.996	0.945	1.031	0.97	0.972	1.001	0.955	0.689	0.934	0.802	0.773	0.937	0.898	0.958	0.796	0.951	0.943
	111.255		0.864	0.921	0.982	0.97	0.971	1.016	0.926	0.971	0.979	1.013	0.846	0.947	0.889	0.784	0.8	0.886	1.011	0.792	0.903	0.976
	116.461		1.031	1.081	0.973	1.005	0.952	0.994	0.944	0.976	0.951	0.999	0.859	0.941	0.844	0.76	0.935	0.801	0.976	0.827	0.974	0.958
	121.444		0.829	0.957	0.987	0.984	0.955	0.982	0.963	0.982	0.979	0.981	0.832	0.958	0.807	0.801	0.903	0.909	0.962	0.82	0.946	0.979
	126.442		1.013	0.969	0.966	1.045	0.961	0.98	0.927	0.963	1.04	0.992	0.993	0.957	0.856	0.858	1	0.893	0.996	0.918	0.983	0.925
	131.425		0.964	1.016	1.023	1.028	1.044	1.006	0.954	1	0.979	0.919	0.985	0.96	0.89	0.919	1.049	0.886	0.901	0.86	0.972	0.956
	136.408		1.03	1.059	0.975	0.994	1.028	0.977	0.974	0.999	1.008	0.995	0.984	0.967	1.049	0.822	1.032	0.915	1.029	0.81	0.992	0.993
	141.582		0.994	1.041	0.965	1.034	1.023	0.996	0.981	0.987	1.029	0.954	0.971	1.022	0.978	1.071	1.373	0.952	1.066	0.919	0.907	1.014
	146.581		0.908	1.063	0.985	0.997	1.026	1.008	0.926	0.996	0.997	0.957	0.96	0.996	0.981	0.899	1.104	0.944	1.016	0.969	0.957	0.971
	151.564		1.082	1.063	1.004	1.012	1.07	1.005	1.04	1	1.004	0.939	0.983	1.006	0.896	0.897	1.176	1.019	0.948	0.972	0.984	0.991
	156.562		1.031	0.938	1.02	0.977	1.075	0.993	1.005	0.996	0.968	1.003	1.041	0.969	0.954	0.926	1.042	0.976	0.981	0.855	0.995	1
	161.545		1.027	1.04	1.028	1.009	1.043	0.964	1.04	0.978	0.942	0.996	0.916	1.003	0.947	0.922	1.108	0.923	0.934	0.893	1.033	1.012
	166.719		1.015	0.984	1.065	0.957	1.057	1.017	1.085	1.021	0.98	0.965	0.89	0.986	0.953	0.98	1.017	0.992	0.972	0.873	1.033	1.008
	171.718		0.939	0.95	1.053	1.014	1.093	1.027	1.019	1.01	0.967	0.968	0.905	1.079	0.977	0.886	0.978	1.07	0.909	0.809	0.988	1.018
	176.701		1.008	0.963	1.014	0.958	1.09	1.01	0.949	1.039	1.003	1.026	0.869	1.049	0.993	0.975	1.142	1.019	1.049	0.997	1.008	0.992
