# Supplementary material for: E3 ligase AREL1 controls perinuclear localization of lysosomes and supports Purkinje cell survival
Source: EMBO J. 2025 Dec 2;45(3):655–91. doi: 10.1038/s44318-025-00654-3 (PMC12864862; doi:10.1038/s44318-025-00654-3)
Supplement: Supplementary file 22 — Figure EV9 Source Data [file 44318_2025_654_MOESM22_ESM.zip]

Archive with 52 entries (42 files):
- EV Figure 9/
- EV Figure 9/.DS_Store
- __MACOSX/EV Figure 9/._.DS_Store
- EV Figure 9/EV9G/
- EV Figure 9/EV9I/
- EV Figure 9/EV9H/
- EV Figure 9/EV9F/
- EV Figure 9/EV9C/
- EV Figure 9/EV9J/
- EV Figure 9/EV9K/
- EV Figure 9/EV9E/
- EV Figure 9/EV9B/
- EV Figure 9/EV9G/EV9G-1-6 month old male-KO.jpg
- EV Figure 9/EV9G/EV9G-2-6 month old male-WT.jpg
- EV Figure 9/EV9I/EV9I.xlsx
- __MACOSX/EV Figure 9/EV9I/._EV9I.xlsx
- EV Figure 9/EV9H/EV9H.xlsx
- __MACOSX/EV Figure 9/EV9H/._EV9H.xlsx
- EV Figure 9/EV9F/TEM-KO-3.tif
- EV Figure 9/EV9F/TEM-KO-2.tif
- EV Figure 9/EV9F/TEM-KO-1.tif
- EV Figure 9/EV9F/TEM-KO-4.tif
- EV Figure 9/EV9F/TEM-WT-4.tif
- EV Figure 9/EV9F/TEM-WT-3.tif
- EV Figure 9/EV9F/TEM-WT-2.tif
- EV Figure 9/EV9F/TEM-WT-1.tif
- EV Figure 9/EV9C/Arel1.jpg
- EV Figure 9/EV9C/Calb1.jpg
- EV Figure 9/EV9J/EV9J.xlsx
- __MACOSX/EV Figure 9/EV9J/._EV9J.xlsx
- EV Figure 9/EV9J/EV9J-1-male 6 month old-WT-Calbindin.tif
- EV Figure 9/EV9J/EV9J-2-male 6 month old-KO-Calbindin.tif
- EV Figure 9/EV9K/EV9K-1-6 month old male-WT-calbindin.tif
- EV Figure 9/EV9K/EV9K.xlsx
- __MACOSX/EV Figure 9/EV9K/._EV9K.xlsx
- EV Figure 9/EV9K/EV9K-6 month old male-KO-lipofuscin.tif
- EV Figure 9/EV9K/EV9K-1-6 month old male-WT-lipofuscin.tif
- EV Figure 9/EV9K/EV9K-2-6 month old male-KO-calbindin.tif
- EV Figure 9/EV9E/Hippocampus-KO5.jpg
- EV Figure 9/EV9E/Hippocampus-KO4.jpg
- EV Figure 9/EV9E/Hippocampus-KO3.jpg
- EV Figure 9/EV9E/Hippocampus-KO2.jpg
- EV Figure 9/EV9E/Hippocampus-KO1.jpg
- __MACOSX/EV Figure 9/EV9E/._Hippocampus-KO1.jpg
- EV Figure 9/EV9E/Hippocampus-WT3.jpg
- EV Figure 9/EV9E/Hippocampus-WT2.jpg
- EV Figure 9/EV9E/Hippocampus-WT1.jpg
- __MACOSX/EV Figure 9/EV9E/._Hippocampus-WT1.jpg
- EV Figure 9/EV9E/Hippocampus-WT5.jpg
- EV Figure 9/EV9E/Hippocampus-WT4.jpg
- EV Figure 9/EV9B/EV9B.xlsx
- __MACOSX/EV Figure 9/EV9B/._EV9B.xlsx
