# Supplementary material for: E3 ligase AREL1 controls perinuclear localization of lysosomes and supports Purkinje cell survival
Source: EMBO J. 2025 Dec 2;45(3):655–91. doi: 10.1038/s44318-025-00654-3 (PMC12864862; doi:10.1038/s44318-025-00654-3)
Supplement: Supplementary file 22 — Figure EV9 Source Data [file 44318_2025_654_MOESM22_ESM.zip › EV Figure 9/EV9I/EV9I.xlsx]

## Sheet: Sheet1
			Time to fall (s)
			AREL1+/+	AREL1-/-
	6 month old male	1	137	187.667
		2	141.667	148.333
		3	124.333	166.333
		4	136	160
		5	131.667	156.333
		6	158	183
		7	129.667	193.333
		8	202.333	107.667
		9	191.333	119.333
		10	200.667	163.333
		11	184.333	156.667
		12	127.333	153.333
				Time to fall (s), AREL1+/+ vs AREL1-/-
	6 month old male		P value	0.8234
			P value summary	ns
			Significantly different (P < 0.05)?	No
