# Supplementary material for: E3 ligase AREL1 controls perinuclear localization of lysosomes and supports Purkinje cell survival
Source: EMBO J. 2025 Dec 2;45(3):655–91. doi: 10.1038/s44318-025-00654-3 (PMC12864862; doi:10.1038/s44318-025-00654-3)
Supplement: Supplementary file 22 — Figure EV9 Source Data [file 44318_2025_654_MOESM22_ESM.zip › EV Figure 9/EV9H/EV9H.xlsx]

## Sheet: Sheet1
			Stride length (cm)		Sway (cm)		Stance (cm)
			AREL1+/+	AREL1-/-	AREL1+/+	AREL1-/-	AREL1+/+	AREL1-/-
	6 month old male	1	6.18889	6.46667	2.73889	2.21111	3.96111	4.08889
		2	6.35556	6.61111	2.81111	2.5	4.16667	4.46667
		3	6.62222	6.56667	2.85556	2.35	4.31111	4.075
		4	5.86667	6.74167	2.51111	2.80833	4.36667	4.5
		5	6.14444	6.88889	3.03333	2.97778	4.41111	5.01111
		6	6.73333	6.33333	2.44444	2.73333	4.43333	4.13333
		7	6.4	6.56667	2.46667	2.67778	4.02222	4.08889
		8	6.39167	6.68889	2.625	2.8	4.08333	4.47778
		9	6.16667	6.58889	2.63333	2.96667	4.23333	4.20556
		10	6.36667	5.9	2.56667	2.74444	4	3.7
		11	6.2	6.33333	2.46667	3.06667	3.9	4.1
		12	6.3	6.46667	2.35	2.65	3.53333	4.63333
				Stride length (cm), AREL1+/+ vs AREL1-/-		Sway (cm), AREL1+/+ vs AREL1-/-		Stance (cm), AREL1+/+ vs AREL1-/-
	6 month old male		P value	0.0512	P value	0.3902	P value	0.1805
			P value summary	ns	P value summary	ns	P value summary	ns
			Significantly different (P < 0.05)?	No	Significantly different (P < 0.05)?	No	Significantly different (P < 0.05)?	No
