# Supplementary material for: E3 ligase AREL1 controls perinuclear localization of lysosomes and supports Purkinje cell survival
Source: EMBO J. 2025 Dec 2;45(3):655–91. doi: 10.1038/s44318-025-00654-3 (PMC12864862; doi:10.1038/s44318-025-00654-3)
Supplement: Supplementary file 22 — Figure EV9 Source Data [file 44318_2025_654_MOESM22_ESM.zip › EV Figure 9/EV9J/EV9J.xlsx]

## Sheet: Sheet1
				Purkinje cell per section
				AREL1+/+	AREL1-/-
		6 month male	1	526	421
			2	509	493
			3	484	508
			4	417	535
			AREL1+/+ vs AREL1-/-
		P value	0.8829
		P value summary	ns
		Significantly different (P < 0.05)?	No
