# Supplementary material for: E3 ligase AREL1 controls perinuclear localization of lysosomes and supports Purkinje cell survival
Source: EMBO J. 2025 Dec 2;45(3):655–91. doi: 10.1038/s44318-025-00654-3 (PMC12864862; doi:10.1038/s44318-025-00654-3)
Supplement: Supplementary file 22 — Figure EV9 Source Data [file 44318_2025_654_MOESM22_ESM.zip › EV Figure 9/EV9K/EV9K.xlsx]

## Sheet: Sheet1
		Relative lipofuscin intensity per cell				AREL1+/+ vs AREL1-/-
		AREL1+/+	AREL1-/-		P value	<0.0001
	6 month male	1.01776	1.43075		P value summary	****
		2.47963	1.1135		Significantly different (P < 0.05)?	Yes
		1.54393	1.43818
		1.28483	1.21871
		0.936135	1.38939
		1.07215	0.629223
		1.59357	0.969518
		1.91524	1.28451
		0.444968	2.01851
		0.976087	1.71224
		0.921489	0.440445
		0.860753	1.02907
		0.964672	2.99374
		1.03779	1.84804
		0.375725	1.44022
		1.02982	2.18467
		0.453045	1.19922
		0.636869	2.04382
		0.564502	1.3194
		0.940873	2.02411
		0.836415	0.498489
		1.04059	0.767172
		1.44012	2.19997
		1.93914	0.538334
		0.813693	1.97188
		0.795063	0.746926
		0.749295	0.233468
		0.538872	2.29699
		1.10187	2.29732
		1.43495	1.41427
		0.406739	2.07472
		0.971456	2.83813
		0.937212	1.80496
		0.881537	2.55792
		1.39359	1.1737
		1.13687	2.10574
		0.92332	1.19405
		0.318865	0.804324
		1.04404	1.7802
		1.41826	1.83167
		1.18446	2.11855
		0.994179	1.96865
		0.374325	0.550826
		1.17186	2.17046
		0.181455	0.648391
		1.03639	1.91965
		0.733788	0.23293
		1.573	0.773202
		0.666591	2.29559
		1.01485	2.69942
		0.964995
		1.32866
		0.603701
