# Supplementary material for: E3 ligase AREL1 controls perinuclear localization of lysosomes and supports Purkinje cell survival
Source: EMBO J. 2025 Dec 2;45(3):655–91. doi: 10.1038/s44318-025-00654-3 (PMC12864862; doi:10.1038/s44318-025-00654-3)
Supplement: Supplementary file 22 — Figure EV9 Source Data [file 44318_2025_654_MOESM22_ESM.zip › EV Figure 9/EV9B/EV9B.xlsx]

## Sheet: Sheet1
			Relative mRNA level of Arel1
		Brain	0.979034	1.03924	0.982852
		Kidney	0.3343	0.330209	0.292152
		Heart	0.249637	0.225793	0.214769
		BAT	0.173086	0.166131	0.164603
		Liver	0.14758	0.145809	0.142008
		WAT	0.1488	0.134718	0.118196
		Spleen	0.118307	0.112815	0.1117
		Lung	0.111456	0.0940108	0.0962685
		Muscle	0.107584	0.0936005	0.0965293
		Intestine	0.0439962	0.0433648	0.0371639
